# Supplementary material for: Exosome encapsulated albumin nanoparticles target delivery of DBET6 as a treatment for triple-negative breast cancer
Source: PLoS One. 2026 Jan 12;21(1):e0335890. doi: 10.1371/journal.pone.0335890 (PMC12795375; doi:10.1371/journal.pone.0335890)
Supplement: S1 File — (ZIP) [file pone.0335890.s001.zip]

Archive with 32 entries (20 files):
- Supporting Information1/
- Supporting Information1/Fig1/
- Supporting Information1/Fig1/Fig1a/
- Supporting Information1/Fig1/Fig1a/fig1a.jpg
- Supporting Information1/Fig1/Fig1b/
- Supporting Information1/Fig1/Fig1b/fig1b-24h.png
- Supporting Information1/Fig1/Fig1b/fig1b-72h.png
- Supporting Information1/Fig1/Fig1c/
- Supporting Information1/Fig1/Fig1c/fig1c.png
- Supporting Information1/Fig1/Fig1d/
- Supporting Information1/Fig1/Fig1d/DLS.pzfx
- Supporting Information1/Fig1/Fig1d/DLS.xls
- Supporting Information1/Fig1/Fig1e/
- Supporting Information1/Fig1/Fig1e/CD63 ..tif
- Supporting Information1/Fig1/Fig1e/CD63.tif
- Supporting Information1/Fig1/Fig1e/CD9 ..tif
- Supporting Information1/Fig1/Fig1e/CD9.tif
- Supporting Information1/Fig1/Fig1f/
- Supporting Information1/Fig1/Fig1f/Project1.prism
- Supporting Information1/Fig1/Fig1f/hemolysis.xlsx
- Supporting Information1/Fig2/
- Supporting Information1/Fig2/Fig2a/
- Supporting Information1/Fig2/Fig2a/20241009-Layout.jpg
- Supporting Information1/Fig2/Fig2b/
- Supporting Information1/Fig2/Fig2b/BSA@dBET6.tif
- Supporting Information1/Fig2/Fig2b/Exo-BSA@dBET6&AMI.tif
- Supporting Information1/Fig2/Fig2b/Exo-BSA@dBET6&M-β-C.tif
- Supporting Information1/Fig2/Fig2b/Exo-BSA@dBET6.tif
- Supporting Information1/Fig2/Fig2c/
- Supporting Information1/Fig2/Fig2c/16h.tif
- Supporting Information1/Fig2/Fig2c/24h.tif
- Supporting Information1/Fig2/Fig2c/4h.tif
