# Supplementary material for: Exosome encapsulated albumin nanoparticles target delivery of DBET6 as a treatment for triple-negative breast cancer
Source: PLoS One. 2026 Jan 12;21(1):e0335890. doi: 10.1371/journal.pone.0335890 (PMC12795375; doi:10.1371/journal.pone.0335890)
Supplement: S1 File — (ZIP) [file pone.0335890.s001.zip › Supporting Information1/Fig1/Fig1d/DLS.xls]

## Sheet: Sheet1
X Intensity	Record 6: gx 3		pdi=0.275
0.4	0		平均粒径 = 85.89
0.463	0
0.536	0
0.621	0
0.719	0
0.833	0
0.965	0
1.117	0
1.294	0
1.499	0
1.736	0
2.01	0
2.328	0
2.696	0
3.122	0
3.615	0
4.187	0
4.849	0
5.615	0
6.503	0
7.531	0
8.721	0
10.1	0
11.696	0
13.545	0
15.686	0
18.166	0
21.037	0
24.363	0
28.214	0
32.674	0
37.84	0.387
43.821	3.319
50.748	7.696
58.771	11.727
68.061	14.105
78.82	14.337
91.28	12.652
105.709	9.73
122.42	6.409
141.772	3.443
164.183	1.338
190.137	0.259
220.194	0
255.002	0
295.312	0
341.995	0
396.058	0
458.666	0
531.172	0
615.139	0
712.379	0
824.992	0
955.406	0
1106.43	0
1281.34	0
1483.89	0
1718.47	0
1990.12	0
2304.72	0
2669.04	0
3090.96	0
3579.58	0
4145.44	0
4800.75	0
5559.64	0
6438.51	0
7456.3	0
8634.99	0
10000	0
