# Supplementary material for: Exosome encapsulated albumin nanoparticles target delivery of DBET6 as a treatment for triple-negative breast cancer
Source: PLoS One. 2026 Jan 12;21(1):e0335890. doi: 10.1371/journal.pone.0335890 (PMC12795375; doi:10.1371/journal.pone.0335890)
Supplement: S1 File — (ZIP) [file pone.0335890.s001.zip › Supporting Information1/Fig1/Fig1f/hemolysis.xlsx]

## Sheet: 板 1 - Sheet1
软件版本	3.11.19
实验文件路径:
方案文件路径:
板编号	板 1
日期	2025-08-02
时间	14:33:27
检测仪类型:	Synergy H1
检测仪序列号:	23112823
检测类型	检测仪
程序详细信息
板类型	96 WELL PLATE (使用板盖)
完成后弹出板
振板	线性: 0:05 (MM:SS)
	频率: 567 cpm (3 mm)
检测	吸收光 终点
	C3..E10
	波长: 480
	检测速度: 正常, 延迟: 100 msec, 测量值/数据点: 8
结果
实际温度:	25.8
		1	2	3	4	5	6	7	8	9	10	11	12
	A			25	50	100	200	400	0	阳	空			480
	B													480
	C			0.043	0.044	0.045	0.046	0.043	0.045	0.591	0.049			480
	D			0.043	0.045	0.045	0.045	0.043	0.044	0.586	0.049			480
	E			0.046	0.044	0.045	0.046	0.043	0.045	0.588	0.049			480
	F			-0.0030656	-0.00122624	0.00061312	0.00245248	-0.0030656	0.00061312	1.0049				480
	G			-0.0030656	0.00061312	0.00061312	0.00061312	-0.0030656	-0.00122624	0.995708				480
	H			0.00245248	-0.00122624	0.00061312	0.00245248	-0.0030656	0.00061312	0.999387				480
