# Supplementary material for: Exosome encapsulated albumin nanoparticles target delivery of DBET6 as a treatment for triple-negative breast cancer
Source: PLoS One. 2026 Jan 12;21(1):e0335890. doi: 10.1371/journal.pone.0335890 (PMC12795375; doi:10.1371/journal.pone.0335890)
Supplement: S2 File — (ZIP) [file pone.0335890.s002.zip]

Archive with 22 entries (14 files):
- Supporting Information2/
- Supporting Information2/Fig3/
- Supporting Information2/Fig3/Fig3a/
- Supporting Information2/Fig3/Fig3a/cck.xls
- Supporting Information2/Fig3/Fig3a/cck8.pzfx
- Supporting Information2/Fig3/Fig3b/
- Supporting Information2/Fig3/Fig3b/D+E8.25.prism
- Supporting Information2/Fig3/Fig3c/
- Supporting Information2/Fig3/Fig3c/CTL/
- Supporting Information2/Fig3/Fig3c/CTL/20904.png
- Supporting Information2/Fig3/Fig3c/CTL/_20902.png
- Supporting Information2/Fig3/Fig3c/CTL/_20914.png
- Supporting Information2/Fig3/Fig3c/Exo-BSA@dBET6/
- Supporting Information2/Fig3/Fig3c/Exo-BSA@dBET6/20922-1.tif
- Supporting Information2/Fig3/Fig3c/Exo-BSA@dBET6/20956-2.tif
- Supporting Information2/Fig3/Fig3c/Exo-BSA@dBET6/20958-3.tif
- Supporting Information2/Fig3/Fig3c/Fluorescence quantitative analysis.pzfx
- Supporting Information2/Fig3/Fig3c/Fluorescence quantitative analysis.xls
- Supporting Information2/Fig3/Fig3c/dBET6/
- Supporting Information2/Fig3/Fig3c/dBET6/20918-1.png
- Supporting Information2/Fig3/Fig3c/dBET6/20924-2.png
- Supporting Information2/Fig3/Fig3c/dBET6/20926-3.png
