# Supplementary material for: Exosome encapsulated albumin nanoparticles target delivery of DBET6 as a treatment for triple-negative breast cancer
Source: PLoS One. 2026 Jan 12;21(1):e0335890. doi: 10.1371/journal.pone.0335890 (PMC12795375; doi:10.1371/journal.pone.0335890)
Supplement: S2 File — (ZIP) [file pone.0335890.s002.zip › Supporting Information2/Fig3/Fig3a/cck.xls]

## Sheet: Sheet1
0.545	0.612	0.665	0.352	0.278	0.282	1.181	1.219	1.087	0.761	0.804	0.63
0.662	0.615	0.602	0.628	0.623	0.636	1.157	1.156	1.183	0.863	0.649	0.437
0.692	0.647	0.729	0.93	1.165	1.309	1.285	1.324	1.283	1.067	0.713	1.054
0.794	0.817	0.871	1.103	1.381	1.458	1.401	1.448	1.413	1.164	1.133	1.199
0.927	1.039	1.075	1.396	1.401	1.516	1.425	1.45	1.431	1.221	1.224	1.319
0.926	1.627	1.434	1.687	1.194	1.568	1.426	1.437	1.478	1.232	1.338	1.373
1.15	1.464	1.181	1.581	1.523	1.545	1.36	1.381	1.484	1.403	1.392	1.479
0.274	0.272	0.27	0.268	0.266	0.263	0.263	0.264	0.27	0.281	0.268	0.281
0.275	0.342	0.395	0.082	0.008	0.012	0.911	0.949	0.817	0.491	0.534	0.36
0.392	0.345	0.332	0.358	0.353	0.366	0.887	0.886	0.913	0.593	0.379	0.167
0.422	0.377	0.459	0.66	0.895	1.039	1.015	1.054	1.013	0.797	0.443	0.784
0.524	0.547	0.601	0.833	1.111	1.188	1.131	1.178	1.143	0.894	0.863	0.929
0.657	0.769	0.805	1.126	1.131	1.246	1.155	1.18	1.161	0.951	0.954	1.049
0.656	1.357	1.164	1.417	0.924	1.298	1.156	1.167	1.208	0.962	1.068	1.103
0.88	1.194	0.911	1.311	1.253	1.275	1.09	1.111	1.214	1.133	1.122	1.209
