# Supplementary material for: Exosome encapsulated albumin nanoparticles target delivery of DBET6 as a treatment for triple-negative breast cancer
Source: PLoS One. 2026 Jan 12;21(1):e0335890. doi: 10.1371/journal.pone.0335890 (PMC12795375; doi:10.1371/journal.pone.0335890)
Supplement: S2 File — (ZIP) [file pone.0335890.s002.zip › Supporting Information2/Fig3/Fig3c/Fluorescence quantitative analysis.xls]

## Sheet: Sheet1
	live				dead
CTL	0.996037	0.995927	0.995693		0.00396267	0.00407279	0.00430657
dBET6	0.970631	0.974525	0.96543		0.0293688	0.0254745	0.0345701
Exo-BSA@dBET6	0.860336	0.861649	0.904699		0.139664	0.138351	0.0953013
	99.6037	99.5927	99.5693		0.396267	0.407279	0.430657
	97.0631	97.4525	96.543		2.93688	2.54745	3.45701
	86.0336	86.1649	90.4699		13.9664	13.8351	9.53013
