# Supplementary material for: Exosome encapsulated albumin nanoparticles target delivery of DBET6 as a treatment for triple-negative breast cancer
Source: PLoS One. 2026 Jan 12;21(1):e0335890. doi: 10.1371/journal.pone.0335890 (PMC12795375; doi:10.1371/journal.pone.0335890)
Supplement: S3 File — (ZIP) [file pone.0335890.s003.zip]

Archive with 80 entries (66 files):
- Supporting Information3/
- Supporting Information3/Fig3/
- Supporting Information3/Fig3/Fig3d/
- Supporting Information3/Fig3/Fig3d/CTL/
- Supporting Information3/Fig3/Fig3d/CTL/1..png
- Supporting Information3/Fig3/Fig3d/CTL/1.png
- Supporting Information3/Fig3/Fig3d/CTL/1OK.png
- Supporting Information3/Fig3/Fig3d/CTL/2..png
- Supporting Information3/Fig3/Fig3d/CTL/2.png
- Supporting Information3/Fig3/Fig3d/CTL/2OK.png
- Supporting Information3/Fig3/Fig3d/dbet6/
- Supporting Information3/Fig3/Fig3d/dbet6/1..png
- Supporting Information3/Fig3/Fig3d/dbet6/1.png
- Supporting Information3/Fig3/Fig3d/dbet6/1OK.png
- Supporting Information3/Fig3/Fig3d/dbet6/2..png
- Supporting Information3/Fig3/Fig3d/dbet6/2.png
- Supporting Information3/Fig3/Fig3d/dbet6/3..png
- Supporting Information3/Fig3/Fig3d/dbet6/3.png
- Supporting Information3/Fig3/Fig3d/exo-bsa/
- Supporting Information3/Fig3/Fig3d/exo-bsa/1..png
- Supporting Information3/Fig3/Fig3d/exo-bsa/1.png
- Supporting Information3/Fig3/Fig3d/exo-bsa/1OK.png
- Supporting Information3/Fig3/Fig3d/exo-bsa/2..png
- Supporting Information3/Fig3/Fig3d/exo-bsa/2.png
- Supporting Information3/Fig3/Fig3d/exo-bsa/2OK.png
- Supporting Information3/Fig3/Fig3d/exo-bsa/3..png
- Supporting Information3/Fig3/Fig3d/exo-bsa/3.png
- Supporting Information3/Fig3/Fig3e/
- Supporting Information3/Fig3/Fig3e/CTL/
- Supporting Information3/Fig3/Fig3e/CTL/1..png
- Supporting Information3/Fig3/Fig3e/CTL/1.png
- Supporting Information3/Fig3/Fig3e/CTL/2..png
- Supporting Information3/Fig3/Fig3e/CTL/2.png
- Supporting Information3/Fig3/Fig3e/CTL/2OK.png
- Supporting Information3/Fig3/Fig3e/CTL/3..png
- Supporting Information3/Fig3/Fig3e/CTL/3.png
- Supporting Information3/Fig3/Fig3e/Exo-BSA@dbet6/
- Supporting Information3/Fig3/Fig3e/Exo-BSA@dbet6/1..png
- Supporting Information3/Fig3/Fig3e/Exo-BSA@dbet6/1.png
- Supporting Information3/Fig3/Fig3e/Exo-BSA@dbet6/1ok.png
- Supporting Information3/Fig3/Fig3e/Exo-BSA@dbet6/2..png
- Supporting Information3/Fig3/Fig3e/Exo-BSA@dbet6/2.png
- Supporting Information3/Fig3/Fig3e/Exo-BSA@dbet6/2ok.png
- Supporting Information3/Fig3/Fig3e/Exo-BSA@dbet6/3..png
- Supporting Information3/Fig3/Fig3e/Exo-BSA@dbet6/3.png
- Supporting Information3/Fig3/Fig3e/dbet6/
- Supporting Information3/Fig3/Fig3e/dbet6/1..png
- Supporting Information3/Fig3/Fig3e/dbet6/1.png
- Supporting Information3/Fig3/Fig3e/dbet6/1ok.png
- Supporting Information3/Fig3/Fig3e/dbet6/2..png
- Supporting Information3/Fig3/Fig3e/dbet6/2.png
- Supporting Information3/Fig3/Fig3e/dbet6/3..png
- Supporting Information3/Fig3/Fig3e/dbet6/3.png
- Supporting Information3/Fig3/Fig3e/dbet6/3ok.png
- Supporting Information3/Fig3/Fig3f/
- Supporting Information3/Fig3/Fig3f/CTL/
- Supporting Information3/Fig3/Fig3f/CTL/1..png
- Supporting Information3/Fig3/Fig3f/CTL/1.png
- Supporting Information3/Fig3/Fig3f/CTL/2..png
- Supporting Information3/Fig3/Fig3f/CTL/2.png
- Supporting Information3/Fig3/Fig3f/CTL/3..png
- Supporting Information3/Fig3/Fig3f/CTL/3.png
- Supporting Information3/Fig3/Fig3f/CTL/3OK.png
- Supporting Information3/Fig3/Fig3f/DBET6/
- Supporting Information3/Fig3/Fig3f/DBET6/1..png
- Supporting Information3/Fig3/Fig3f/DBET6/1.ok.png
- Supporting Information3/Fig3/Fig3f/DBET6/1.png
- Supporting Information3/Fig3/Fig3f/DBET6/2..png
- Supporting Information3/Fig3/Fig3f/DBET6/2.png
- Supporting Information3/Fig3/Fig3f/DBET6/2OK.png
- Supporting Information3/Fig3/Fig3f/DBET6/3..png
- Supporting Information3/Fig3/Fig3f/DBET6/3.png
- Supporting Information3/Fig3/Fig3f/DBET6/3OK.png
- Supporting Information3/Fig3/Fig3f/Exo-BSA@dbet6/
- Supporting Information3/Fig3/Fig3f/Exo-BSA@dbet6/1..png
- Supporting Information3/Fig3/Fig3f/Exo-BSA@dbet6/1.png
- Supporting Information3/Fig3/Fig3f/Exo-BSA@dbet6/1ok.png
- Supporting Information3/Fig3/Fig3f/Exo-BSA@dbet6/2..png
- Supporting Information3/Fig3/Fig3f/Exo-BSA@dbet6/2.png
- Supporting Information3/Fig3/Fig3f/Exo-BSA@dbet6/2OK.png
