# Supplementary material for: Exosome encapsulated albumin nanoparticles target delivery of DBET6 as a treatment for triple-negative breast cancer
Source: PLoS One. 2026 Jan 12;21(1):e0335890. doi: 10.1371/journal.pone.0335890 (PMC12795375; doi:10.1371/journal.pone.0335890)
Supplement: S4 File — (ZIP) [file pone.0335890.s004.zip]

Archive with 23 entries (17 files):
- Supporting Information3/
- Supporting Information3/Fig4/
- Supporting Information3/Fig4/Fig4a/
- Supporting Information3/Fig4/Fig4a/CDN BRD4.....png
- Supporting Information3/Fig4/Fig4a/CDN BRD4..png
- Supporting Information3/Fig4/Fig4a/bax (2).png
- Supporting Information3/Fig4/Fig4a/bax.. (2).png
- Supporting Information3/Fig4/Fig4a/bax...png
- Supporting Information3/Fig4/Fig4a/bax.png
- Supporting Information3/Fig4/Fig4a/cmy cdn..png
- Supporting Information3/Fig4/Fig4a/cmy cdn.png
- Supporting Information3/Fig4/Fig4a/gapdh cdn..png
- Supporting Information3/Fig4/Fig4a/gapdh cdn.png
- Supporting Information3/Fig4/Fig4b/
- Supporting Information3/Fig4/Fig4b/Group_CTL-VS-NPS_DE_anno.xls
- Supporting Information3/Fig4/Fig4b/Group_CTL-VS-NPS_DE_significant_anno.xls
- Supporting Information3/Fig4/Fig4b/Group_CTL-VS-NPS_results.Volcano.png
- Supporting Information3/Fig4/Fig4c/
- Supporting Information3/Fig4/Fig4c/CTL-VS-NPS_GO_barplot.png
- Supporting Information3/Fig4/Fig4c/CTL-VS-NPS_significant.xlsx
- Supporting Information3/Fig4/Fig4d/
- Supporting Information3/Fig4/Fig4d/CTL-VS-NPS_PathwayBar.png
- Supporting Information3/Fig4/Fig4d/KEGG_annation.xls
