# Supplementary material for: Exosome encapsulated albumin nanoparticles target delivery of DBET6 as a treatment for triple-negative breast cancer
Source: PLoS One. 2026 Jan 12;21(1):e0335890. doi: 10.1371/journal.pone.0335890 (PMC12795375; doi:10.1371/journal.pone.0335890)
Supplement: S4 File — (ZIP) [file pone.0335890.s004.zip › Supporting Information3/Fig4/Fig4b/Group_CTL-VS-NPS_DE_significant_anno.xls]

id	FPKM_CTL	FPKM_NPS	log2FoldChange	test_stat	p_value	padj	Regulation	GeneID	Chr	Start	End	Strand	GeneSymbol	Description	GO_BP	GO_CC	GO_MF	KO	Pathway
ENST00000035307	5.85958	28.7231	2.29334	2.86676	0.0086	0.970165	Ups	ENSG00000033100	7	151232483	151238822	+	CHPF2	chondroitin polymerizing factor 2 [Source:HGNC Symbol%3BAcc:HGNC:29270]	GO:0030206:chondroitin sulfate biosynthetic process;	GO:0032580:Golgi cisterna membrane;GO:0000139:Golgi membrane;GO:0016021:integral component of membrane;GO:0016020:membrane;	GO:0008376:acetylgalactosaminyltransferase activity;GO:0047238:glucuronosyl-N-acetylgalactosaminyl-proteoglycan 4-beta-N-acetylgalactosaminyltransferase activity;GO:0050510:N-acetylgalactosaminyl-proteoglycan 3-beta-glucuronosyltransferase activity;	K03419	ko00532 Glycosaminoglycan biosynthesis - chondroitin sulfate / dermatan sulfate;ko01100 Metabolic pathways;;
ENST00000155926	7.61537	1.74082	-2.12915	-2.21515	0.0425	0.970165	Down	ENSG00000071575	2	12716936	12742734	+	TRIB2	tribbles pseudokinase 2 [Source:HGNC Symbol%3BAcc:HGNC:30809]	GO:0045599:negative regulation of fat cell differentiation;GO:0032693:negative regulation of interleukin-10 production;GO:0006469:negative regulation of protein kinase activity;GO:0032436:positive regulation of proteasomal ubiquitin-dependent protein catabolic process;GO:0006468:protein phosphorylation;GO:0043405:regulation of MAP kinase activity;	GO:0005737:cytoplasm;GO:0005856:cytoskeleton;GO:0005634:nucleus;	GO:0031434:mitogen-activated protein kinase kinase binding;GO:0004860:protein kinase inhibitor activity;GO:0008134:transcription factor binding;GO:0031625:ubiquitin protein ligase binding;GO:0055106:ubiquitin-protein transferase regulator activity;	K08814	;
ENST00000167825	0.000119626	0.664625	12.4398	0.0470154	0.0431	0.970165	Ups	ENSG00000074964	1	17626007	17697868	+	ARHGEF10L	Rho guanine nucleotide exchange factor 10 like [Source:HGNC Symbol%3BAcc:HGNC:25540]	GO:0030036:actin cytoskeleton organization;GO:0051496:positive regulation of stress fiber assembly;GO:0051056:regulation of small GTPase mediated signal transduction;GO:0032933:SREBP signaling pathway;	GO:0005829:cytosol;	GO:0005096:GTPase activator activity;GO:0005085:guanyl-nucleotide exchange factor activity;	K16727	;
ENST00000169298	11.0868	2.92987	-1.91993	-2.43243	0.02195	0.970165	Down	ENSG00000073849	3	186930526	187078553	+	ST6GAL1	ST6 beta-galactoside alpha-2%2C6-sialyltransferase 1 [Source:HGNC Symbol%3BAcc:HGNC:10860]	GO:0006959:humoral immune response;GO:0006054:N-acetylneuraminate metabolic process;GO:0016266:O-glycan processing;GO:0018279:protein N-linked glycosylation via asparagine;GO:0097503:sialylation;GO:0019082:viral protein processing;	GO:0005576:extracellular region;GO:0032580:Golgi cisterna membrane;GO:0000139:Golgi membrane;GO:0016021:integral component of membrane;	GO:0003835:beta-galactoside alpha-2,6-sialyltransferase activity;GO:0042803:protein homodimerization activity;GO:0008373:sialyltransferase activity;	K00778	ko00510 N-Glycan biosynthesis;ko00514 Other types of O-glycan biosynthesis;ko01100 Metabolic pathways;;
ENST00000206262	6.99465	2.08485	-1.74631	-2.46853	0.0154	0.970165	Down	ENSG00000091844	6	153004459	153131282	-	RGS17	regulator of G protein signaling 17 [Source:HGNC Symbol%3BAcc:HGNC:14088]	GO:0007186:G protein-coupled receptor signaling pathway;GO:0009968:negative regulation of signal transduction;GO:0001975:response to amphetamine;	GO:0005737:cytoplasm;GO:0043005:neuron projection;GO:0005634:nucleus;GO:0005886:plasma membrane;GO:0045202:synapse;	GO:0005096:GTPase activator activity;GO:0003924:GTPase activity;	K16449	;
ENST00000211287	126.528	27.4166	-2.20634	-3.6933	0.00035	0.920879	Down	ENSG00000156711	6	36130513	36144521	+	MAPK13	mitogen-activated protein kinase 13 [Source:HGNC Symbol%3BAcc:HGNC:6875]	GO:0007049:cell cycle;GO:0072740:cellular response to anisomycin;GO:0070301:cellular response to hydrogen peroxide;GO:0071347:cellular response to interleukin-1;GO:1903936:cellular response to sodium arsenite;GO:0072709:cellular response to sorbitol;GO:0034644:cellular response to UV;GO:0035556:intracellular signal transduction;GO:0018105:peptidyl-serine phosphorylation;GO:0050729:positive regula…	GO:0005737:cytoplasm;GO:0005829:cytosol;GO:0005634:nucleus;	GO:0005524:ATP binding;GO:0004707:MAP kinase activity;GO:0004674:protein serine/threonine kinase activity;	K04441	ko01522 Endocrine resistance;ko04010 koK signaling pathway;ko04011 koK signaling pathway - yeast;ko04013 koK signaling pathway - fly;ko04015 Rap1 signaling pathway;ko04068 FoxO signaling pathway;ko04071 Sphingolipid signaling pathway;ko04114 Oocyte meiosis;ko04139 Mitophagy - yeast;ko04212 Longevity regulating pathway - worm;ko04218 Cellular senescence;ko04261 Adrenergic signaling in cardiomyocyt…
ENST00000215631	60.7413	227.314	1.90393	3.13079	0.0028	0.970165	Ups	ENSG00000099860	19	2476127	2478257	+	GADD45B	growth arrest and DNA damage inducible beta [Source:HGNC Symbol%3BAcc:HGNC:4096]	GO:0000185:activation of MAPKKK activity;GO:0006915:apoptotic process;GO:0030154:cell differentiation;GO:0006469:negative regulation of protein kinase activity;GO:0043065:positive regulation of apoptotic process;GO:0046330:positive regulation of JNK cascade;GO:1900745:positive regulation of p38MAPK cascade;GO:0051726:regulation of cell cycle;	GO:0005737:cytoplasm;GO:0005634:nucleus;	-	K04402	ko04010 koK signaling pathway;ko04064 NF-kappa B signaling pathway;ko04068 FoxO signaling pathway;ko04110 Cell cycle;ko04115 p53 signaling pathway;ko04210 Apoptosis;ko04218 Cellular senescence;ko05169 Epstein-Barr virus infection;ko05200 Pathways in cancer;ko05202 Transcriptional misregulation in cancer;ko05210 Colorectal cancer;ko05212 Pancreatic cancer;ko05213 Endometrial cancer;ko05214 Glioma;…
ENST00000216513	18.1795	6.88844	-1.40007	-2.27285	0.02455	0.970165	Down	ENSG00000100625	14	60709539	60724351	-	SIX4	SIX homeobox 4 [Source:HGNC Symbol%3BAcc:HGNC:10890]	GO:0009653:anatomical structure morphogenesis;GO:0048701:embryonic cranial skeleton morphogenesis;GO:0061197:fungiform papilla morphogenesis;GO:0048699:generation of neurons;GO:0042472:inner ear morphogenesis;GO:0008584:male gonad development;GO:0030238:male sex determination;GO:0046661:male sex differentiation;GO:0072075:metanephric mesenchyme development;GO:0051451:myoblast migration;GO:0061055…	GO:0000785:chromatin;GO:0005737:cytoplasm;GO:0005634:nucleus;GO:0005667:transcription factor complex;	GO:0001228:DNA-binding transcription activator activity, RNA polymerase II-specific;GO:0000981:DNA-binding transcription factor activity, RNA polymerase II-specific;GO:0000978:RNA polymerase II proximal promoter sequence-specific DNA binding;GO:1990837:sequence-specific double-stranded DNA binding;	K15615	ko05202 Transcriptional misregulation in cancer;;
ENST00000218230	0	0.816071	inf	#NAME?	0.00555	0.970165	Ups	ENSG00000102109	X	48831096	48835610	-	PCSK1N	proprotein convertase subtilisin/kexin type 1 inhibitor [Source:HGNC Symbol%3BAcc:HGNC:17301]	GO:0007218:neuropeptide signaling pathway;GO:0016486:peptide hormone processing;GO:0009409:response to cold;GO:0002021:response to dietary excess;	GO:0005615:extracellular space;GO:0030141:secretory granule;GO:0005802:trans-Golgi network;	GO:0004866:endopeptidase inhibitor activity;GO:0004867:serine-type endopeptidase inhibitor activity;GO:0005102:signaling receptor binding;	-	-
ENST00000220592	24.4665	10.733	-1.18875	-2.12716	0.03395	0.970165	Down	ENSG00000123908	8	140520156	140635633	-	AGO2	argonaute RISC catalytic component 2 [Source:HGNC Symbol%3BAcc:HGNC:3263]	GO:0035280:miRNA loading onto RISC involved in gene silencing by miRNA;GO:0035278:miRNA mediated inhibition of translation;GO:0010586:miRNA metabolic process;GO:0016525:negative regulation of angiogenesis;GO:0000956:nuclear-transcribed mRNA catabolic process;GO:0010628:positive regulation of gene expression;GO:1901224:positive regulation of NIK/NF-kappaB signaling;GO:0045944:positive regulation o…	GO:0005737:cytoplasm;GO:0036464:cytoplasmic ribonucleoprotein granule;GO:0005829:cytosol;GO:0005634:nucleus;GO:0000932:P-body;GO:0005844:polysome;GO:1990904:ribonucleoprotein complex;GO:0016442:RISC complex;GO:0070578:RISC-loading complex;	GO:0001046:core promoter sequence-specific DNA binding;GO:0003725:double-stranded RNA binding;GO:0035198:miRNA binding;GO:0003723:RNA binding;GO:0000978:RNA polymerase II proximal promoter sequence-specific DNA binding;GO:0000993:RNA polymerase II complex binding;GO:0003727:single-stranded RNA binding;GO:0000976:transcription regulatory region sequence-specific DNA binding;	K11593	ko04361 Axon regeneration;;
ENST00000222399	31.723	7.79301	-2.02528	-2.05083	0.04515	0.970165	Down	ENSG00000091136	7	107923799	108003161	-	LAMB1	laminin subunit beta 1 [Source:HGNC Symbol%3BAcc:HGNC:6486]	GO:0009887:animal organ morphogenesis;GO:0070831:basement membrane assembly;GO:0007155:cell adhesion;GO:0016477:cell migration;GO:0035987:endodermal cell differentiation;GO:0031175:neuron projection development;GO:0021812:neuronal-glial interaction involved in cerebral cortex radial glia guided migration;GO:0042476:odontogenesis;GO:0030335:positive regulation of cell migration;GO:0050679:positive…	GO:0005604:basement membrane;GO:0062023:collagen-containing extracellular matrix;GO:0005788:endoplasmic reticulum lumen;GO:0070062:extracellular exosome;GO:0005576:extracellular region;GO:0005615:extracellular space;GO:0043256:laminin complex;GO:0005606:laminin-1 complex;GO:0043259:laminin-10 complex;GO:0005607:laminin-2 complex;GO:0043257:laminin-8 complex;GO:0048471:perinuclear region of cytopl…	GO:0005201:extracellular matrix structural constituent;GO:0005178:integrin binding;GO:0005198:structural molecule activity;	K05636	ko04151 PI3K-Akt signaling pathway;ko04510 Focal adhesion;ko04512 ECM-receptor interaction;ko05145 Toxoplasmosis;ko05146 Amoebiasis;ko05165 Human papillomavirus infection;ko05200 Pathways in cancer;ko05222 Small cell lung cancer;;
ENST00000222482	13.9406	93.5528	2.74649	4.26238	5.00E-05	0.225521	Ups	ENSG00000128510	7	130293161	130324180	+	CPA4	carboxypeptidase A4 [Source:HGNC Symbol%3BAcc:HGNC:15740]	GO:0016573:histone acetylation;GO:0006508:proteolysis;	GO:0005615:extracellular space;	GO:0004181:metallocarboxypeptidase activity;GO:0008270:zinc ion binding;	K08637	;
ENST00000222543	110.876	26.4623	-2.06694	-3.22671	0.00145	0.970165	Down	ENSG00000105825	7	93885396	93890753	-	TFPI2	tissue factor pathway inhibitor 2 [Source:HGNC Symbol%3BAcc:HGNC:11761]	GO:0007596:blood coagulation;GO:0071498:cellular response to fluid shear stress;	GO:0031012:extracellular matrix;GO:0005615:extracellular space;	GO:0005201:extracellular matrix structural constituent;GO:0004867:serine-type endopeptidase inhibitor activity;	-	-
ENST00000225388	66.2835	24.8505	-1.41538	-2.49093	0.014	0.970165	Down	ENSG00000108256	17	29255839	29294148	-	NUFIP2	nuclear FMR1 interacting protein 2 [Source:HGNC Symbol%3BAcc:HGNC:17634]	-	GO:0005737:cytoplasm;GO:0010494:cytoplasmic stress granule;GO:0005829:cytosol;GO:0016020:membrane;GO:0016604:nuclear body;GO:0005654:nucleoplasm;GO:0005634:nucleus;GO:0042788:polysomal ribosome;	GO:0003723:RNA binding;	K06115	;
ENST00000225525	22.6681	98.4126	2.11818	2.10265	0.03015	0.970165	Ups	ENSG00000213977	17	3662895	3668578	-	TAX1BP3	Tax1 binding protein 3 [Source:HGNC Symbol%3BAcc:HGNC:30684]	GO:0090630:activation of GTPase activity;GO:0008285:negative regulation of cell proliferation;GO:2000009:negative regulation of protein localization to cell surface;GO:0030178:negative regulation of Wnt signaling pathway;GO:0007266:Rho protein signal transduction;GO:0016055:Wnt signaling pathway;	GO:0015629:actin cytoskeleton;GO:0005737:cytoplasm;GO:0005829:cytosol;GO:0070062:extracellular exosome;GO:0001650:fibrillar center;GO:0043231:intracellular membrane-bounded organelle;GO:0005886:plasma membrane;	GO:0008013:beta-catenin binding;GO:0008022:protein C-terminus binding;	-	-
ENST00000225688	35.5183	13.013	-1.44862	-2.12871	0.0298	0.970165	Down	ENSG00000108551	17	17494437	17496395	-	RASD1	ras related dexamethasone induced 1 [Source:HGNC Symbol%3BAcc:HGNC:15828]	GO:0007186:G protein-coupled receptor signaling pathway;GO:0045892:negative regulation of transcription, DNA-templated;GO:0007263:nitric oxide mediated signal transduction;GO:0007165:signal transduction;	GO:0005634:nucleus;GO:0048471:perinuclear region of cytoplasm;GO:0005886:plasma membrane;GO:0016529:sarcoplasmic reticulum;	GO:0005525:GTP binding;GO:0003924:GTPase activity;	K07843	ko04713 Circadian entrainment;ko04934 Cushing syndrome;;
ENST00000225719	48.8379	17.3855	-1.49012	-2.54403	0.01345	0.970165	Down	ENSG00000108582	17	30378927	30469989	+	CPD	carboxypeptidase D [Source:HGNC Symbol%3BAcc:HGNC:2301]	GO:0006518:peptide metabolic process;GO:0016485:protein processing;	GO:0070062:extracellular exosome;GO:0005615:extracellular space;GO:0016021:integral component of membrane;GO:0016020:membrane;GO:0005886:plasma membrane;	GO:0004181:metallocarboxypeptidase activity;GO:0004185:serine-type carboxypeptidase activity;GO:0008270:zinc ion binding;	K07752	;
ENST00000225792	0	1.81713	inf	#NAME?	0.04135	0.970165	Ups	ENSG00000108654	17	64498254	64506289	-	DDX5	DEAD-box helicase 5 [Source:HGNC Symbol%3BAcc:HGNC:2746]	GO:0000380:alternative mRNA splicing, via spliceosome;GO:0030521:androgen receptor signaling pathway;GO:0030509:BMP signaling pathway;GO:0001837:epithelial to mesenchymal transition;GO:0030520:intracellular estrogen receptor signaling pathway;GO:0072332:intrinsic apoptotic signaling pathway by p53 class mediator;GO:0000398:mRNA splicing, via spliceosome;GO:0009299:mRNA transcription;GO:0045445:my…	GO:0071013:catalytic step 2 spliceosome;GO:0005737:cytoplasm;GO:0005829:cytosol;GO:0070062:extracellular exosome;GO:0016020:membrane;GO:0005730:nucleolus;GO:0005654:nucleoplasm;GO:0005634:nucleus;GO:1990904:ribonucleoprotein complex;	GO:0050681:androgen receptor binding;GO:0005524:ATP binding;GO:0048306:calcium-dependent protein binding;GO:0005516:calmodulin binding;GO:0019899:enzyme binding;GO:0035500:MH2 domain binding;GO:0003730:mRNA 3'-UTR binding;GO:0036002:pre-mRNA binding;GO:0070878:primary miRNA binding;GO:1990841:promoter-specific chromatin binding;GO:0070412:R-SMAD binding;GO:0043021:ribonucleoprotein complex bindin…	K12823	ko03040 Spliceosome;ko05202 Transcriptional misregulation in cancer;ko05205 Proteoglycans in cancer;;
ENST00000228306	1.93362	0	#NAME?	#NAME?	0.0341	0.970165	Down	ENSG00000089157	12	120196707	120201211	-	RPLP0	ribosomal protein lateral stalk subunit P0 [Source:HGNC Symbol%3BAcc:HGNC:10371]	GO:0071353:cellular response to interleukin-4;GO:0002181:cytoplasmic translation;GO:0000027:ribosomal large subunit assembly;GO:0006412:translation;	GO:0005737:cytoplasm;GO:0036464:cytoplasmic ribonucleoprotein granule;GO:0005829:cytosol;GO:0022625:cytosolic large ribosomal subunit;GO:0022626:cytosolic ribosome;GO:0030425:dendrite;GO:0005783:endoplasmic reticulum;GO:0070062:extracellular exosome;GO:0005925:focal adhesion;GO:0016020:membrane;GO:0005634:nucleus;GO:0098794:postsynapse;GO:0014069:postsynaptic density;GO:1990904:ribonucleoprotein …	GO:0070180:large ribosomal subunit rRNA binding;GO:0003723:RNA binding;GO:0003735:structural constituent of ribosome;	K02941	ko03010 Ribosome;ko05171 Coronavirus disease - COVID-19;;
ENST00000228438	25.3535	2.48849	-3.34884	-3.0326	0.02585	0.970165	Down	ENSG00000110852	12	9852369	9869354	-	CLEC2B	C-type lectin domain family 2 member B [Source:HGNC Symbol%3BAcc:HGNC:2053]	-	GO:0009897:external side of plasma membrane;GO:0005887:integral component of plasma membrane;GO:0005886:plasma membrane;	GO:0030246:carbohydrate binding;GO:0042802:identical protein binding;	K10071	ko05167 Kaposi sarcoma-associated herpesvirus infection;;
ENST00000229903	0.000523385	3.59576	12.7461	0.135696	0.0433	0.970165	Ups	ENSG00000112167	6	39104063	39115186	-	SAYSD1	SAYSVFN motif domain containing 1 [Source:HGNC Symbol%3BAcc:HGNC:21025]	-	GO:0030659:cytoplasmic vesicle membrane;GO:0016021:integral component of membrane;GO:0043231:intracellular membrane-bounded organelle;	-	-	-
ENST00000231004	17.5892	4.14446	-2.08543	-2.23017	0.03005	0.970165	Down	ENSG00000113083	5	122063195	122078259	-	LOX	lysyl oxidase [Source:HGNC Symbol%3BAcc:HGNC:6664]	GO:0035905:ascending aorta development;GO:0048514:blood vessel morphogenesis;GO:0030282:bone mineralization;GO:0060326:cell chemotaxis;GO:0006464:cellular protein modification process;GO:1990869:cellular response to chemokine;GO:0030199:collagen fibril organization;GO:0061448:connective tissue development;GO:0035906:descending aorta development;GO:0071897:DNA biosynthetic process;GO:0048251:elast…	GO:0005581:collagen trimer;GO:0031012:extracellular matrix;GO:0005576:extracellular region;GO:0005615:extracellular space;GO:0005634:nucleus;	GO:0005518:collagen binding;GO:0005507:copper ion binding;GO:0004720:protein-lysine 6-oxidase activity;	K00277	;
ENST00000233055	50.8149	14.8903	-1.77088	-2.73973	0.00815	0.970165	Down	ENSG00000085449	2	223875348	223945335	-	WDFY1	WD repeat and FYVE domain containing 1 [Source:HGNC Symbol%3BAcc:HGNC:20451]	GO:0034141:positive regulation of toll-like receptor 3 signaling pathway;GO:0034145:positive regulation of toll-like receptor 4 signaling pathway;	GO:0005829:cytosol;GO:0005769:early endosome;GO:0005634:nucleus;	GO:0005545:1-phosphatidylinositol binding;GO:0008270:zinc ion binding;	-	-
ENST00000233156	39.2485	3.89979	-3.33117	-3.78387	0.002	0.970165	Down	ENSG00000003436	2	187464230	187554435	-	TFPI	tissue factor pathway inhibitor [Source:HGNC Symbol%3BAcc:HGNC:11760]	GO:0007596:blood coagulation;GO:0071347:cellular response to interleukin-1;GO:0071222:cellular response to lipopolysaccharide;GO:0071383:cellular response to steroid hormone stimulus;GO:0030195:negative regulation of blood coagulation;GO:0032355:response to estradiol;	GO:0031225:anchored component of membrane;GO:0005901:caveola;GO:0009986:cell surface;GO:0005783:endoplasmic reticulum;GO:0005576:extracellular region;GO:0005615:extracellular space;GO:0005886:plasma membrane;	GO:0004866:endopeptidase inhibitor activity;GO:0004867:serine-type endopeptidase inhibitor activity;	K03909	ko04610 Complement and coagulation cascades;;
ENST00000237853	54.1282	23.9916	-1.17385	-2.02967	0.04405	0.970165	Down	ENSG00000118985	5	95885098	95961851	-	ELL2	elongation factor for RNA polymerase II 2 [Source:HGNC Symbol%3BAcc:HGNC:17064]	GO:0042795:snRNA transcription by RNA polymerase II;GO:0006368:transcription elongation from RNA polymerase II promoter;	GO:0005654:nucleoplasm;GO:0008023:transcription elongation factor complex;	-	K15183	ko03250 Viral life cycle - HIV-1;;
ENST00000239938	15.956	54.3345	1.76777	2.98793	0.0043	0.970165	Ups	ENSG00000120738	5	138465479	138469303	+	EGR1	early growth response 1 [Source:HGNC Symbol%3BAcc:HGNC:3238]	GO:0030509:BMP signaling pathway;GO:0071480:cellular response to gamma radiation;GO:0071504:cellular response to heparin;GO:0098759:cellular response to interleukin-8;GO:0071506:cellular response to mycophenolic acid;GO:0032922:circadian regulation of gene expression;GO:0060086:circadian temperature homeostasis;GO:0044849:estrous cycle;GO:0072110:glomerular mesangial cell proliferation;GO:0070498…	GO:0000785:chromatin;GO:0005737:cytoplasm;GO:0005654:nucleoplasm;GO:0005634:nucleus;	GO:0003677:DNA binding;GO:0001228:DNA-binding transcription activator activity, RNA polymerase II-specific;GO:0003700:DNA-binding transcription factor activity;GO:0000981:DNA-binding transcription factor activity, RNA polymerase II-specific;GO:0010385:double-stranded methylated DNA binding;GO:0044729:hemi-methylated DNA-binding;GO:0035035:histone acetyltransferase binding;GO:1990841:promoter-spec…	K09203	ko04371 Apelin signaling pathway;ko04912 GnRH signaling pathway;ko04928 Parathyroid hormone synthesis, secretion and action;ko04933 AGE-RAGE signaling pathway in diabetic complications;ko05020 Prion disease;ko05166 Human T-cell leukemia virus 1 infection;;
ENST00000243213	20.5028	2.6277	-2.96394	-2.66104	0.0316	0.970165	Down	ENSG00000123496	X	115003982	115017616	-	IL13RA2	interleukin 13 receptor subunit alpha 2 [Source:HGNC Symbol%3BAcc:HGNC:5975]	GO:0019221:cytokine-mediated signaling pathway;GO:0016064:immunoglobulin mediated immune response;GO:0002638:negative regulation of immunoglobulin production;GO:0043305:negative regulation of mast cell degranulation;	GO:0009897:external side of plasma membrane;GO:0005576:extracellular region;GO:0005615:extracellular space;GO:0016021:integral component of membrane;GO:0043235:receptor complex;	GO:0019955:cytokine binding;GO:0004896:cytokine receptor activity;	K05077	ko04060 Cytokine-cytokine receptor interaction;ko04630 JAK-STAT signaling pathway;;
ENST00000243776	12.0455	30.5678	1.34352	2.0594	0.0397	0.970165	Ups	ENSG00000123989	2	219538954	219543809	-	CHPF	chondroitin polymerizing factor [Source:HGNC Symbol%3BAcc:HGNC:24291]	GO:0030206:chondroitin sulfate biosynthetic process;	GO:0005829:cytosol;GO:0032580:Golgi cisterna membrane;GO:0000139:Golgi membrane;GO:0016021:integral component of membrane;GO:0005759:mitochondrial matrix;	GO:0008376:acetylgalactosaminyltransferase activity;GO:0047238:glucuronosyl-N-acetylgalactosaminyl-proteoglycan 4-beta-N-acetylgalactosaminyltransferase activity;GO:0046872:metal ion binding;GO:0050510:N-acetylgalactosaminyl-proteoglycan 3-beta-glucuronosyltransferase activity;	K00747	ko00532 Glycosaminoglycan biosynthesis - chondroitin sulfate / dermatan sulfate;ko01100 Metabolic pathways;;
ENST00000244364	0	3.03364	inf	#NAME?	0.03145	0.970165	Ups	ENSG00000151914	6	56457987	56642996	-	DST	dystonin [Source:HGNC Symbol%3BAcc:HGNC:1090]	GO:0007155:cell adhesion;GO:0048870:cell motility;GO:0031122:cytoplasmic microtubule organization;GO:0007010:cytoskeleton organization;GO:0031581:hemidesmosome assembly;GO:0007229:integrin-mediated signaling pathway;GO:0045104:intermediate filament cytoskeleton organization;GO:0030011:maintenance of cell polarity;GO:0000226:microtubule cytoskeleton organization;GO:0009611:response to wounding;GO:…	GO:0015629:actin cytoskeleton;GO:0030424:axon;GO:1904115:axon cytoplasm;GO:0009925:basal plasma membrane;GO:0005604:basement membrane;GO:0005938:cell cortex;GO:0031252:cell leading edge;GO:0005737:cytoplasm;GO:0031410:cytoplasmic vesicle;GO:0005829:cytosol;GO:0005789:endoplasmic reticulum membrane;GO:0005925:focal adhesion;GO:0031673:H zone;GO:0030056:hemidesmosome;GO:0016021:integral component o…	GO:0003779:actin binding;GO:0005509:calcium ion binding;GO:0005178:integrin binding;GO:0008017:microtubule binding;GO:0051010:microtubule plus-end binding;GO:0008022:protein C-terminus binding;GO:0042803:protein homodimerization activity;GO:0005198:structural molecule activity;	K10382	;
ENST00000245479	21.6668	6.10815	-1.82668	-2.72283	0.0074	0.970165	Down	ENSG00000125398	17	72121020	72126416	+	SOX9	SRY-box transcription factor 9 [Source:HGNC Symbol%3BAcc:HGNC:11204]	GO:0097065:anterior head development;GO:0003180:aortic valve morphogenesis;GO:0060018:astrocyte fate commitment;GO:0001658:branching involved in ureteric bud morphogenesis;	GO:0005654:nucleoplasm;GO:0005634:nucleus;GO:0005667:transcription factor complex;	GO:0008013:beta-catenin binding;GO:0003682:chromatin binding;GO:0000987:proximal promoter sequence-specific DNA binding;GO:0001228:DNA-binding transcription activator activity, RNA polymerase II-specific;	K18435	ko04024 cAMP signaling pathway;;
ENST00000245817	10.1161	42.8764	2.08353	2.91911	0.009	0.970165	Ups	ENSG00000125657	19	6531026	6535924	+	TNFSF9	TNF superfamily member 9 [Source:HGNC Symbol%3BAcc:HGNC:11939]	GO:0007267:cell-cell signaling;GO:0006955:immune response;GO:0042104:positive regulation of activated T cell proliferation;GO:0045585:positive regulation of cytotoxic T cell differentiation;GO:0042981:regulation of apoptotic process;GO:0042129:regulation of T cell proliferation;	GO:0005615:extracellular space;GO:0016021:integral component of membrane;GO:0005886:plasma membrane;	GO:0005125:cytokine activity;GO:0005102:signaling receptor binding;GO:0005164:tumor necrosis factor receptor binding;GO:0032813:tumor necrosis factor receptor superfamily binding;	K05472	ko04060 Cytokine-cytokine receptor interaction;;
ENST00000245907	42.1418	5.44254	-2.9529	-3.06782	0.0083	0.970165	Down	ENSG00000125730	19	6677704	6720650	-	C3	complement C3 [Source:HGNC Symbol%3BAcc:HGNC:1318]	GO:0097242:amyloid-beta clearance;GO:1905114:cell surface receptor signaling pathway involved in cell-cell signaling;GO:0006956:complement activation;GO:0006957:complement activation, alternative pathway;GO:0006958:complement activation, classical pathway;GO:0097278:complement-dependent cytotoxicity;GO:0150062:complement-mediated synapse pruning;GO:0006631:fatty acid metabolic process;GO:0007186:…	GO:0035578:azurophil granule lumen;GO:0072562:blood microparticle;GO:0009986:cell surface;GO:0005788:endoplasmic reticulum lumen;GO:0070062:extracellular exosome;GO:0005576:extracellular region;GO:0005615:extracellular space;GO:0005886:plasma membrane;GO:0032991:protein-containing complex;GO:0034774:secretory granule lumen;	GO:0031715:C5L2 anaphylatoxin chemotactic receptor binding;GO:0004866:endopeptidase inhibitor activity;GO:0005102:signaling receptor binding;	K03990	ko04080 Neuroactive ligand-receptor interaction;ko04145 Phagosome;ko04610 Complement and coagulation cascades;ko04613 Neutrophil extracellular trap formation;ko04936 Alcoholic liver disease;ko05131 Shigellosis;ko05133 Pertussis;ko05134 Legionellosis;ko05140 Leishmaniasis;ko05142 Chagas disease;ko05150 Staphylococcus aureus infection;ko05152 Tuberculosis;ko05167 Kaposi sarcoma-associated herpesvir…
ENST00000247191	39.5036	7.67551	-2.36365	-2.71631	0.01375	0.970165	Down	ENSG00000126787	14	55148135	55191585	-	DLGAP5	DLG associated protein 5 [Source:HGNC Symbol%3BAcc:HGNC:16864]	GO:0051642:centrosome localization;GO:0007059:chromosome segregation;GO:0051382:kinetochore assembly;GO:0007079:mitotic chromosome movement towards spindle pole;GO:0007052:mitotic spindle organization;GO:0045842:positive regulation of mitotic metaphase/anaphase transition;GO:0007346:regulation of mitotic cell cycle;GO:0023052:signaling;	GO:0034451:centriolar satellite;GO:0005737:cytoplasm;GO:0005829:cytosol;GO:0005739:mitochondrion;GO:0005634:nucleus;GO:0031616:spindle pole centrosome;	GO:0008017:microtubule binding;	K16804	;
ENST00000249075	43.0779	4.46336	-3.27075	-4.79993	0.0001	0.371447	Down	ENSG00000128342	22	30240453	30246759	-	LIF	LIF interleukin 6 family cytokine [Source:HGNC Symbol%3BAcc:HGNC:6596]	GO:0001974:blood vessel remodeling;GO:0046697:decidualization;GO:0007566:embryo implantation;GO:0006955:immune response;GO:0048861:leukemia inhibitory factor signaling pathway;GO:0048286:lung alveolus development;GO:0060463:lung lobe morphogenesis;GO:0060426:lung vasculature development;GO:0007275:multicellular organism development;GO:0048644:muscle organ morphogenesis;GO:0008285:negative regulat…	GO:0005829:cytosol;GO:0005576:extracellular region;GO:0005615:extracellular space;	GO:0005125:cytokine activity;GO:0008083:growth factor activity;GO:0005146:leukemia inhibitory factor receptor binding;GO:0005102:signaling receptor binding;	K05419	ko04060 Cytokine-cytokine receptor interaction;ko04550 Signaling pathways regulating pluripotency of stem cells;ko04630 JAK-STAT signaling pathway;ko04668 TNF signaling pathway;;
ENST00000251691	5.91188	2.08476	-1.50374	-2.38654	0.0205	0.970165	Down	ENSG00000112379	6	138161939	138344663	+	ARFGEF3	ARFGEF family member 3 [Source:HGNC Symbol%3BAcc:HGNC:21213]	GO:0030036:actin cytoskeleton organization;GO:0032012:regulation of ARF protein signal transduction;	GO:0016021:integral component of membrane;GO:0030658:transport vesicle membrane;	GO:0005085:guanyl-nucleotide exchange factor activity;	K17572	;
ENST00000252809	264.791	12.0501	-4.45773	-5.90695	0.0002	0.63146	Down	ENSG00000130513	19	18386158	18389176	+	GDF15	growth differentiation factor 15 [Source:HGNC Symbol%3BAcc:HGNC:30142]	GO:0000187:activation of MAPK activity;GO:0030509:BMP signaling pathway;GO:0007267:cell-cell signaling;GO:0035860:glial cell-derived neurotrophic factor receptor signaling pathway;GO:0060400:negative regulation of growth hormone receptor signaling pathway;GO:0040015:negative regulation of multicellular organism growth;GO:0043410:positive regulation of MAPK cascade;GO:1901741:positive regulation o…	GO:0005737:cytoplasm;GO:0070062:extracellular exosome;GO:0005576:extracellular region;GO:0005615:extracellular space;GO:0005794:Golgi apparatus;GO:0005634:nucleus;	GO:0070700:BMP receptor binding;GO:0005125:cytokine activity;GO:0008083:growth factor activity;GO:0042803:protein homodimerization activity;	K05504	ko04060 Cytokine-cytokine receptor interaction;;
ENST00000252818	27.5681	96.1993	1.80303	2.92983	0.00365	0.970165	Ups	ENSG00000130522	19	18279694	18281622	-	JUND	JunD proto-oncogene%2C AP-1 transcription factor subunit [Source:HGNC Symbol%3BAcc:HGNC:6206]	GO:0007568:aging;GO:0071277:cellular response to calcium ion;GO:0007623:circadian rhythm;GO:0002076:osteoblast development;GO:0043032:positive regulation of macrophage activation;GO:0045669:positive regulation of osteoblast differentiation;GO:0045944:positive regulation of transcription by RNA polymerase II;GO:0051726:regulation of cell cycle;GO:0042127:regulation of cell proliferation;GO:0006357…	GO:0000785:chromatin;GO:0005654:nucleoplasm;GO:0032993:protein-DNA complex;GO:0035976:transcription factor AP-1 complex;GO:0005667:transcription factor complex;	GO:0001228:DNA-binding transcription activator activity, RNA polymerase II-specific;GO:0000981:DNA-binding transcription factor activity, RNA polymerase II-specific;GO:0019899:enzyme binding;GO:0016922:nuclear receptor binding;GO:0000978:RNA polymerase II proximal promoter sequence-specific DNA binding;GO:1990837:sequence-specific double-stranded DNA binding;GO:0000976:transcription regulatory re…	K04449	ko04010 koK signaling pathway;ko04380 Osteoclast differentiation;ko04657 IL-17 signaling pathway;ko04928 Parathyroid hormone synthesis, secretion and action;;
ENST00000254108	0	17.8859	inf	#NAME?	0.0236	0.970165	Ups	ENSG00000089280	16	31180139	31191605	+	FUS	FUS RNA binding protein [Source:HGNC Symbol%3BAcc:HGNC:4010]	GO:0071277:cellular response to calcium ion;GO:0048255:mRNA stabilization;GO:1905168:positive regulation of double-strand break repair via homologous recombination;GO:0051260:protein homooligomerization;GO:0043484:regulation of RNA splicing;GO:0006357:regulation of transcription by RNA polymerase II;GO:0006355:regulation of transcription, DNA-templated;GO:0008380:RNA splicing;	GO:0044327:dendritic spine head;GO:0005654:nucleoplasm;GO:0005634:nucleus;GO:0043204:perikaryon;GO:0048471:perinuclear region of cytoplasm;GO:0005844:polysome;	GO:0003682:chromatin binding;GO:0003677:DNA binding;GO:0030331:estrogen receptor binding;GO:0042802:identical protein binding;GO:0035255:ionotropic glutamate receptor binding;GO:0046872:metal ion binding;GO:0003730:mRNA 3'-UTR binding;GO:0031489:myosin V binding;GO:0046965:retinoid X receptor binding;GO:0003723:RNA binding;GO:0046966:thyroid hormone receptor binding;GO:0003713:transcription coact…	K13098	ko03015 mRNA surveillance pathway;ko03040 Spliceosome;ko05014 Amyotrophic lateral sclerosis;ko05022 Pathways of neurodegeneration - multiple diseases;ko05202 Transcriptional misregulation in cancer;;
ENST00000256442	60.8406	14.5297	-2.06603	-2.30739	0.0295	0.970165	Down	ENSG00000134057	5	69167150	69178245	+	CCNB1	cyclin B1 [Source:HGNC Symbol%3BAcc:HGNC:1579]	GO:0051301:cell division;GO:0071398:cellular response to fatty acid;GO:0071456:cellular response to hypoxia;GO:0071283:cellular response to iron(III) ion;GO:0071407:cellular response to organic cyclic compound;GO:0048565:digestive tract development;GO:2000775:histone H3-S10 phosphorylation involved in chromosome condensation;GO:0001701:in utero embryonic development;GO:0044772:mitotic cell cycle …	GO:0005813:centrosome;GO:0097125:cyclin B1-CDK1 complex;GO:0000307:cyclin-dependent protein kinase holoenzyme complex;GO:0005737:cytoplasm;GO:0005829:cytosol;GO:0016020:membrane;GO:0005759:mitochondrial matrix;GO:0005654:nucleoplasm;GO:0005634:nucleus;GO:0000940:condensed chromosome outer kinetochore;GO:0000922:spindle pole;	GO:0061575:cyclin-dependent protein serine/threonine kinase activator activity;GO:0016538:cyclin-dependent protein serine/threonine kinase regulator activity;GO:0005113:patched binding;GO:0019901:protein kinase binding;GO:0044389:ubiquitin-like protein ligase binding;	K05868	ko04068 FoxO signaling pathway;ko04110 Cell cycle;ko04114 Oocyte meiosis;ko04115 p53 signaling pathway;ko04218 Cellular senescence;ko04914 Progesterone-mediated oocyte maturation;ko05170 Human immunodeficiency virus 1 infection;;
ENST00000256495	30.6171	7.28894	-2.07056	-3.08933	0.0038	0.970165	Down	ENSG00000134107	3	4979437	4985323	+	BHLHE40	basic helix-loop-helix family member e40 [Source:HGNC Symbol%3BAcc:HGNC:1046]	GO:0009952:anterior/posterior pattern specification;GO:0032922:circadian regulation of gene expression;GO:0007623:circadian rhythm;GO:0043153:entrainment of circadian clock by photoperiod;GO:0043433:negative regulation of DNA-binding transcription factor activity;GO:0000122:negative regulation of transcription by RNA polymerase II;GO:0045892:negative regulation of transcription, DNA-templated;GO:…	GO:0000785:chromatin;GO:0005737:cytoplasm;GO:0016604:nuclear body;GO:0005634:nucleus;	GO:0043425:bHLH transcription factor binding;GO:0003700:DNA-binding transcription factor activity;GO:0000981:DNA-binding transcription factor activity, RNA polymerase II-specific;GO:0001227:DNA-binding transcription repressor activity, RNA polymerase II-specific;GO:0070888:E-box binding;GO:0043426:MRF binding;GO:0019904:protein domain specific binding;GO:0046982:protein heterodimerization activit…	K03729	ko04710 Circadian rhythm;;
ENST00000256951	106.345	14.9531	-2.83023	-4.73792	5.00E-05	0.225521	Down	ENSG00000134531	12	13196726	13219941	+	EMP1	epithelial membrane protein 1 [Source:HGNC Symbol%3BAcc:HGNC:3333]	GO:0032060:bleb assembly;GO:0008219:cell death;GO:0008544:epidermis development;	GO:0016021:integral component of membrane;GO:0005886:plasma membrane;	-	-	-
ENST00000257017	0	0.904256	inf	#NAME?	0.0059	0.970165	Ups	ENSG00000134594	X	130171962	130184870	+	RAB33A	RAB33A%2C member RAS oncogene family [Source:HGNC Symbol%3BAcc:HGNC:9773]	GO:0019882:antigen processing and presentation;GO:0032482:Rab protein signal transduction;	GO:0005768:endosome;GO:0005794:Golgi apparatus;GO:0000139:Golgi membrane;GO:0005886:plasma membrane;	GO:0005525:GTP binding;GO:0003924:GTPase activity;	K07919	;
ENST00000257497	749.57	236.249	-1.66575	-2.76153	0.00675	0.970165	Down	ENSG00000135046	9	73151865	73170393	+	ANXA1	annexin A1 [Source:HGNC Symbol%3BAcc:HGNC:533]	GO:0031532:actin cytoskeleton reorganization;GO:0002250:adaptive immune response;GO:0046632:alpha-beta T cell differentiation;GO:0050482:arachidonic acid secretion;	GO:0005912:adherens junction;GO:0016324:apical plasma membrane;GO:0016323:basolateral plasma membrane;GO:0009986:cell surface;	GO:0098641:cadherin binding involved in cell-cell adhesion;GO:0005509:calcium ion binding;GO:0005544:calcium-dependent phospholipid binding;GO:0048306:calcium-dependent protein binding;	K17091	;
ENST00000257831	10.4357	0.700388	-3.89723	-4.17216	0.002	0.970165	Down	ENSG00000135373	11	34621093	34663288	+	EHF	ETS homologous factor [Source:HGNC Symbol%3BAcc:HGNC:3246]	GO:0030154:cell differentiation;GO:0030855:epithelial cell differentiation;GO:0050673:epithelial cell proliferation;GO:0007275:multicellular organism development;GO:0045944:positive regulation of transcription by RNA polymerase II;GO:0045893:positive regulation of transcription, DNA-templated;GO:0006357:regulation of transcription by RNA polymerase II;GO:0006366:transcription by RNA polymerase II;	GO:0000785:chromatin;GO:0005794:Golgi apparatus;GO:0005654:nucleoplasm;GO:0005634:nucleus;	GO:0003677:DNA binding;GO:0001228:DNA-binding transcription activator activity, RNA polymerase II-specific;GO:0003700:DNA-binding transcription factor activity;GO:0000981:DNA-binding transcription factor activity, RNA polymerase II-specific;GO:0000978:RNA polymerase II proximal promoter sequence-specific DNA binding;	K17102	;
ENST00000258439	6.07741	20.1524	1.72943	2.53497	0.01245	0.970165	Ups	ENSG00000135956	2	96248514	96265997	-	TMEM127	transmembrane protein 127 [Source:HGNC Symbol%3BAcc:HGNC:26038]	GO:0007032:endosome organization;GO:0008285:negative regulation of cell proliferation;GO:0032007:negative regulation of TOR signaling;GO:0032006:regulation of TOR signaling;	GO:0005737:cytoplasm;GO:0005769:early endosome;GO:0016021:integral component of membrane;GO:0016020:membrane;GO:0005886:plasma membrane;	GO:0031267:small GTPase binding;	K15696	;
ENST00000259056	2.68866	0.5522	-2.28362	-2.58236	0.0135	0.970165	Down	ENSG00000136542	2	157257705	157318491	+	GALNT5	polypeptide N-acetylgalactosaminyltransferase 5 [Source:HGNC Symbol%3BAcc:HGNC:4127]	GO:0006024:glycosaminoglycan biosynthetic process;GO:0016266:O-glycan processing;	GO:0005794:Golgi apparatus;GO:0000139:Golgi membrane;GO:0016021:integral component of membrane;	GO:0030246:carbohydrate binding;GO:0046872:metal ion binding;GO:0004653:polypeptide N-acetylgalactosaminyltransferase activity;	K00710	ko00512 Mucin type O-glycan biosynthesis;ko00514 Other types of O-glycan biosynthesis;ko01100 Metabolic pathways;;
ENST00000259395	0.000125095	3.35527	14.7111	0.0601508	0.02115	0.970165	Ups	ENSG00000136870	9	101399028	101410660	+	ZNF189	zinc finger protein 189 [Source:HGNC Symbol%3BAcc:HGNC:12980]	GO:0006357:regulation of transcription by RNA polymerase II;	GO:0005634:nucleus;	GO:0000981:DNA-binding transcription factor activity, RNA polymerase II-specific;GO:0046872:metal ion binding;GO:0000978:RNA polymerase II proximal promoter sequence-specific DNA binding;	K09228	ko05168 Herpes simplex virus 1 infection;;
ENST00000259808	3.57144	15.1107	2.08099	2.43162	0.0258	0.970165	Ups	ENSG00000137275	6	3068494	3115187	+	RIPK1	receptor interacting serine/threonine kinase 1 [Source:HGNC Symbol%3BAcc:HGNC:10019]	GO:0007257:activation of JUN kinase activity;GO:1990000:amyloid fibril formation;GO:0006915:apoptotic process;GO:0008219:cell death;GO:0044257:cellular protein catabolic process;GO:0070301:cellular response to hydrogen peroxide;GO:0071356:cellular response to tumor necrosis factor;GO:0097191:extrinsic apoptotic signaling pathway;GO:0006954:inflammatory response;GO:0070266:necroptotic process;GO:0…	GO:0005829:cytosol;GO:0031264:death-inducing signaling complex;GO:0010008:endosome membrane;GO:0045121:membrane raft;GO:0005739:mitochondrion;GO:0005886:plasma membrane;GO:0032991:protein-containing complex;GO:0043235:receptor complex;GO:0097342:ripoptosome;	GO:0005524:ATP binding;GO:0070513:death domain binding;GO:0005123:death receptor binding;GO:0042802:identical protein binding;GO:0004706:JUN kinase kinase kinase activity;GO:0042803:protein homodimerization activity;GO:0004672:protein kinase activity;GO:0004674:protein serine/threonine kinase activity;GO:0044877:protein-containing complex binding;GO:0031625:ubiquitin protein ligase binding;	K02861	ko04064 NF-kappa B signaling pathway;ko04210 Apoptosis;ko04217 Necroptosis;ko04620 Toll-like receptor signaling pathway;ko04621 NOD-like receptor signaling pathway;ko04622 RIG-I-like receptor signaling pathway;ko04623 Cytosolic DNA-sensing pathway;ko04668 TNF signaling pathway;ko04936 Alcoholic liver disease;ko05130 Pathogenic Escherichia coli infection;ko05131 Shigellosis;ko05132 Salmonella infe…
ENST00000259874	716.788	150.848	-2.24845	-3.6954	0.00015	0.498521	Down	ENSG00000137331	6	30743199	30744547	-	IER3	immediate early response 3 [Source:HGNC Symbol%3BAcc:HGNC:5392]	GO:0009653:anatomical structure morphogenesis;GO:0006915:apoptotic process;GO:0043066:negative regulation of apoptotic process;GO:2001020:regulation of response to DNA damage stimulus;	GO:0005829:cytosol;GO:0016021:integral component of membrane;GO:0005634:nucleus;	-	-	-
ENST00000260324	79.554	22.25	-1.83813	-2.11368	0.0447	0.970165	Down	ENSG00000137767	15	45635029	45691281	+	SQOR	sulfide quinone oxidoreductase [Source:HGNC Symbol%3BAcc:HGNC:20390]	GO:0070813:hydrogen sulfide metabolic process;GO:0070221:sulfide oxidation, using sulfide:quinone oxidoreductase;	GO:0005743:mitochondrial inner membrane;GO:0005739:mitochondrion;	GO:0071949:FAD binding;GO:0048038:quinone binding;GO:0070224:sulfide:quinone oxidoreductase activity;	K17218	ko00920 Sulfur metabolism;ko01120 Microbial metabolism in diverse environments;;
ENST00000261266	1.09555	0.000234303	-12.191	-0.189787	0.034	0.970165	Down	ENSG00000127329	12	70521403	70609844	-	PTPRB	protein tyrosine phosphatase receptor type B [Source:HGNC Symbol%3BAcc:HGNC:9665]	GO:0001525:angiogenesis;GO:0016311:dephosphorylation;GO:1990264:peptidyl-tyrosine dephosphorylation involved in inactivation of protein kinase activity;GO:0006796:phosphate-containing compound metabolic process;GO:0006470:protein dephosphorylation;	GO:0005887:integral component of plasma membrane;GO:0005886:plasma membrane;GO:0043235:receptor complex;GO:0035579:specific granule membrane;GO:0070821:tertiary granule membrane;	GO:0045296:cadherin binding;GO:0005001:transmembrane receptor protein tyrosine phosphatase activity;	K05694	ko04520 Adherens junction;;
ENST00000261388	35.2047	5.14439	-2.7747	-2.50049	0.0336	0.970165	Down	ENSG00000011638	16	21158679	21180609	+	LDAF1	lipid droplet assembly factor 1 [Source:HGNC Symbol%3BAcc:HGNC:30136]	GO:0140042:lipid droplet formation;	GO:0005789:endoplasmic reticulum membrane;GO:0016021:integral component of membrane;GO:0005811:lipid droplet;	-	K12581	ko03018 RNA degradation;;
ENST00000262094	3.77243	0.358077	-3.39716	-3.33646	0.0048	0.970165	Down	ENSG00000041353	18	54828477	54895516	+	RAB27B	RAB27B%2C member RAS oncogene family [Source:HGNC Symbol%3BAcc:HGNC:9767]	GO:0099641:anterograde axonal protein transport;GO:0032402:melanosome transport;GO:0071985:multivesicular body sorting pathway;GO:0045921:positive regulation of exocytosis;GO:0048488:synaptic vesicle endocytosis;	GO:0098993:anchored component of synaptic vesicle membrane;GO:0016324:apical plasma membrane;GO:1904115:axon cytoplasm;GO:0070062:extracellular exosome;GO:0005795:Golgi stack;GO:0005770:late endosome;GO:0042470:melanosome;GO:0032585:multivesicular body membrane;GO:0005886:plasma membrane;GO:0031088:platelet dense granule membrane;GO:0030141:secretory granule;GO:0030140:trans-Golgi network transpo…	GO:0003925:obsolete small monomeric GTPase activity;GO:0019003:GDP binding;GO:0005525:GTP binding;GO:0003924:GTPase activity;GO:0031489:myosin V binding;GO:0019904:protein domain specific binding;	K07886	ko04972 Pancreatic secretion;;
ENST00000263071	3.7203	0.598056	-2.63707	-2.17922	0.0464	0.970165	Down	ENSG00000074660	17	1633858	1645732	-	SCARF1	scavenger receptor class F member 1 [Source:HGNC Symbol%3BAcc:HGNC:16820]	GO:0007155:cell adhesion;GO:0006707:cholesterol catabolic process;GO:0016358:dendrite development;GO:0016322:neuron remodeling;GO:0048680:positive regulation of axon regeneration;GO:0010976:positive regulation of neuron projection development;GO:0006898:receptor-mediated endocytosis;	GO:0030666:endocytic vesicle membrane;GO:0016021:integral component of membrane;GO:0005886:plasma membrane;	GO:0030169:low-density lipoprotein particle binding;GO:0005044:scavenger receptor activity;GO:0004888:transmembrane signaling receptor activity;	K12581	ko03018 RNA degradation;;
ENST00000263196	5.90475	17.0233	1.52756	2.21884	0.0244	0.970165	Ups	ENSG00000070413	22	19036286	19122412	-	DGCR2	DiGeorge syndrome critical region gene 2 [Source:HGNC Symbol%3BAcc:HGNC:2845]	GO:0009887:animal organ morphogenesis;GO:0007155:cell adhesion;GO:0050890:cognition;	GO:0016021:integral component of membrane;GO:0016020:membrane;	GO:0030246:carbohydrate binding;	-	-
ENST00000263265	6.92654	1.56021	-2.1504	-2.15934	0.0445	0.970165	Down	ENSG00000105559	19	48837097	48868617	-	PLEKHA4	pleckstrin homology domain containing A4 [Source:HGNC Symbol%3BAcc:HGNC:14339]	GO:0090263:positive regulation of canonical Wnt signaling pathway;GO:2000096:positive regulation of Wnt signaling pathway, planar cell polarity pathway;	GO:0005737:cytoplasm;GO:0031234:extrinsic component of cytoplasmic side of plasma membrane;GO:0005886:plasma membrane;	GO:0042802:identical protein binding;GO:0043325:phosphatidylinositol-3,4-bisphosphate binding;GO:0080025:phosphatidylinositol-3,5-bisphosphate binding;GO:0032266:phosphatidylinositol-3-phosphate binding;GO:0005546:phosphatidylinositol-4,5-bisphosphate binding;	-	-
ENST00000263339	49.7622	1.98123	-4.65058	-5.14019	0.0009	0.970165	Down	ENSG00000115008	2	112773925	112784493	-	IL1A	interleukin 1 alpha [Source:HGNC Symbol%3BAcc:HGNC:5991]	GO:0006915:apoptotic process;GO:0034605:cellular response to heat;GO:0071222:cellular response to lipopolysaccharide;GO:0006883:cellular sodium ion homeostasis;GO:0002248:connective tissue replacement involved in inflammatory response wound healing;GO:0019221:cytokine-mediated signaling pathway;GO:0035234:ectopic germ cell programmed cell death;GO:0097192:extrinsic apoptotic signaling pathway in …	GO:0005829:cytosol;GO:0005576:extracellular region;GO:0005615:extracellular space;	GO:0005507:copper ion binding;GO:0005125:cytokine activity;GO:0005149:interleukin-1 receptor binding;	K04383	ko04010 koK signaling pathway;ko04060 Cytokine-cytokine receptor interaction;ko04217 Necroptosis;ko04218 Cellular senescence;ko04380 Osteoclast differentiation;ko04640 Hematopoietic cell lineage;ko04932 Non-alcoholic fatty liver disease;ko04933 AGE-RAGE signaling pathway in diabetic complications;ko04940 Type I diabetes mellitus;ko05010 Alzheimer disease;ko05020 Prion disease;ko05022 Pathways of …
ENST00000263341	536.23	11.0373	-5.6024	-7.78371	5.00E-05	0.225521	Down	ENSG00000125538	2	112829751	112836779	-	IL1B	interleukin 1 beta [Source:HGNC Symbol%3BAcc:HGNC:5992]	GO:0006915:apoptotic process;GO:0007267:cell-cell signaling;GO:0035690:cellular response to drug;GO:0071222:cellular response to lipopolysaccharide;	GO:0005829:cytosol;GO:0005576:extracellular region;GO:0005615:extracellular space;GO:0005764:lysosome;	GO:0005125:cytokine activity;GO:0005178:integrin binding;GO:0005149:interleukin-1 receptor binding;GO:0019904:protein domain specific binding;	K04519	ko01523 Antifolate resistance;ko04010 koK signaling pathway;ko04060 Cytokine-cytokine receptor interaction;ko04064 NF-kappa B signaling pathway;ko04217 Necroptosis;ko04380 Osteoclast differentiation;ko04620 Toll-like receptor signaling pathway;ko04621 NOD-like receptor signaling pathway;ko04623 Cytosolic DNA-sensing pathway;ko04625 C-type lectin receptor signaling pathway;ko04640 Hematopoietic ce…
ENST00000263620	4.49723	1.19835	-1.90799	-2.18043	0.0392	0.970165	Down	ENSG00000116017	19	926035	975939	+	ARID3A	AT-rich interaction domain 3A [Source:HGNC Symbol%3BAcc:HGNC:3031]	GO:0045944:positive regulation of transcription by RNA polymerase II;GO:0006357:regulation of transcription by RNA polymerase II;	GO:0005829:cytosol;GO:0045121:membrane raft;GO:0005654:nucleoplasm;GO:0005634:nucleus;	GO:0003682:chromatin binding;GO:0003677:DNA binding;GO:0042802:identical protein binding;GO:0003712:transcription coregulator activity;	K17985	ko04137 Mitophagy - animal;ko04140 Autophagy - animal;ko05010 Alzheimer disease;ko05014 Amyotrophic lateral sclerosis;ko05016 Huntington disease;ko05017 Spinocerebellar ataxia;ko05022 Pathways of neurodegeneration - multiple diseases;;
ENST00000263864	108.895	34.8276	-1.64464	-2.30255	0.0232	0.970165	Down	ENSG00000118640	2	85577586	85582031	+	VAMP8	vesicle associated membrane protein 8 [Source:HGNC Symbol%3BAcc:HGNC:12647]	GO:0097352:autophagosome maturation;GO:0051607:defense response to virus;GO:0015031:protein transport;GO:0016192:vesicle-mediated transport;	GO:0031901:early endosome membrane;GO:0016021:integral component of membrane;GO:0031902:late endosome membrane;GO:0005765:lysosomal membrane;GO:0005764:lysosome;GO:0005886:plasma membrane;GO:0031201:SNARE complex;	-	K08512	ko04130 SNARE interactions in vesicular transport;ko04140 Autophagy - animal;ko04611 Platelet activation;;
ENST00000263895	218.909	66.1938	-1.72557	-2.59939	0.01075	0.970165	Down	ENSG00000115963	2	150468195	150487667	-	RND3	Rho family GTPase 3 [Source:HGNC Symbol%3BAcc:HGNC:671]	GO:0030036:actin cytoskeleton organization;GO:0007015:actin filament organization;GO:0007155:cell adhesion;GO:0016477:cell migration;GO:0030865:cortical cytoskeleton organization;GO:0007163:establishment or maintenance of cell polarity;GO:0032956:regulation of actin cytoskeleton organization;GO:0008360:regulation of cell shape;GO:0007264:small GTPase mediated signal transduction;	GO:0005938:cell cortex;GO:0042995:cell projection;GO:0031410:cytoplasmic vesicle;GO:0005856:cytoskeleton;GO:0005925:focal adhesion;GO:0000139:Golgi membrane;GO:0043231:intracellular membrane-bounded organelle;GO:0005886:plasma membrane;	GO:0005525:GTP binding;GO:0003924:GTPase activity;GO:0019901:protein kinase binding;	K07859	;
ENST00000264144	32.1768	5.69785	-2.49753	-3.90705	0.0003	0.861082	Down	ENSG00000058085	1	183186264	183245127	+	LAMC2	laminin subunit gamma 2 [Source:HGNC Symbol%3BAcc:HGNC:6493]	GO:0009887:animal organ morphogenesis;GO:0007155:cell adhesion;GO:0016358:dendrite development;GO:0008544:epidermis development;GO:0008045:motor neuron axon guidance;GO:0030335:positive regulation of cell migration;GO:0008284:positive regulation of cell proliferation;GO:0009888:tissue development;	GO:0005604:basement membrane;GO:0005938:cell cortex;GO:0062023:collagen-containing extracellular matrix;GO:0005576:extracellular region;GO:0005615:extracellular space;GO:0005607:laminin-2 complex;GO:0016020:membrane;GO:0048471:perinuclear region of cytoplasm;	GO:0008201:heparin binding;GO:0005102:signaling receptor binding;	K06246	ko04151 PI3K-Akt signaling pathway;ko04510 Focal adhesion;ko04512 ECM-receptor interaction;ko05145 Toxoplasmosis;ko05146 Amoebiasis;ko05165 Human papillomavirus infection;ko05200 Pathways in cancer;ko05222 Small cell lung cancer;;
ENST00000264638	6.52944	2.08933	-1.64392	-2.01454	0.04375	0.970165	Down	ENSG00000108797	17	42682531	42699993	+	CNTNAP1	contactin associated protein 1 [Source:HGNC Symbol%3BAcc:HGNC:8011]	GO:0007155:cell adhesion;GO:0022010:central nervous system myelination;GO:0007010:cytoskeleton organization;GO:0022011:myelination in peripheral nervous system;GO:0050885:neuromuscular process controlling balance;GO:0050884:neuromuscular process controlling posture;GO:0048812:neuron projection morphogenesis;GO:0019227:neuronal action potential propagation;GO:0030913:paranodal junction assembly;GO…	GO:0016021:integral component of membrane;GO:0005887:integral component of plasma membrane;GO:0033010:paranodal junction;GO:0033270:paranode region of axon;GO:0048787:presynaptic active zone membrane;	GO:0017124:SH3 domain binding;GO:0038023:signaling receptor activity;	K07379	ko04514 Cell adhesion molecules;;
ENST00000264709	7.85E-05	0.6169	12.9408	0.106142	0.0363	0.970165	Ups	ENSG00000119772	2	25227855	25342590	-	DNMT3A	DNA methyltransferase 3 alpha [Source:HGNC Symbol%3BAcc:HGNC:2978]	GO:0007568:aging;GO:0071230:cellular response to amino acid stimulus;GO:0071361:cellular response to ethanol;GO:0071456:cellular response to hypoxia;GO:0006306:DNA methylation;GO:0043045:DNA methylation involved in embryo development;GO:0043046:DNA methylation involved in gamete generation;GO:0006346:methylation-dependent chromatin silencing;GO:0097284:hepatocyte apoptotic process;GO:0000278:mito…	GO:0000775:chromosome, centromeric region;GO:0005737:cytoplasm;GO:0000791:euchromatin;GO:0000792:heterochromatin;GO:0016363:nuclear matrix;GO:0005654:nucleoplasm;GO:0005634:nucleus;GO:0001741:XY body;	GO:0003682:chromatin binding;GO:0003886:DNA (cytosine-5-)-methyltransferase activity;GO:0003677:DNA binding;GO:0042802:identical protein binding;GO:0046872:metal ion binding;GO:0000978:RNA polymerase II proximal promoter sequence-specific DNA binding;GO:0003714:transcription corepressor activity;GO:0008134:transcription factor binding;	K17398	ko00270 Cysteine and methionine metabolism;ko01100 Metabolic pathways;ko05206 MicroRNAs in cancer;;
ENST00000264716	18.7717	7.86401	-1.25522	-2.10478	0.0326	0.970165	Down	ENSG00000075426	2	28392858	28417317	+	FOSL2	FOS like 2%2C AP-1 transcription factor subunit [Source:HGNC Symbol%3BAcc:HGNC:3798]	GO:0008219:cell death;GO:0003334:keratinocyte development;GO:0048146:positive regulation of fibroblast proliferation;GO:0045944:positive regulation of transcription by RNA polymerase II;GO:0006357:regulation of transcription by RNA polymerase II;	GO:0000785:chromatin;GO:0005654:nucleoplasm;GO:0005634:nucleus;	GO:0003682:chromatin binding;GO:0001228:DNA-binding transcription activator activity, RNA polymerase II-specific;GO:0003700:DNA-binding transcription factor activity;GO:0000981:DNA-binding transcription factor activity, RNA polymerase II-specific;GO:0000978:RNA polymerase II proximal promoter sequence-specific DNA binding;GO:0000977:RNA polymerase II regulatory region sequence-specific DNA bindin…	K09030	ko04380 Osteoclast differentiation;;
ENST00000264868	13.8498	2.68942	-2.36449	-2.41762	0.03575	0.970165	Down	ENSG00000091490	4	25747433	25863595	-	SEL1L3	SEL1L family member 3 [Source:HGNC Symbol%3BAcc:HGNC:29108]	-	GO:0016021:integral component of membrane;GO:0005654:nucleoplasm;	-	-	-
ENST00000264908	68.6738	17.5373	-1.96933	-2.78691	0.00905	0.970165	Down	ENSG00000138772	4	78551770	78610447	+	ANXA3	annexin A3 [Source:HGNC Symbol%3BAcc:HGNC:541]	GO:0031100:animal organ regeneration;GO:0042742:defense response to bacterium;GO:0021766:hippocampus development;GO:0043312:neutrophil degranulation;GO:0006909:phagocytosis;GO:0045766:positive regulation of angiogenesis;GO:0051054:positive regulation of DNA metabolic process;GO:0051091:positive regulation of DNA-binding transcription factor activity;GO:0010595:positive regulation of endothelial c…	GO:0030424:axon;GO:0062023:collagen-containing extracellular matrix;GO:0005737:cytoplasm;GO:0030425:dendrite;GO:0016020:membrane;GO:0043025:neuronal cell body;GO:0030670:phagocytic vesicle membrane;GO:0005886:plasma membrane;GO:0042581:specific granule;	GO:0005509:calcium ion binding;GO:0005544:calcium-dependent phospholipid binding;GO:0048306:calcium-dependent protein binding;GO:0019834:phospholipase A2 inhibitor activity;	K17089	;
ENST00000265362	2.93866	0.240329	-3.61208	-3.01653	0.0245	0.970165	Down	ENSG00000075213	7	83955777	84194789	-	SEMA3A	semaphorin 3A [Source:HGNC Symbol%3BAcc:HGNC:10723]	GO:0006915:apoptotic process;GO:0048846:axon extension involved in axon guidance;GO:0007411:axon guidance;GO:0007413:axonal fasciculation;GO:0060385:axonogenesis involved in innervation;GO:0150020:basal dendrite arborization;GO:0021785:branchiomotor neuron axon guidance;GO:0060666:dichotomous subdivision of terminal units involved in salivary gland branching;GO:0021612:facial nerve structural org…	GO:0030424:axon;GO:0030425:dendrite;GO:0005576:extracellular region;GO:0005615:extracellular space;GO:0005887:integral component of plasma membrane;	GO:0045499:chemorepellent activity;GO:0038191:neuropilin binding;GO:0030215:semaphorin receptor binding;	K06840	ko04360 Axon guidance;;
ENST00000265605	5.42E-05	2.72313	15.6155	0.0221475	0.03015	0.970165	Ups	ENSG00000118514	6	134917393	134950101	-	ALDH8A1	aldehyde dehydrogenase 8 family member A1 [Source:HGNC Symbol%3BAcc:HGNC:15471]	GO:0097053:L-kynurenine catabolic process;GO:0042574:retinal metabolic process;GO:0042573:retinoic acid metabolic process;	GO:0005829:cytosol;GO:0070062:extracellular exosome;	GO:0047102:aminomuconate-semialdehyde dehydrogenase activity;GO:0001758:retinal dehydrogenase activity;	K12606	ko03018 RNA degradation;;
ENST00000265678	7.86952	1.47949	-2.41118	-2.06383	0.04955	0.970165	Down	ENSG00000071242	6	166409364	166627251	-	RPS6KA2	ribosomal protein S6 kinase A2 [Source:HGNC Symbol%3BAcc:HGNC:10431]	GO:0002035:brain renin-angiotensin system;GO:0010659:cardiac muscle cell apoptotic process;GO:0071322:cellular response to carbohydrate stimulus;GO:0060047:heart contraction;GO:0007507:heart development;GO:0035556:intracellular signal transduction;GO:0045786:negative regulation of cell cycle;GO:0008285:negative regulation of cell proliferation;GO:0045835:negative regulation of meiotic nuclear div…	GO:0005737:cytoplasm;GO:0072687:meiotic spindle;GO:0005654:nucleoplasm;GO:0005634:nucleus;GO:0005819:spindle;	GO:0005524:ATP binding;GO:0000287:magnesium ion binding;GO:0004672:protein kinase activity;GO:0004674:protein serine/threonine kinase activity;GO:0004712:protein serine/threonine/tyrosine kinase activity;GO:0004711:ribosomal protein S6 kinase activity;	K04373	ko04010 koK signaling pathway;ko04114 Oocyte meiosis;ko04150 mTOR signaling pathway;ko04714 Thermogenesis;ko04720 Long-term potentiation;ko04722 Neurotrophin signaling pathway;ko04914 Progesterone-mediated oocyte maturation;ko04931 Insulin resistance;ko05135 Yersinia infection;ko05207 Chemical carcinogenesis - receptor activation;;
ENST00000265909	4.00809	11.3519	1.50195	2.33448	0.0196	0.970165	Ups	ENSG00000120451	11	130866250	130916479	-	SNX19	sorting nexin 19 [Source:HGNC Symbol%3BAcc:HGNC:21532]	GO:0002062:chondrocyte differentiation;GO:1990502:dense core granule maturation;GO:0006887:exocytosis;GO:0030073:insulin secretion;	GO:0005737:cytoplasm;GO:0031901:early endosome membrane;	GO:0035091:phosphatidylinositol binding;	K17930	;
ENST00000266085	21.7032	7.74525	-1.48652	-2.40419	0.01605	0.970165	Down	ENSG00000100234	22	32801705	32863041	+	TIMP3	TIMP metallopeptidase inhibitor 3 [Source:HGNC Symbol%3BAcc:HGNC:11822]	GO:0010951:negative regulation of endopeptidase activity;GO:0070373:negative regulation of ERK1 and ERK2 cascade;GO:0051045:negative regulation of membrane protein ectodomain proteolysis;GO:1904684:negative regulation of metalloendopeptidase activity;GO:1903984:positive regulation of TRAIL-activated apoptotic signaling pathway;GO:0034097:response to cytokine;GO:0009725:response to hormone;GO:0010…	GO:0062023:collagen-containing extracellular matrix;GO:0031012:extracellular matrix;GO:0005576:extracellular region;GO:0005615:extracellular space;GO:0005634:nucleus;GO:0031089:platelet dense granule lumen;	GO:0046872:metal ion binding;GO:0008191:metalloendopeptidase inhibitor activity;GO:0002020:protease binding;	K16866	ko05205 Proteoglycans in cancer;ko05206 MicroRNAs in cancer;;
ENST00000268042	7.83456	33.2743	2.08648	3.35058	0.00185	0.970165	Ups	ENSG00000140450	15	97960703	97973833	+	ARRDC4	arrestin domain containing 4 [Source:HGNC Symbol%3BAcc:HGNC:28087]	GO:0140112:extracellular vesicle biogenesis;GO:0051443:positive regulation of ubiquitin-protein transferase activity;GO:0015031:protein transport;GO:0016567:protein ubiquitination;	GO:0005737:cytoplasm;GO:0005769:early endosome;GO:0005768:endosome;GO:1903561:extracellular vesicle;GO:0043231:intracellular membrane-bounded organelle;GO:0005886:plasma membrane;	GO:1990756:protein binding, bridging involved in substrate recognition for ubiquitination;	-	-
ENST00000268607	66.4838	151.89	1.19195	1.9563	0.04595	0.970165	Ups	ENSG00000140941	16	87392336	87404774	+	MAP1LC3B	microtubule associated protein 1 light chain 3 beta [Source:HGNC Symbol%3BAcc:HGNC:13352]	GO:0000045:autophagosome assembly;GO:0097352:autophagosome maturation;GO:0006914:autophagy;GO:0000422:autophagy of mitochondrion;GO:0006995:cellular response to nitrogen starvation;GO:0009267:cellular response to starvation;GO:0016236:macroautophagy;GO:0000423:mitophagy;	GO:0005776:autophagosome;GO:0000421:autophagosome membrane;GO:0005930:axoneme;GO:0031410:cytoplasmic vesicle;GO:0005829:cytosol;GO:0012505:endomembrane system;GO:0043231:intracellular membrane-bounded organelle;GO:0005874:microtubule;GO:0005739:mitochondrion;GO:0031090:organelle membrane;	GO:0097001:ceramide binding;GO:0008017:microtubule binding;GO:0031625:ubiquitin protein ligase binding;	K10435	ko04137 Mitophagy - animal;ko04140 Autophagy - animal;ko04216 Ferroptosis;ko04371 Apelin signaling pathway;ko04621 NOD-like receptor signaling pathway;ko05014 Amyotrophic lateral sclerosis;ko05022 Pathways of neurodegeneration - multiple diseases;ko05131 Shigellosis;ko05167 Kaposi sarcoma-associated herpesvirus infection;;
ENST00000269228	129.787	34.9151	-1.89423	-2.91459	0.00515	0.970165	Down	ENSG00000141458	18	23531442	23586506	-	NPC1	NPC intracellular cholesterol transporter 1 [Source:HGNC Symbol%3BAcc:HGNC:7897]	GO:0007628:adult walking behavior;GO:0006914:autophagy;GO:0008206:bile acid metabolic process;GO:0071404:cellular response to low-density lipoprotein particle stimulus;GO:0071383:cellular response to steroid hormone stimulus;GO:0033344:cholesterol efflux;GO:0042632:cholesterol homeostasis;GO:0008203:cholesterol metabolic process;GO:0030301:cholesterol transport;GO:0006897:endocytosis;GO:0090150:e…	GO:0005783:endoplasmic reticulum;GO:0070062:extracellular exosome;GO:0005576:extracellular region;GO:0005794:Golgi apparatus;GO:1905103:integral component of lysosomal membrane;GO:0016021:integral component of membrane;GO:0005887:integral component of plasma membrane;GO:0031902:late endosome membrane;GO:0005765:lysosomal membrane;GO:0005764:lysosome;GO:0016020:membrane;GO:0045121:membrane raft;GO…	GO:0015485:cholesterol binding;GO:0038023:signaling receptor activity;GO:0015248:sterol transporter activity;GO:0004888:transmembrane signaling receptor activity;GO:0001618:virus receptor activity;	K12385	ko04142 Lysosome;ko04979 Cholesterol metabolism;;
ENST00000271588	0.782084	0.162443	-2.26739	-2.20506	0.0364	0.970165	Down	ENSG00000143341	1	185734391	186190949	+	HMCN1	hemicentin 1 [Source:HGNC Symbol%3BAcc:HGNC:19194]	GO:0007049:cell cycle;GO:0051301:cell division;GO:0007157:heterophilic cell-cell adhesion via plasma membrane cell adhesion molecules;GO:0007156:homophilic cell adhesion via plasma membrane adhesion molecules;GO:0009617:response to bacterium;GO:0007601:visual perception;	GO:0005912:adherens junction;GO:0005604:basement membrane;GO:0005938:cell cortex;GO:0032154:cleavage furrow;GO:0062023:collagen-containing extracellular matrix;GO:0070062:extracellular exosome;	GO:0005509:calcium ion binding;GO:0005201:extracellular matrix structural constituent;	K17341	;
ENST00000274026	53.2575	19.5154	-1.44837	-2.01232	0.04055	0.970165	Down	ENSG00000145386	4	121816444	121823883	-	CCNA2	cyclin A2 [Source:HGNC Symbol%3BAcc:HGNC:1578]	GO:0031100:animal organ regeneration;GO:0044843:cell cycle G1/S phase transition;GO:0051301:cell division;GO:0071314:cellular response to cocaine;GO:0071392:cellular response to estradiol stimulus;GO:0071456:cellular response to hypoxia;GO:1990314:cellular response to insulin-like growth factor stimulus;GO:0044320:cellular response to leptin stimulus;GO:0071373:cellular response to luteinizing ho…	GO:0097124:cyclin A2-CDK2 complex;GO:0000307:cyclin-dependent protein kinase holoenzyme complex;GO:0005737:cytoplasm;GO:0005829:cytosol;GO:0001939:female pronucleus;GO:0001940:male pronucleus;GO:0005654:nucleoplasm;GO:0005634:nucleus;	GO:0016538:cyclin-dependent protein serine/threonine kinase regulator activity;GO:0019904:protein domain specific binding;GO:0019901:protein kinase binding;	K06627	ko04110 Cell cycle;ko04152 AMPK signaling pathway;ko04218 Cellular senescence;ko04914 Progesterone-mediated oocyte maturation;ko05161 Hepatitis B;ko05165 Human papillomavirus infection;ko05166 Human T-cell leukemia virus 1 infection;ko05169 Epstein-Barr virus infection;ko05200 Pathways in cancer;ko05202 Transcriptional misregulation in cancer;ko05203 Viral carcinogenesis;ko05221 Acute myeloid leu…
ENST00000274289	137.221	36.8451	-1.89696	-3.27635	0.00125	0.970165	Down	ENSG00000145632	5	58453982	58460086	-	PLK2	polo like kinase 2 [Source:HGNC Symbol%3BAcc:HGNC:19699]	GO:0006977:DNA damage response, signal transduction by p53 class mediator resulting in cell cycle arrest;GO:0000082:G1/S transition of mitotic cell cycle;GO:0060292:long-term synaptic depression;GO:0060291:long-term synaptic potentiation;GO:0007613:memory;GO:0000278:mitotic cell cycle;GO:0007052:mitotic spindle organization;GO:0016525:negative regulation of angiogenesis;GO:0043066:negative regula…	GO:0005814:centriole;GO:0005813:centrosome;GO:0000785:chromatin;GO:0005737:cytoplasm;GO:0005829:cytosol;GO:0030425:dendrite;GO:0005634:nucleus;GO:0000922:spindle pole;	GO:0005524:ATP binding;GO:0043008:ATP-dependent protein binding;GO:0004674:protein serine/threonine kinase activity;GO:0044877:protein-containing complex binding;	K08861	ko04068 FoxO signaling pathway;;
ENST00000277874	2.02967	0.000104123	-14.2507	-0.0471407	0.02495	0.970165	Down	ENSG00000148680	10	90740823	90857698	-	HTR7	5-hydroxytryptamine receptor 7 [Source:HGNC Symbol%3BAcc:HGNC:5302]	GO:0008015:blood circulation;GO:0007268:chemical synaptic transmission;GO:0007623:circadian rhythm;GO:0007187:G protein-coupled receptor signaling pathway, coupled to cyclic nucleotide second messenger;GO:0006939:smooth muscle contraction;GO:0042310:vasoconstriction;	GO:0030425:dendrite;GO:0005887:integral component of plasma membrane;GO:0005886:plasma membrane;GO:0045202:synapse;GO:0032588:trans-Golgi network membrane;	GO:0004993:G protein-coupled serotonin receptor activity;GO:0030594:neurotransmitter receptor activity;	K04163	ko04014 Ras signaling pathway;ko04020 Calcium signaling pathway;ko04080 Neuroactive ligand-receptor interaction;ko04361 Axon regeneration;ko04726 Serotonergic synapse;;
ENST00000277900	19.218	5.34595	-1.84594	-2.394	0.02805	0.970165	Down	ENSG00000148700	10	110007964	110135565	+	ADD3	adducin 3 [Source:HGNC Symbol%3BAcc:HGNC:245]	GO:0051016:barbed-end actin filament capping;	GO:0005903:brush border;GO:0005938:cell cortex;GO:0005911:cell-cell junction;GO:0000794:condensed nuclear chromosome;GO:0005856:cytoskeleton;GO:0005829:cytosol;GO:0016020:membrane;GO:0005886:plasma membrane;GO:0014069:postsynaptic density;	GO:0051015:actin filament binding;GO:0005516:calmodulin binding;GO:0005200:structural constituent of cytoskeleton;	K18622	;
ENST00000278279	0	2.17265	inf	#NAME?	0.04	0.970165	Ups	ENSG00000149016	11	62578809	62591523	-	TUT1	terminal uridylyl transferase 1%2C U6 snRNA-specific [Source:HGNC Symbol%3BAcc:HGNC:26184]	GO:0006378:mRNA polyadenylation;GO:0098789:pre-mRNA cleavage required for polyadenylation;GO:0031123:RNA 3'-end processing;GO:0016180:snRNA processing;GO:0034477:U6 snRNA 3'-end processing;	GO:0005829:cytosol;GO:0016607:nuclear speck;GO:0005730:nucleolus;GO:0005654:nucleoplasm;	GO:0005524:ATP binding;GO:0019899:enzyme binding;GO:0046872:metal ion binding;GO:0003730:mRNA 3'-UTR binding;GO:0016779:nucleotidyltransferase activity;GO:0004652:polynucleotide adenylyltransferase activity;GO:1990817:RNA adenylyltransferase activity;GO:0003723:RNA binding;GO:0050265:RNA uridylyltransferase activity;GO:0017070:U6 snRNA binding;	K18709	;
ENST00000280258	44.5698	15.8723	-1.48956	-2.02488	0.04475	0.970165	Down	ENSG00000150687	11	86800542	86811233	+	PRSS23	serine protease 23 [Source:HGNC Symbol%3BAcc:HGNC:14370]	-	GO:0005788:endoplasmic reticulum lumen;GO:0070062:extracellular exosome;GO:0005634:nucleus;	GO:0004252:serine-type endopeptidase activity;	K09627	;
ENST00000281394	0.000225866	2.19771	13.2482	0.0985445	0.0458	0.970165	Ups	ENSG00000162869	2	48440769	48515386	+	PPP1R21	protein phosphatase 1 regulatory subunit 21 [Source:HGNC Symbol%3BAcc:HGNC:30595]	-	GO:0005769:early endosome;GO:0016020:membrane;	-	K17562	;
ENST00000282561	24.5033	5.88535	-2.05778	-2.80279	0.0113	0.970165	Down	ENSG00000152661	6	121435646	121449727	+	GJA1	gap junction protein alpha 1 [Source:HGNC Symbol%3BAcc:HGNC:4274]	GO:0006915:apoptotic process;GO:0015867:ATP transport;GO:0086014:atrial cardiac muscle cell action potential;GO:0060348:bone development;	GO:0016324:apical plasma membrane;GO:0030054:cell junction;GO:0044291:cell-cell contact zone;GO:0005922:connexin complex;	GO:0043014:alpha-tubulin binding;GO:0008013:beta-catenin binding;GO:0071253:connexin binding;GO:0097718:disordered domain specific binding;	K07372	ko04540 Gap junction;ko05412 Arrhythmogenic right ventricular cardiomyopathy;;
ENST00000284486	6.61183	1.67014	-1.98508	-2.203	0.03565	0.970165	Down	ENSG00000154319	8	11421476	11466753	-	FAM167A	family with sequence similarity 167 member A [Source:HGNC Symbol%3BAcc:HGNC:15549]	-	-	-	-	-
ENST00000285393	13.7415	0.786962	-4.1261	-3.57408	0.0133	0.970165	Down	ENSG00000147614	8	86098910	86154225	+	ATP6V0D2	ATPase H+ transporting V0 subunit d2 [Source:HGNC Symbol%3BAcc:HGNC:18266]	GO:0016241:regulation of macroautophagy;GO:0007035:vacuolar acidification;GO:0007034:vacuolar transport;	GO:0016324:apical plasma membrane;GO:0005769:early endosome;GO:0010008:endosome membrane;GO:0070062:extracellular exosome;GO:0005765:lysosomal membrane;GO:0016020:membrane;GO:0030670:phagocytic vesicle membrane;GO:0033181:plasma membrane proton-transporting V-type ATPase complex;GO:0033179:proton-transporting V-type ATPase, V0 domain;GO:0016471:vacuolar proton-transporting V-type ATPase complex;	GO:0046961:proton-transporting ATPase activity, rotational mechanism;	K02146	ko00190 Oxidative phosphorylation;ko01100 Metabolic pathways;ko04142 Lysosome;ko04145 Phagosome;ko04721 Synaptic vesicle cycle;ko04966 Collecting duct acid secretion;ko05110 Vibrio cholerae infection;ko05120 Epithelial cell signaling in Helicobacter pylori infection;ko05152 Tuberculosis;ko05165 Human papillomavirus infection;ko05203 Viral carcinogenesis;ko05323 Rheumatoid arthritis;;
ENST00000286800	37.6503	17.2629	-1.12498	-1.99286	0.0415	0.970165	Down	ENSG00000156273	21	29298922	29346148	+	BACH1	BTB domain and CNC homolog 1 [Source:HGNC Symbol%3BAcc:HGNC:935]	GO:0006281:DNA repair;GO:0000122:negative regulation of transcription by RNA polymerase II;GO:0006357:regulation of transcription by RNA polymerase II;GO:0061418:regulation of transcription from RNA polymerase II promoter in response to hypoxia;GO:0000083:regulation of transcription involved in G1/S transition of mitotic cell cycle;GO:0000117:regulation of transcription involved in G2/M transitio…	GO:0000785:chromatin;GO:0005737:cytoplasm;GO:0005829:cytosol;GO:0005654:nucleoplasm;GO:0005634:nucleus;	GO:0001228:DNA-binding transcription activator activity, RNA polymerase II-specific;GO:0003700:DNA-binding transcription factor activity;GO:0000981:DNA-binding transcription factor activity, RNA polymerase II-specific;GO:0001227:DNA-binding transcription repressor activity, RNA polymerase II-specific;GO:0020037:heme binding;GO:0000978:RNA polymerase II proximal promoter sequence-specific DNA bind…	K09042	;
ENST00000289316	19.9346	200.767	3.33218	4.17649	0.00075	0.970165	Ups	ENSG00000158373	6	26158146	26171349	+	H2BC5	H2B clustered histone 5 [Source:HGNC Symbol%3BAcc:HGNC:4747]	-	GO:0000786:nucleosome;GO:0005634:nucleus;	GO:0003677:DNA binding;GO:0046982:protein heterodimerization activity;	K11252	ko04613 Neutrophil extracellular trap formation;ko05034 Alcoholism;ko05203 Viral carcinogenesis;ko05322 Systemic lupus erythematosus;;
ENST00000290231	2.33905	8.25075	1.8186	2.06329	0.048	0.970165	Ups	ENSG00000124160	20	46060991	46089962	-	NCOA5	nuclear receptor coactivator 5 [Source:HGNC Symbol%3BAcc:HGNC:15909]	GO:0042593:glucose homeostasis;GO:0046627:negative regulation of insulin receptor signaling pathway;GO:0000122:negative regulation of transcription by RNA polymerase II;	GO:0015629:actin cytoskeleton;GO:0005615:extracellular space;GO:0005654:nucleoplasm;	GO:0003682:chromatin binding;GO:0003723:RNA binding;GO:0003714:transcription corepressor activity;	-	-
ENST00000290271	867.058	71.9159	-3.59175	-5.08369	5.00E-05	0.225521	Down	ENSG00000159167	8	23841929	23854806	-	STC1	stanniocalcin 1 [Source:HGNC Symbol%3BAcc:HGNC:11373]	GO:0060348:bone development;GO:0006874:cellular calcium ion homeostasis;GO:0071320:cellular response to cAMP;GO:0071385:cellular response to glucocorticoid stimulus;GO:0071456:cellular response to hypoxia;GO:0035988:chondrocyte proliferation;GO:0046697:decidualization;GO:0007566:embryo implantation;GO:0001886:endothelial cell morphogenesis;GO:0003421:growth plate cartilage axis specification;GO:0…	GO:0016324:apical plasma membrane;GO:0005737:cytoplasm;GO:0005615:extracellular space;GO:0005634:nucleus;	GO:0005179:hormone activity;GO:0042802:identical protein binding;	-	-
ENST00000290949	24.1596	66.9115	1.46966	2.27125	0.0246	0.970165	Ups	ENSG00000159720	16	67438019	67481157	-	ATP6V0D1	ATPase H+ transporting V0 subunit d1 [Source:HGNC Symbol%3BAcc:HGNC:13724]	GO:0006879:cellular iron ion homeostasis;GO:0036295:cellular response to increased oxygen levels;GO:0060271:cilium assembly;GO:0007035:vacuolar acidification;GO:0007034:vacuolar transport;	GO:0005769:early endosome;GO:0005765:lysosomal membrane;GO:0033181:plasma membrane proton-transporting V-type ATPase complex;GO:0033179:proton-transporting V-type ATPase, V0 domain;GO:0016471:vacuolar proton-transporting V-type ATPase complex;	GO:0046961:proton-transporting ATPase activity, rotational mechanism;	K02146	ko00190 Oxidative phosphorylation;ko01100 Metabolic pathways;ko04142 Lysosome;ko04145 Phagosome;ko04721 Synaptic vesicle cycle;ko04966 Collecting duct acid secretion;ko05110 Vibrio cholerae infection;ko05120 Epithelial cell signaling in Helicobacter pylori infection;ko05152 Tuberculosis;ko05165 Human papillomavirus infection;ko05203 Viral carcinogenesis;ko05323 Rheumatoid arthritis;;
ENST00000291041	2.62686	13.6685	2.37944	2.7325	0.0093	0.970165	Ups	ENSG00000159792	16	67893254	67929676	+	PSKH1	protein serine kinase H1 [Source:HGNC Symbol%3BAcc:HGNC:9529]	GO:0007368:determination of left/right symmetry;GO:0007507:heart development;	GO:0005829:cytosol;GO:0005789:endoplasmic reticulum membrane;GO:0005794:Golgi apparatus;GO:0005815:microtubule organizing center;GO:0016607:nuclear speck;GO:0005886:plasma membrane;	GO:0005524:ATP binding;	K08808	;
ENST00000292586	1.47449	0	#NAME?	#NAME?	0.02235	0.970165	Down	ENSG00000161010	5	179837276	179858817	-	MRNIP	MRN complex interacting protein [Source:HGNC Symbol%3BAcc:HGNC:30817]	GO:0006974:cellular response to DNA damage stimulus;GO:0006281:DNA repair;GO:0007095:mitotic G2 DNA damage checkpoint;GO:1905168:positive regulation of double-strand break repair via homologous recombination;GO:0045860:positive regulation of protein kinase activity;GO:0071168:protein localization to chromatin;GO:2001032:regulation of double-strand break repair via nonhomologous end joining;GO:001…	GO:0005654:nucleoplasm;GO:0005634:nucleus;	GO:0003682:chromatin binding;	-	-
ENST00000292823	0	3.80894	inf	#NAME?	0.0452	0.970165	Ups	ENSG00000161217	3	196234368	196287713	-	PCYT1A	phosphate cytidylyltransferase 1A%2C choline [Source:HGNC Symbol%3BAcc:HGNC:8754]	GO:0006657:CDP-choline pathway;GO:0006656:phosphatidylcholine biosynthetic process;	GO:0005829:cytosol;GO:0005783:endoplasmic reticulum;GO:0005789:endoplasmic reticulum membrane;GO:0042587:glycogen granule;GO:0005635:nuclear envelope;GO:0005634:nucleus;GO:0005886:plasma membrane;	GO:0005516:calmodulin binding;GO:0004105:choline-phosphate cytidylyltransferase activity;GO:0042802:identical protein binding;GO:0031210:phosphatidylcholine binding;GO:0042803:protein homodimerization activity;	K00968	ko00440 Phosphonate and phosphinate metabolism;ko00564 Glycerophospholipid metabolism;ko01100 Metabolic pathways;ko05231 Choline metabolism in cancer;;
ENST00000293805	0	0.748275	inf	#NAME?	0.001	0.970165	Ups	ENSG00000161940	17	7023050	7029644	+	BCL6B	BCL6B transcription repressor [Source:HGNC Symbol%3BAcc:HGNC:1002]	GO:0000122:negative regulation of transcription by RNA polymerase II;GO:0045595:regulation of cell differentiation;GO:0042127:regulation of cell proliferation;GO:0001817:regulation of cytokine production;GO:0002682:regulation of immune system process;GO:0050727:regulation of inflammatory response;GO:0006357:regulation of transcription by RNA polymerase II;GO:0042092:type 2 immune response;	GO:0005654:nucleoplasm;	GO:0001227:DNA-binding transcription repressor activity, RNA polymerase II-specific;GO:0046872:metal ion binding;GO:0000978:RNA polymerase II proximal promoter sequence-specific DNA binding;GO:1990837:sequence-specific double-stranded DNA binding;	-	-
ENST00000294008	1.74988	5.67632	1.6977	2.11834	0.0395	0.970165	Ups	ENSG00000188827	16	3581181	3611606	-	SLX4	SLX4 structure-specific endonuclease subunit [Source:HGNC Symbol%3BAcc:HGNC:23845]	GO:0010792:DNA double-strand break processing involved in repair via single-strand annealing;GO:0006281:DNA repair;GO:0006260:DNA replication;GO:0000724:double-strand break repair via homologous recombination;GO:0036297:interstrand cross-link repair;GO:0000706:meiotic DNA double-strand break processing;GO:1904357:negative regulation of telomere maintenance via telomere lengthening;GO:0006289:nucl…	GO:0030054:cell junction;GO:0000781:chromosome, telomeric region;GO:0005829:cytosol;GO:0005654:nucleoplasm;GO:0033557:Slx1-Slx4 complex;	GO:0003677:DNA binding;GO:0008047:enzyme activator activity;GO:0019899:enzyme binding;GO:0046872:metal ion binding;	K10484	ko03460 Fanconi anemia pathway;;
ENST00000294304	26.0758	11.3865	-1.19538	-2.02109	0.04065	0.970165	Down	ENSG00000162337	11	68312591	68449275	+	LRP5	LDL receptor related protein 5 [Source:HGNC Symbol%3BAcc:HGNC:6697]	GO:0060612:adipose tissue development;GO:0060033:anatomical structure regression;GO:0009952:anterior/posterior pattern specification;GO:1902262:apoptotic process involved in blood vessel morphogenesis;GO:0048539:bone marrow development;GO:0060349:bone morphogenesis;GO:0046849:bone remodeling;GO:0060444:branching involved in mammary gland duct morphogenesis;GO:0060070:canonical Wnt signaling pathw…	GO:0005783:endoplasmic reticulum;GO:0016021:integral component of membrane;GO:0005886:plasma membrane;GO:0043235:receptor complex;GO:1990909:Wnt signalosome;GO:1990851:Wnt-Frizzled-LRP5/6 complex;	GO:0015026:coreceptor activity;GO:1904928:coreceptor activity involved in canonical Wnt signaling pathway;GO:0071936:coreceptor activity involved in Wnt signaling pathway;GO:0042813:Wnt-activated receptor activity;GO:0017147:Wnt-protein binding;	K03068	ko04150 mTOR signaling pathway;ko04310 Wnt signaling pathway;ko04928 Parathyroid hormone synthesis, secretion and action;ko05010 Alzheimer disease;ko05022 Pathways of neurodegeneration - multiple diseases;ko05200 Pathways in cancer;ko05224 Breast cancer;ko05225 Hepatocellular carcinoma;ko05226 Gastric cancer;;
ENST00000294338	0.841237	0	#NAME?	#NAME?	0.0355	0.970165	Down	ENSG00000162366	1	47183582	47190036	-	PDZK1IP1	PDZK1 interacting protein 1 [Source:HGNC Symbol%3BAcc:HGNC:16887]	-	GO:0070062:extracellular exosome;GO:0016021:integral component of membrane;	-	-	-
ENST00000295927	91.4895	23.9182	-1.9355	-3.06282	0.00345	0.970165	Down	ENSG00000163661	3	157436850	157443633	+	PTX3	pentraxin 3 [Source:HGNC Symbol%3BAcc:HGNC:9692]	GO:0030198:extracellular matrix organization;GO:0006954:inflammatory response;GO:0045087:innate immune response;GO:0044869:negative regulation by host of viral exo-alpha-sialidase activity;GO:0044871:negative regulation by host of viral glycoprotein metabolic process;GO:0044793:negative regulation by host of viral process;GO:1903016:negative regulation of exo-alpha-sialidase activity;GO:1903019:n…	GO:0031012:extracellular matrix;GO:0005576:extracellular region;GO:0005615:extracellular space;GO:0035580:specific granule lumen;GO:1904724:tertiary granule lumen;	GO:0001872:(1->3)-beta-D-glucan binding;GO:0001849:complement component C1q binding;GO:0042802:identical protein binding;GO:0046790:virion binding;	-	-
ENST00000296129	16.2033	1.96578	-3.04311	-3.88485	0.0017	0.970165	Down	ENSG00000163814	3	45082277	45146378	-	CDCP1	CUB domain containing protein 1 [Source:HGNC Symbol%3BAcc:HGNC:24357]	-	GO:0005576:extracellular region;GO:0016021:integral component of membrane;GO:0005886:plasma membrane;	-	K06732	;
ENST00000296181	32.9352	11.9475	-1.46292	-2.26195	0.02305	0.970165	Down	ENSG00000082781	3	124761948	124887365	-	ITGB5	integrin subunit beta 5 [Source:HGNC Symbol%3BAcc:HGNC:6160]	GO:0033627:cell adhesion mediated by integrin;GO:0016477:cell migration;GO:0007160:cell-matrix adhesion;GO:0035987:endodermal cell differentiation;GO:0090136:epithelial cell-cell adhesion;GO:0007229:integrin-mediated signaling pathway;GO:0043149:stress fiber assembly;GO:0007179:transforming growth factor beta receptor signaling pathway;	GO:0009986:cell surface;GO:0070062:extracellular exosome;GO:0005925:focal adhesion;GO:0034684:integrin alphav-beta5 complex;GO:0045335:phagocytic vesicle;GO:0005886:plasma membrane;GO:0043235:receptor complex;	GO:0005178:integrin binding;GO:0038023:signaling receptor activity;GO:0001618:virus receptor activity;	K06588	ko04145 Phagosome;ko04151 PI3K-Akt signaling pathway;ko04510 Focal adhesion;ko04512 ECM-receptor interaction;ko04810 Regulation of actin cytoskeleton;ko05165 Human papillomavirus infection;ko05205 Proteoglycans in cancer;ko05410 Hypertrophic cardiomyopathy;ko05412 Arrhythmogenic right ventricular cardiomyopathy;ko05414 Dilated cardiomyopathy;;
ENST00000296585	57.9629	21.6097	-1.42345	-2.03602	0.0424	0.970165	Down	ENSG00000164171	5	52989352	53094779	+	ITGA2	integrin subunit alpha 2 [Source:HGNC Symbol%3BAcc:HGNC:6137]	GO:0009887:animal organ morphogenesis;GO:0007596:blood coagulation;GO:0007155:cell adhesion;GO:0033627:cell adhesion mediated by integrin;GO:0008283:cell proliferation;GO:0007160:cell-matrix adhesion;GO:0031589:cell-substrate adhesion;GO:0071392:cellular response to estradiol stimulus;GO:0071260:cellular response to mechanical stimulus;GO:0038065:collagen-activated signaling pathway;GO:0050966:de…	GO:0043679:axon terminus;GO:0045178:basal part of cell;GO:0009986:cell surface;GO:0009897:external side of plasma membrane;GO:0005925:focal adhesion;GO:0034666:integrin alpha2-beta1 complex;GO:0008305:integrin complex;GO:0005634:nucleus;GO:0048471:perinuclear region of cytoplasm;GO:0005886:plasma membrane;	GO:0001540:amyloid-beta binding;GO:0005518:collagen binding;GO:0098639:collagen binding involved in cell-matrix adhesion;GO:0038064:collagen receptor activity;GO:0043395:heparan sulfate proteoglycan binding;GO:0005178:integrin binding;GO:0043236:laminin binding;GO:0046872:metal ion binding;GO:0044877:protein-containing complex binding;GO:0001618:virus receptor activity;	K06481	ko04145 Phagosome;ko04151 PI3K-Akt signaling pathway;ko04510 Focal adhesion;ko04512 ECM-receptor interaction;ko04611 Platelet activation;ko04640 Hematopoietic cell lineage;ko04810 Regulation of actin cytoskeleton;ko05165 Human papillomavirus infection;ko05200 Pathways in cancer;ko05205 Proteoglycans in cancer;ko05222 Small cell lung cancer;ko05410 Hypertrophic cardiomyopathy;ko05412 Arrhythmogeni…
ENST00000296839	22.1081	5.35164	-2.04652	-2.80148	0.00745	0.970165	Down	ENSG00000164379	6	1312098	1314758	+	FOXQ1	forkhead box Q1 [Source:HGNC Symbol%3BAcc:HGNC:20951]	GO:0009653:anatomical structure morphogenesis;GO:0030154:cell differentiation;GO:0031069:hair follicle morphogenesis;GO:0043524:negative regulation of neuron apoptotic process;GO:0006357:regulation of transcription by RNA polymerase II;	GO:0000785:chromatin;GO:0005634:nucleus;	GO:0000981:DNA-binding transcription factor activity, RNA polymerase II-specific;GO:0001227:DNA-binding transcription repressor activity, RNA polymerase II-specific;GO:0000978:RNA polymerase II proximal promoter sequence-specific DNA binding;GO:1990837:sequence-specific double-stranded DNA binding;	K09410	;
ENST00000297598	47.7146	17.6129	-1.4378	-2.367	0.01765	0.970165	Down	ENSG00000164951	8	93916923	93926068	+	PDP1	pyruvate dehydrogenase phosphatase catalytic subunit 1 [Source:HGNC Symbol%3BAcc:HGNC:9279]	GO:0035970:peptidyl-threonine dephosphorylation;GO:1904184:positive regulation of pyruvate dehydrogenase activity;GO:0006470:protein dephosphorylation;	GO:0005759:mitochondrial matrix;GO:0005739:mitochondrion;	GO:0004741:[pyruvate dehydrogenase (lipoamide)] phosphatase activity;GO:0046872:metal ion binding;GO:0004722:protein serine/threonine phosphatase activity;	K01102	;
ENST00000298705	0	0.821809	inf	#NAME?	0.0214	0.970165	Ups	ENSG00000165807	14	64549961	64589381	+	PPP1R36	protein phosphatase 1 regulatory subunit 36 [Source:HGNC Symbol%3BAcc:HGNC:20097]	GO:0010923:negative regulation of phosphatase activity;	-	GO:0019902:phosphatase binding;GO:0004864:protein phosphatase inhibitor activity;	K17575	;
ENST00000299563	28.6469	5.89675	-2.28039	-3.35801	0.002	0.970165	Down	ENSG00000166439	11	74748849	74842413	+	RNF169	ring finger protein 169 [Source:HGNC Symbol%3BAcc:HGNC:26961]	GO:0006974:cellular response to DNA damage stimulus;GO:2000780:negative regulation of double-strand break repair;GO:0016567:protein ubiquitination;	GO:0005829:cytosol;GO:0016604:nuclear body;GO:0005730:nucleolus;GO:0005654:nucleoplasm;GO:0005634:nucleus;GO:0035861:site of double-strand break;	GO:0070530:K63-linked polyubiquitin modification-dependent protein binding;GO:0046872:metal ion binding;GO:0031491:nucleosome binding;GO:0016740:transferase activity;	-	-
ENST00000299759	2.19514	21.0203	3.2594	3.28905	0.00455	0.970165	Ups	ENSG00000166592	16	66921685	66925535	-	RRAD	RRAD%2C Ras related glycolysis inhibitor and calcium channel regulator [Source:HGNC Symbol%3BAcc:HGNC:10446]	GO:1901842:negative regulation of high voltage-gated calcium channel activity;GO:0007264:small GTPase mediated signal transduction;	GO:0005829:cytosol;GO:0005886:plasma membrane;	GO:0005246:calcium channel regulator activity;GO:0005516:calmodulin binding;GO:0005525:GTP binding;GO:0003924:GTPase activity;	K07845	;
ENST00000300087	4.59466	12.9467	1.49455	2.07935	0.0406	0.970165	Ups	ENSG00000166847	16	23641466	23677472	+	DCTN5	dynactin subunit 5 [Source:HGNC Symbol%3BAcc:HGNC:24594]	GO:0035904:aorta development;GO:0060976:coronary vasculature development;GO:0003281:ventricular septum development;	GO:0005813:centrosome;GO:0005829:cytosol;GO:0000776:kinetochore;GO:0031965:nuclear membrane;GO:0005654:nucleoplasm;	-	K10427	ko04962 Vasopressin-regulated water reabsorption;ko05014 Amyotrophic lateral sclerosis;ko05016 Huntington disease;ko05022 Pathways of neurodegeneration - multiple diseases;ko05132 Salmonella infection;;
ENST00000300093	29.1713	7.91786	-1.88137	-2.39718	0.0231	0.970165	Down	ENSG00000166851	16	23678889	23690367	+	PLK1	polo like kinase 1 [Source:HGNC Symbol%3BAcc:HGNC:9077]	GO:0007098:centrosome cycle;GO:0000132:establishment of mitotic spindle orientation;GO:0045184:establishment of protein localization;GO:0016321:female meiosis chromosome segregation;GO:0000086:G2/M transition of mitotic cell cycle;GO:0045143:homologous chromosome segregation;GO:0001578:microtubule bundle formation;GO:0000278:mitotic cell cycle;GO:0007076:mitotic chromosome condensation;GO:0000281…	GO:0034451:centriolar satellite;GO:0005814:centriole;GO:0005813:centrosome;GO:0000785:chromatin;GO:0005737:cytoplasm;GO:0005829:cytosol;GO:0000776:kinetochore;GO:0015630:microtubule cytoskeleton;GO:0030496:midbody;GO:0097431:mitotic spindle pole;GO:0005654:nucleoplasm;GO:0005634:nucleus;GO:0000940:condensed chromosome outer kinetochore;GO:0005819:spindle;GO:0051233:spindle midzone;GO:0000922:spin…	GO:0010997:anaphase-promoting complex binding;GO:0005524:ATP binding;GO:0042802:identical protein binding;GO:0000287:magnesium ion binding;GO:0008017:microtubule binding;GO:0004672:protein kinase activity;GO:0019901:protein kinase binding;GO:0004674:protein serine/threonine kinase activity;	K06631	ko04068 FoxO signaling pathway;ko04110 Cell cycle;ko04114 Oocyte meiosis;ko04914 Progesterone-mediated oocyte maturation;;
ENST00000300179	2.43943	0.234113	-3.38127	-2.59897	0.02855	0.970165	Down	ENSG00000166924	7	100483927	100494802	+	NYAP1	neuronal tyrosine phosphorylated phosphoinositide-3-kinase adaptor 1 [Source:HGNC Symbol%3BAcc:HGNC:22009]	GO:0048812:neuron projection morphogenesis;GO:0014065:phosphatidylinositol 3-kinase signaling;	-	-	-	-
ENST00000300403	117.217	51.4856	-1.18694	-2.07127	0.0396	0.970165	Down	ENSG00000088325	20	31739290	31801800	+	TPX2	TPX2 microtubule nucleation factor [Source:HGNC Symbol%3BAcc:HGNC:1249]	GO:0032147:activation of protein kinase activity;GO:0006915:apoptotic process;GO:0051301:cell division;GO:0007020:microtubule nucleation;GO:0000278:mitotic cell cycle;GO:0090307:mitotic spindle assembly;GO:0007026:negative regulation of microtubule depolymerization;GO:0060236:regulation of mitotic spindle organization;	GO:0043203:axon hillock;GO:0005829:cytosol;GO:0045171:intercellular bridge;GO:0015630:microtubule cytoskeleton;GO:0072686:mitotic spindle;GO:0005880:nuclear microtubule;GO:0005654:nucleoplasm;GO:0005634:nucleus;GO:0005819:spindle;GO:0000922:spindle pole;	GO:0061676:importin-alpha family protein binding;GO:0008017:microtubule binding;GO:0030295:protein kinase activator activity;GO:0019901:protein kinase binding;	K16812	;
ENST00000300527	30.1301	9.46084	-1.67117	-2.22883	0.0312	0.970165	Down	ENSG00000142173	21	46098112	46132848	+	COL6A2	collagen type VI alpha 2 chain [Source:HGNC Symbol%3BAcc:HGNC:2212]	GO:0007155:cell adhesion;GO:0009749:response to glucose;	GO:0005581:collagen trimer;GO:0062023:collagen-containing extracellular matrix;GO:0005788:endoplasmic reticulum lumen;GO:0070062:extracellular exosome;GO:0005576:extracellular region;GO:0005615:extracellular space;GO:1903561:extracellular vesicle;GO:0032991:protein-containing complex;GO:0042383:sarcolemma;	GO:0005518:collagen binding;GO:0030020:extracellular matrix structural constituent conferring tensile strength;	K06238	ko04151 PI3K-Akt signaling pathway;ko04510 Focal adhesion;ko04512 ECM-receptor interaction;ko04974 Protein digestion and absorption;ko05165 Human papillomavirus infection;;
ENST00000300933	1.25303	0	#NAME?	#NAME?	0.03465	0.970165	Down	ENSG00000167460	19	16076645	16102952	+	TPM4	tropomyosin 4 [Source:HGNC Symbol%3BAcc:HGNC:12013]	GO:0007015:actin filament organization;GO:0006936:muscle contraction;GO:0001649:osteoblast differentiation;	GO:0005884:actin filament;GO:0030863:cortical cytoskeleton;GO:0005856:cytoskeleton;GO:0005829:cytosol;GO:0070062:extracellular exosome;GO:0005925:focal adhesion;GO:0016020:membrane;GO:0005862:muscle thin filament tropomyosin;GO:0002102:podosome;GO:0001725:stress fiber;	GO:0051015:actin filament binding;GO:0005509:calcium ion binding;GO:0042802:identical protein binding;GO:0046982:protein heterodimerization activity;GO:0042803:protein homodimerization activity;GO:0008307:structural constituent of muscle;	K10375	ko04260 Cardiac muscle contraction;ko04261 Adrenergic signaling in cardiomyocytes;ko05410 Hypertrophic cardiomyopathy;ko05414 Dilated cardiomyopathy;;
ENST00000301200	2.09127	0	#NAME?	#NAME?	0.0031	0.970165	Down	ENSG00000167617	19	54465026	54473296	-	CDC42EP5	CDC42 effector protein 5 [Source:HGNC Symbol%3BAcc:HGNC:17408]	GO:0007254:JNK cascade;GO:0030838:positive regulation of actin filament polymerization;GO:0031274:positive regulation of pseudopodium assembly;GO:0008360:regulation of cell shape;GO:0007266:Rho protein signal transduction;	GO:0005737:cytoplasm;GO:0005856:cytoskeleton;GO:0005829:cytosol;GO:0012505:endomembrane system;GO:0016020:membrane;GO:0005886:plasma membrane;	GO:0031267:small GTPase binding;	-	-
ENST00000301455	1.72546	49.9033	4.85408	4.45277	0.0039	0.970165	Ups	ENSG00000167772	19	8364155	8374370	+	ANGPTL4	angiopoietin like 4 [Source:HGNC Symbol%3BAcc:HGNC:16039]	GO:0001525:angiogenesis;GO:0006629:lipid metabolic process;GO:0043066:negative regulation of apoptotic process;GO:2000352:negative regulation of endothelial cell apoptotic process;GO:0051005:negative regulation of lipoprotein lipase activity;GO:0045766:positive regulation of angiogenesis;GO:0043335:protein unfolding;GO:0001666:response to hypoxia;GO:0070328:triglyceride homeostasis;	GO:0072562:blood microparticle;GO:0062023:collagen-containing extracellular matrix;GO:0005576:extracellular region;GO:0005615:extracellular space;	GO:0004857:enzyme inhibitor activity;GO:0042802:identical protein binding;GO:0005102:signaling receptor binding;	K08767	ko03320 PPAR signaling pathway;ko04979 Cholesterol metabolism;;
ENST00000302017	3.17118	0.333082	-3.25107	-2.47983	0.0436	0.970165	Down	ENSG00000181444	7	149764182	149773588	-	ZNF467	zinc finger protein 467 [Source:HGNC Symbol%3BAcc:HGNC:23154]	GO:0006357:regulation of transcription by RNA polymerase II;	GO:0005634:nucleus;	GO:0000981:DNA-binding transcription factor activity, RNA polymerase II-specific;GO:0046872:metal ion binding;GO:0000978:RNA polymerase II proximal promoter sequence-specific DNA binding;	K09228	ko05168 Herpes simplex virus 1 infection;;
ENST00000302450	23.9364	9.63073	-1.31349	-2.01032	0.04135	0.970165	Down	ENSG00000169607	2	112736349	112764609	-	CKAP2L	cytoskeleton associated protein 2 like [Source:HGNC Symbol%3BAcc:HGNC:26877]	-	GO:0005813:centrosome;GO:0005829:cytosol;GO:0072686:mitotic spindle;GO:0000922:spindle pole;	-	K16769	;
ENST00000302628	48.7989	19.5924	-1.31655	-1.95676	0.04845	0.970165	Down	ENSG00000172137	16	71358723	71390433	+	CALB2	calbindin 2 [Source:HGNC Symbol%3BAcc:HGNC:1435]	GO:0051480:regulation of cytosolic calcium ion concentration;GO:1900271:regulation of long-term synaptic potentiation;GO:0099509:regulation of presynaptic cytosolic calcium ion concentration;	GO:0032437:cuticular plate;GO:0005829:cytosol;GO:0030425:dendrite;GO:0005921:gap junction;GO:0043005:neuron projection;GO:0005634:nucleus;GO:0098688:parallel fiber to Purkinje cell synapse;GO:0032420:stereocilium;GO:0045202:synapse;GO:0097060:synaptic membrane;GO:0043195:terminal bouton;	GO:0005509:calcium ion binding;GO:0099534:calcium ion binding involved in regulation of presynaptic cytosolic calcium ion concentration;	-	-
ENST00000303004	145.466	51.4214	-1.50024	-2.65703	0.0089	0.970165	Down	ENSG00000172216	20	50190830	50192668	+	CEBPB	CCAAT enhancer binding protein beta [Source:HGNC Symbol%3BAcc:HGNC:1834]	GO:0006953:acute-phase response;GO:0050873:brown fat cell differentiation;GO:0071230:cellular response to amino acid stimulus;GO:0071347:cellular response to interleukin-1;	GO:0036488:CHOP-C/EBP complex;GO:0000785:chromatin;GO:0000779:condensed chromosome, centromeric region;GO:0005737:cytoplasm;	GO:0003682:chromatin binding;GO:0003677:DNA binding;GO:0001228:DNA-binding transcription activator activity, RNA polymerase II-specific;GO:0003700:DNA-binding transcription factor activity;	K10048	ko04657 IL-17 signaling pathway;ko04668 TNF signaling pathway;ko05152 Tuberculosis;ko05202 Transcriptional misregulation in cancer;;
ENST00000303115	6.16859	1.08394	-2.50865	-2.49372	0.03045	0.970165	Down	ENSG00000168685	5	35856891	35879603	+	IL7R	interleukin 7 receptor [Source:HGNC Symbol%3BAcc:HGNC:6024]	GO:0042100:B cell proliferation;GO:0000902:cell morphogenesis;GO:0007166:cell surface receptor signaling pathway;GO:0050830:defense response to Gram-positive bacterium;GO:0048872:homeostasis of number of cells;GO:0006955:immune response;GO:0048535:lymph node development;GO:0070233:negative regulation of T cell apoptotic process;GO:0001915:negative regulation of T cell mediated cytotoxicity;GO:000…	GO:0030669:clathrin-coated endocytic vesicle membrane;GO:0005829:cytosol;GO:0009897:external side of plasma membrane;GO:0005576:extracellular region;GO:0016021:integral component of membrane;GO:0005654:nucleoplasm;GO:0005886:plasma membrane;	GO:0003823:antigen binding;GO:0004896:cytokine receptor activity;GO:0004917:interleukin-7 receptor activity;	K05072	ko04060 Cytokine-cytokine receptor interaction;ko04068 FoxO signaling pathway;ko04151 PI3K-Akt signaling pathway;ko04630 JAK-STAT signaling pathway;ko04640 Hematopoietic cell lineage;ko05200 Pathways in cancer;ko05340 Primary immunodeficiency;;
ENST00000303145	0.000187212	1.33144	12.796	0.0729885	0.039	0.970165	Ups	ENSG00000111554	12	68294568	68332332	-	MDM1	Mdm1 nuclear protein [Source:HGNC Symbol%3BAcc:HGNC:29917]	GO:0046600:negative regulation of centriole replication;GO:0060041:retina development in camera-type eye;	GO:0005814:centriole;GO:0005813:centrosome;GO:0005829:cytosol;GO:0005874:microtubule;GO:0005634:nucleus;	GO:0008017:microtubule binding;	K17886	;
ENST00000303221	3.06099	0.43389	-2.8186	-2.47394	0.0408	0.970165	Down	ENSG00000170571	5	50396192	50441288	-	EMB	embigin [Source:HGNC Symbol%3BAcc:HGNC:30465]	GO:0007411:axon guidance;GO:0070593:dendrite self-avoidance;GO:0007156:homophilic cell adhesion via plasma membrane adhesion molecules;GO:0035879:plasma membrane lactate transport;	GO:0030424:axon;GO:0005887:integral component of plasma membrane;GO:0005886:plasma membrane;GO:0045202:synapse;	GO:0098632:cell-cell adhesion mediator activity;	-	-
ENST00000303375	23.0006	10.0176	-1.19913	-1.99185	0.0399	0.970165	Down	ENSG00000011028	17	62627670	62693597	+	MRC2	mannose receptor C type 2 [Source:HGNC Symbol%3BAcc:HGNC:16875]	GO:0030574:collagen catabolic process;GO:0006897:endocytosis;GO:0001649:osteoblast differentiation;	GO:0005925:focal adhesion;GO:0016021:integral component of membrane;GO:0016020:membrane;	GO:0030246:carbohydrate binding;GO:0005518:collagen binding;GO:0038023:signaling receptor activity;	K06560	ko04145 Phagosome;ko05152 Tuberculosis;;
ENST00000303775	3.96E-05	1.18018	14.8635	0.0307945	0.03015	0.970165	Ups	ENSG00000156239	21	28872191	28885367	-	N6AMT1	N-6 adenine-specific DNA methyltransferase 1 [Source:HGNC Symbol%3BAcc:HGNC:16021]	GO:0018872:arsonoacetate metabolic process;GO:0032775:DNA methylation on adenine;GO:0034968:histone lysine methylation;GO:0032259:methylation;GO:0018364:peptidyl-glutamine methylation;GO:0030307:positive regulation of cell growth;GO:0009404:toxin metabolic process;	GO:0005829:cytosol;GO:0035657:eRF1 methyltransferase complex;GO:0005634:nucleus;GO:0032991:protein-containing complex;	GO:0018024:histone-lysine N-methyltransferase activity;GO:0030792:methylarsonite methyltransferase activity;GO:0003676:nucleic acid binding;GO:0008276:protein methyltransferase activity;GO:0036009:protein-glutamine N-methyltransferase activity;GO:1904047:S-adenosyl-L-methionine binding;GO:0008757:S-adenosylmethionine-dependent methyltransferase activity;GO:0009007:site-specific DNA-methyltransfer…	K02493	;
ENST00000304141	14.5581	3.97273	-1.87362	-2.34879	0.02855	0.970165	Down	ENSG00000168497	2	191834310	191847088	-	CAVIN2	caveolae associated protein 2 [Source:HGNC Symbol%3BAcc:HGNC:10690]	GO:0097320:plasma membrane tubulation;	GO:0005901:caveola;GO:0005737:cytoplasm;GO:0005829:cytosol;GO:0045121:membrane raft;GO:0005654:nucleoplasm;GO:0005886:plasma membrane;	GO:0001786:phosphatidylserine binding;GO:0005543:phospholipid binding;GO:0005080:protein kinase C binding;	K19387	;
ENST00000304222	116.712	24.7652	-2.23657	-3.55553	0.00075	0.970165	Down	ENSG00000170425	17	15945130	15975746	+	ADORA2B	adenosine A2b receptor [Source:HGNC Symbol%3BAcc:HGNC:264]	GO:0007190:activation of adenylate cyclase activity;GO:0000187:activation of MAPK activity;GO:0006968:cellular defense response;GO:0007588:excretion;GO:0007186:G protein-coupled receptor signaling pathway;GO:0007254:JNK cascade;	GO:0005887:integral component of plasma membrane;GO:0005886:plasma membrane;	GO:0001609:G protein-coupled adenosine receptor activity;	K04267	ko04015 Rap1 signaling pathway;ko04020 Calcium signaling pathway;ko04080 Neuroactive ligand-receptor interaction;ko04270 Vascular smooth muscle contraction;ko05034 Alcoholism;;
ENST00000304916	28.5748	7.49582	-1.93059	-2.98595	0.00385	0.970165	Down	ENSG00000168672	8	126552443	126558478	-	LRATD2	LRAT domain containing 2 [Source:HGNC Symbol%3BAcc:HGNC:24166]	-	GO:0005737:cytoplasm;GO:0005886:plasma membrane;	-	K12581	ko03018 RNA degradation;;
ENST00000305366	331.874	83.5603	-1.98975	-3.37766	0.0014	0.970165	Down	ENSG00000169908	3	149369022	149377649	-	TM4SF1	transmembrane 4 L six family member 1 [Source:HGNC Symbol%3BAcc:HGNC:11853]	-	GO:0016021:integral component of membrane;GO:0005887:integral component of plasma membrane;	-	-	-
ENST00000306042	10.2149	3.08548	-1.7271	-2.0923	0.04625	0.970165	Down	ENSG00000132334	10	128047570	128085855	+	PTPRE	protein tyrosine phosphatase receptor type E [Source:HGNC Symbol%3BAcc:HGNC:9669]	GO:0046627:negative regulation of insulin receptor signaling pathway;GO:0006470:protein dephosphorylation;	GO:0005737:cytoplasm;GO:0016021:integral component of membrane;GO:0005634:nucleus;GO:0005886:plasma membrane;	GO:0004725:protein tyrosine phosphatase activity;GO:0005001:transmembrane receptor protein tyrosine phosphatase activity;	K18033	;
ENST00000306851	14.9824	5.03827	-1.57227	-2.23691	0.03085	0.970165	Down	ENSG00000118276	18	31622246	31684581	-	B4GALT6	beta-1%2C4-galactosyltransferase 6 [Source:HGNC Symbol%3BAcc:HGNC:929]	GO:0005975:carbohydrate metabolic process;GO:0022010:central nervous system myelination;GO:0021955:central nervous system neuron axonogenesis;GO:0010706:ganglioside biosynthetic process via lactosylceramide;GO:0006688:glycosphingolipid biosynthetic process;GO:0070085:glycosylation;GO:0001572:lactosylceramide biosynthetic process;GO:0042551:neuron maturation;GO:0006486:protein glycosylation;	GO:0005794:Golgi apparatus;GO:0032580:Golgi cisterna membrane;GO:0000139:Golgi membrane;GO:0016021:integral component of membrane;	GO:0008378:galactosyltransferase activity;GO:0046872:metal ion binding;GO:0008489:UDP-galactose:glucosylceramide beta-1,4-galactosyltransferase activity;	K07553	ko00600 Sphingolipid metabolism;ko01100 Metabolic pathways;;
ENST00000307227	68.1784	20.2483	-1.75151	-2.87526	0.0058	0.970165	Down	ENSG00000172340	3	67374719	67654612	-	SUCLG2	succinate-CoA ligase GDP-forming subunit beta [Source:HGNC Symbol%3BAcc:HGNC:11450]	GO:0006105:succinate metabolic process;GO:0006104:succinyl-CoA metabolic process;GO:0006099:tricarboxylic acid cycle;	GO:0005759:mitochondrial matrix;GO:0005739:mitochondrion;GO:0005886:plasma membrane;GO:0042709:succinate-CoA ligase complex;GO:0045244:succinate-CoA ligase complex (GDP-forming);	GO:0005524:ATP binding;GO:0019003:GDP binding;GO:0005525:GTP binding;GO:0000287:magnesium ion binding;GO:0044877:protein-containing complex binding;GO:0004775:succinate-CoA ligase (ADP-forming) activity;GO:0004776:succinate-CoA ligase (GDP-forming) activity;	K01900	ko00020 Citrate cycle (TCA cycle);ko00640 Propanoate metabolism;ko01100 Metabolic pathways;ko01110 Biosynthesis of secondary metabolites;ko01120 Microbial metabolism in diverse environments;ko01200 Carbon metabolism;;
ENST00000307407	58.7167	23.1845	-1.34061	-2.08462	0.037	0.970165	Down	ENSG00000169429	4	73740569	73743716	+	CXCL8	C-X-C motif chemokine ligand 8 [Source:HGNC Symbol%3BAcc:HGNC:6025]	GO:0001525:angiogenesis;GO:0061844:antimicrobial humoral immune response mediated by antimicrobial peptide;GO:0019722:calcium-mediated signaling;GO:0044344:cellular response to fibroblast growth factor stimulus;GO:0071347:cellular response to interleukin-1;GO:0071222:cellular response to lipopolysaccharide;GO:0071356:cellular response to tumor necrosis factor;GO:0070098:chemokine-mediated signali…	GO:0005576:extracellular region;GO:0005615:extracellular space;	GO:0008009:chemokine activity;GO:0045236:CXCR chemokine receptor binding;GO:0005153:interleukin-8 receptor binding;	K10030	ko04060 Cytokine-cytokine receptor interaction;ko04061 Viral protein interaction with cytokine and cytokine receptor;ko04062 Chemokine signaling pathway;ko04064 NF-kappa B signaling pathway;ko04072 Phospholipase D signaling pathway;ko04218 Cellular senescence;ko04620 Toll-like receptor signaling pathway;ko04621 NOD-like receptor signaling pathway;ko04622 RIG-I-like receptor signaling pathway;ko04…
ENST00000308508	10.2477	1.76884	-2.53442	-3.49803	0.0013	0.970165	Down	ENSG00000173546	15	75674322	75712848	-	CSPG4	chondroitin sulfate proteoglycan 4 [Source:HGNC Symbol%3BAcc:HGNC:2466]	GO:0001525:angiogenesis;GO:0008283:cell proliferation;GO:0008347:glial cell migration;GO:0035556:intracellular signal transduction;GO:0048008:platelet-derived growth factor receptor signaling pathway;GO:0043410:positive regulation of MAPK cascade;GO:0050731:positive regulation of peptidyl-tyrosine phosphorylation;GO:0097178:ruffle assembly;GO:0006929:substrate-dependent cell migration;GO:0048771:…	GO:0016324:apical plasma membrane;GO:0009986:cell surface;GO:0062023:collagen-containing extracellular matrix;GO:0070062:extracellular exosome;GO:0005576:extracellular region;GO:0005925:focal adhesion;GO:0005796:Golgi lumen;GO:0005887:integral component of plasma membrane;GO:0031258:lamellipodium membrane;GO:0043202:lysosomal lumen;GO:0005654:nucleoplasm;GO:0005886:plasma membrane;GO:0001726:ruff…	GO:0015026:coreceptor activity;GO:0019901:protein kinase binding;	K08115	;
ENST00000308775	11.4941	31.5342	1.45602	2.4277	0.0149	0.970165	Ups	ENSG00000173402	3	49470267	49535615	+	DAG1	dystroglycan 1 [Source:HGNC Symbol%3BAcc:HGNC:2666]	GO:0007568:aging;GO:0060055:angiogenesis involved in wound healing;GO:0007411:axon guidance;GO:0031103:axon regeneration;	GO:0005912:adherens junction;GO:0005604:basement membrane;GO:0016323:basolateral plasma membrane;GO:0062023:collagen-containing extracellular matrix;	GO:0003779:actin binding;GO:0051393:alpha-actinin binding;GO:0005509:calcium ion binding;GO:0002162:dystroglycan binding;	K06265	ko04512 ECM-receptor interaction;ko05410 Hypertrophic cardiomyopathy;ko05412 Arrhythmogenic right ventricular cardiomyopathy;ko05414 Dilated cardiomyopathy;ko05416 Viral myocarditis;;
ENST00000308807	13.2885	2.61974	-2.34268	-2.37518	0.0344	0.970165	Down	ENSG00000168404	16	74671855	74700862	-	MLKL	mixed lineage kinase domain like pseudokinase [Source:HGNC Symbol%3BAcc:HGNC:26617]	GO:0007257:activation of JUN kinase activity;GO:0007166:cell surface receptor signaling pathway;GO:0051607:defense response to virus;GO:0097528:execution phase of necroptosis;GO:0070266:necroptotic process;GO:0097527:necroptotic signaling pathway;GO:0070207:protein homotrimerization;	GO:0030054:cell junction;GO:0005737:cytoplasm;GO:0005829:cytosol;GO:0005634:nucleus;GO:0005886:plasma membrane;	GO:0005524:ATP binding;GO:0042802:identical protein binding;GO:0004706:JUN kinase kinase kinase activity;GO:0004672:protein kinase activity;GO:0019901:protein kinase binding;GO:0044877:protein-containing complex binding;	K08849	ko04217 Necroptosis;ko04668 TNF signaling pathway;ko05132 Salmonella infection;;
ENST00000310455	16.0134	3.32138	-2.26943	-3.30175	0.0023	0.970165	Down	ENSG00000173281	8	9136255	9150658	-	PPP1R3B	protein phosphatase 1 regulatory subunit 3B [Source:HGNC Symbol%3BAcc:HGNC:14942]	GO:0005977:glycogen metabolic process;GO:0005979:regulation of glycogen biosynthetic process;GO:0005981:regulation of glycogen catabolic process;	GO:0042587:glycogen granule;GO:0043231:intracellular membrane-bounded organelle;GO:0000164:protein phosphatase type 1 complex;	GO:0050196:[phosphorylase] phosphatase activity;GO:2001069:glycogen binding;GO:0008157:protein phosphatase 1 binding;GO:0019888:protein phosphatase regulator activity;	K07189	ko04910 Insulin signaling pathway;ko04931 Insulin resistance;;
ENST00000310706	1.53131	0.000424111	-11.818	-0.168919	0.04725	0.970165	Down	ENSG00000173801	17	41754604	41786698	-	JUP	junction plakoglobin [Source:HGNC Symbol%3BAcc:HGNC:6207]	GO:0086073:bundle of His cell-Purkinje myocyte adhesion involved in cell communication;GO:0016477:cell migration;GO:0098609:cell-cell adhesion;GO:0071681:cellular response to indole-3-methanol;GO:0002159:desmosome assembly;GO:0050982:detection of mechanical stimulus;GO:0071603:endothelial cell-cell adhesion;GO:0043537:negative regulation of blood vessel endothelial cell migration;GO:0045766:posit…	GO:0015629:actin cytoskeleton;GO:0005912:adherens junction;GO:0016327:apicolateral plasma membrane;GO:0016342:catenin complex;GO:0005911:cell-cell junction;GO:0001533:cornified envelope;GO:0005737:cytoplasm;GO:0009898:cytoplasmic side of plasma membrane;GO:0005856:cytoskeleton;GO:0005829:cytosol;GO:0030057:desmosome;GO:0070062:extracellular exosome;GO:0005576:extracellular region;GO:0005916:fasci…	GO:0045294:alpha-catenin binding;GO:0045296:cadherin binding;GO:0050839:cell adhesion molecule binding;GO:0086083:cell adhesive protein binding involved in bundle of His cell-Purkinje myocyte communication;GO:0106006:microtubule cortical anchor activity;GO:0016922:nuclear receptor binding;GO:0042803:protein homodimerization activity;GO:0019901:protein kinase binding;GO:0019903:protein phosphatase…	K10056	ko05200 Pathways in cancer;ko05202 Transcriptional misregulation in cancer;ko05221 Acute myeloid leukemia;ko05226 Gastric cancer;ko05412 Arrhythmogenic right ventricular cardiomyopathy;;
ENST00000310955	60.3173	23.5844	-1.35474	-2.11931	0.03635	0.970165	Down	ENSG00000117399	1	43358981	43363203	+	CDC20	cell division cycle 20 [Source:HGNC Symbol%3BAcc:HGNC:1723]	GO:0031145:anaphase-promoting complex-dependent catabolic process;GO:0030154:cell differentiation;GO:0051301:cell division;GO:0007064:mitotic sister chromatid cohesion;GO:0090307:mitotic spindle assembly;GO:0007399:nervous system development;GO:1905786:positive regulation of anaphase-promoting complex-dependent catabolic process;GO:0008284:positive regulation of cell proliferation;GO:0090129:posi…	GO:0005813:centrosome;GO:0005829:cytosol;GO:0005654:nucleoplasm;GO:0048471:perinuclear region of cytoplasm;GO:0032991:protein-containing complex;GO:0005819:spindle;GO:0000922:spindle pole;	GO:0010997:anaphase-promoting complex binding;GO:0019899:enzyme binding;GO:0042826:histone deacetylase binding;GO:0008022:protein C-terminus binding;GO:1990757:ubiquitin ligase activator activity;	K03363	ko04110 Cell cycle;ko04111 Cell cycle - yeast;ko04113 Meiosis - yeast;ko04114 Oocyte meiosis;ko04120 Ubiquitin mediated proteolysis;ko05166 Human T-cell leukemia virus 1 infection;ko05203 Viral carcinogenesis;;
ENST00000311177	11.1012	1.91673	-2.534	-2.64034	0.01965	0.970165	Down	ENSG00000170689	17	48621156	48626358	-	HOXB9	homeobox B9 [Source:HGNC Symbol%3BAcc:HGNC:5120]	GO:0009952:anterior/posterior pattern specification;GO:0060326:cell chemotaxis;GO:0048704:embryonic skeletal system morphogenesis;GO:0030879:mammary gland development;GO:0045944:positive regulation of transcription by RNA polymerase II;GO:0009954:proximal/distal pattern formation;GO:0006357:regulation of transcription by RNA polymerase II;GO:0006351:transcription, DNA-templated;	GO:0000785:chromatin;GO:0005654:nucleoplasm;GO:0005634:nucleus;GO:0090575:RNA polymerase II transcription factor complex;	GO:0003700:DNA-binding transcription factor activity;GO:0000981:DNA-binding transcription factor activity, RNA polymerase II-specific;GO:0000978:RNA polymerase II proximal promoter sequence-specific DNA binding;GO:1990837:sequence-specific double-stranded DNA binding;	K09294	;
ENST00000311852	219.863	73.9495	-1.572	-2.56416	0.0104	0.970165	Down	ENSG00000157227	14	22836585	22847758	+	MMP14	matrix metallopeptidase 14 [Source:HGNC Symbol%3BAcc:HGNC:7160]	GO:0001525:angiogenesis;GO:0043615:astrocyte cell migration;GO:0048754:branching morphogenesis of an epithelial tube;GO:0048870:cell motility;GO:0035988:chondrocyte proliferation;GO:0030574:collagen catabolic process;GO:0097094:craniofacial suture morphogenesis;GO:0048701:embryonic cranial skeleton morphogenesis;GO:0001958:endochondral ossification;GO:0035987:endodermal cell differentiation;GO:00…	GO:0031410:cytoplasmic vesicle;GO:0005829:cytosol;GO:0031012:extracellular matrix;GO:0005615:extracellular space;GO:0005925:focal adhesion;GO:0005796:Golgi lumen;GO:0005887:integral component of plasma membrane;GO:0045111:intermediate filament cytoskeleton;GO:0044354:macropinosome;GO:0042470:melanosome;GO:0005634:nucleus;GO:0005886:plasma membrane;	GO:0004175:endopeptidase activity;GO:0005178:integrin binding;GO:0070006:metalloaminopeptidase activity;GO:0004222:metalloendopeptidase activity;GO:0004252:serine-type endopeptidase activity;GO:0008270:zinc ion binding;	K07763	ko04668 TNF signaling pathway;ko04912 GnRH signaling pathway;ko04928 Parathyroid hormone synthesis, secretion and action;;
ENST00000312561	15.644	5.2524	-1.57456	-2.45381	0.01475	0.970165	Down	ENSG00000174718	12	31959415	31993107	+	RESF1	retroelement silencing factor 1 [Source:HGNC Symbol%3BAcc:HGNC:25559]	GO:0045869:negative regulation of single stranded viral RNA replication via double stranded DNA intermediate;GO:0090309:positive regulation of methylation-dependent chromatin silencing;	GO:0005634:nucleus;	GO:0042393:histone binding;	-	-
ENST00000312579	88.1327	246.379	1.48313	2.56722	0.0137	0.970165	Ups	ENSG00000175602	11	65890673	65891635	+	CCDC85B	coiled-coil domain containing 85B [Source:HGNC Symbol%3BAcc:HGNC:24926]	GO:0030154:cell differentiation;GO:0030308:negative regulation of cell growth;GO:0045599:negative regulation of fat cell differentiation;GO:0045892:negative regulation of transcription, DNA-templated;	GO:0005912:adherens junction;GO:0005813:centrosome;GO:0005737:cytoplasm;GO:0005634:nucleus;	GO:0070097:delta-catenin binding;	K16758	;
ENST00000313234	1.58315	0.000203897	-12.9227	-0.109383	0.04705	0.970165	Down	ENSG00000167767	12	52168996	52192000	-	KRT80	keratin 80 [Source:HGNC Symbol%3BAcc:HGNC:27056]	-	GO:0005737:cytoplasm;GO:0005829:cytosol;GO:0005882:intermediate filament;GO:0045111:intermediate filament cytoskeleton;GO:0045095:keratin filament;	-	K07605	;
ENST00000313654	19.971	3.4442	-2.53566	-3.39382	0.0009	0.970165	Down	ENSG00000053747	18	23689453	23955066	+	LAMA3	laminin subunit alpha 3 [Source:HGNC Symbol%3BAcc:HGNC:6483]	GO:0009887:animal organ morphogenesis;GO:0007411:axon guidance;GO:0016477:cell migration;GO:0098609:cell-cell adhesion;GO:0035987:endodermal cell differentiation;GO:0008544:epidermis development;GO:0007229:integrin-mediated signaling pathway;GO:0001738:morphogenesis of a polarized epithelium;GO:0030155:regulation of cell adhesion;GO:0030334:regulation of cell migration;GO:0045995:regulation of em…	GO:0005604:basement membrane;GO:0062023:collagen-containing extracellular matrix;GO:0005783:endoplasmic reticulum;GO:0070062:extracellular exosome;GO:0005576:extracellular region;GO:0005610:laminin-5 complex;	GO:0005201:extracellular matrix structural constituent;GO:0005178:integrin binding;GO:0005198:structural molecule activity;	K06240	ko04151 PI3K-Akt signaling pathway;ko04510 Focal adhesion;ko04512 ECM-receptor interaction;ko05145 Toxoplasmosis;ko05146 Amoebiasis;ko05165 Human papillomavirus infection;ko05200 Pathways in cancer;ko05222 Small cell lung cancer;;
ENST00000314355	470.83	193.464	-1.28314	-2.25292	0.0259	0.970165	Down	ENSG00000123975	9	89311195	89316703	+	CKS2	CDC28 protein kinase regulatory subunit 2 [Source:HGNC Symbol%3BAcc:HGNC:2000]	GO:0051301:cell division;GO:0008283:cell proliferation;GO:0007127:meiosis I;GO:0044772:mitotic cell cycle phase transition;GO:0007346:regulation of mitotic cell cycle;GO:0006357:regulation of transcription by RNA polymerase II;	GO:0000307:cyclin-dependent protein kinase holoenzyme complex;GO:0019005:SCF ubiquitin ligase complex;	GO:0003682:chromatin binding;GO:0061575:cyclin-dependent protein serine/threonine kinase activator activity;GO:0042393:histone binding;GO:0019901:protein kinase binding;GO:0043130:ubiquitin binding;	K02219	ko04111 Cell cycle - yeast;ko05200 Pathways in cancer;ko05222 Small cell lung cancer;;
ENST00000314357	0	12.1497	inf	#NAME?	0.00125	0.970165	Ups	ENSG00000176797	8	7881392	7882663	+	DEFB103A	defensin beta 103A [Source:HGNC Symbol%3BAcc:HGNC:15967]	GO:0042742:defense response to bacterium;	GO:0005576:extracellular region;	-	-	-
ENST00000315927	37.0539	11.5408	-1.68288	-2.63716	0.0083	0.970165	Down	ENSG00000180667	1	207043849	207051208	-	YOD1	YOD1 deubiquitinase [Source:HGNC Symbol%3BAcc:HGNC:25035]	GO:0030968:endoplasmic reticulum unfolded protein response;GO:0016236:macroautophagy;GO:1904153:negative regulation of retrograde protein transport, ER to cytosol;GO:0016579:protein deubiquitination;GO:0035871:protein K11-linked deubiquitination;GO:1990167:protein K27-linked deubiquitination;GO:0035523:protein K29-linked deubiquitination;GO:1990168:protein K33-linked deubiquitination;GO:0071108:p…	GO:0005737:cytoplasm;GO:0005829:cytosol;	GO:0101005:ubiquitinyl hydrolase activity;GO:1990380:Lys48-specific deubiquitinase activity;GO:0061578:Lys63-specific deubiquitinase activity;GO:0046872:metal ion binding;GO:0004843:thiol-dependent ubiquitin-specific protease activity;GO:0031625:ubiquitin protein ligase binding;	K13719	ko04141 Protein processing in endoplasmic reticulum;;
ENST00000316981	9.23127	3.61909	-1.3509	-2.04061	0.04235	0.970165	Down	ENSG00000181690	8	56160909	56211273	-	PLAG1	PLAG1 zinc finger [Source:HGNC Symbol%3BAcc:HGNC:9045]	GO:0022612:gland morphogenesis;GO:0035264:multicellular organism growth;GO:0010629:negative regulation of gene expression;GO:0010628:positive regulation of gene expression;GO:0060252:positive regulation of glial cell proliferation;GO:0045944:positive regulation of transcription by RNA polymerase II;GO:0060736:prostate gland growth;GO:0006355:regulation of transcription, DNA-templated;GO:0006351:t…	GO:0005813:centrosome;GO:0005829:cytosol;GO:0016607:nuclear speck;GO:0005654:nucleoplasm;	GO:0001228:DNA-binding transcription activator activity, RNA polymerase II-specific;GO:0003700:DNA-binding transcription factor activity;GO:0000981:DNA-binding transcription factor activity, RNA polymerase II-specific;GO:0046872:metal ion binding;GO:0000978:RNA polymerase II proximal promoter sequence-specific DNA binding;	K19484	;
ENST00000317368	0.000143384	2.93936	14.3233	0.0853361	0.04365	0.970165	Ups	ENSG00000100280	22	29327865	29388583	-	AP1B1	adaptor related protein complex 1 subunit beta 1 [Source:HGNC Symbol%3BAcc:HGNC:554]	GO:0007368:determination of left/right symmetry;GO:0007507:heart development;GO:0006886:intracellular protein transport;GO:0001822:kidney development;GO:0016192:vesicle-mediated transport;	GO:0030131:clathrin adaptor complex;GO:0030665:clathrin-coated vesicle membrane;GO:0030659:cytoplasmic vesicle membrane;GO:0005829:cytosol;GO:0005794:Golgi apparatus;GO:0000139:Golgi membrane;GO:0043231:intracellular membrane-bounded organelle;GO:0005765:lysosomal membrane;GO:0032588:trans-Golgi network membrane;	GO:0030276:clathrin binding;GO:0019901:protein kinase binding;	K12392	ko04142 Lysosome;ko05170 Human immunodeficiency virus 1 infection;;
ENST00000317968	28.6139	9.031	-1.66376	-2.64932	0.0079	0.970165	Down	ENSG00000163110	4	94451942	94668223	+	PDLIM5	PDZ and LIM domain 5 [Source:HGNC Symbol%3BAcc:HGNC:17468]	GO:0030036:actin cytoskeleton organization;GO:0061049:cell growth involved in cardiac muscle cell development;GO:0007507:heart development;GO:0061061:muscle structure development;GO:0061001:regulation of dendritic spine morphogenesis;GO:0051963:regulation of synapse assembly;	GO:0015629:actin cytoskeleton;GO:0005912:adherens junction;GO:0042995:cell projection;GO:0005829:cytosol;GO:0031941:filamentous actin;GO:0016020:membrane;GO:0014069:postsynaptic density;GO:0098793:presynapse;GO:0001725:stress fiber;GO:0030018:Z disc;	GO:0003779:actin binding;GO:0042805:actinin binding;GO:0098641:cadherin binding involved in cell-cell adhesion;GO:0046872:metal ion binding;GO:0051371:muscle alpha-actinin binding;GO:0005080:protein kinase C binding;GO:0047485:protein N-terminus binding;	K17985	ko04137 Mitophagy - animal;ko04140 Autophagy - animal;ko05010 Alzheimer disease;ko05014 Amyotrophic lateral sclerosis;ko05016 Huntington disease;ko05017 Spinocerebellar ataxia;ko05022 Pathways of neurodegeneration - multiple diseases;;
ENST00000318006	7.85172	24.4331	1.63775	2.44605	0.01625	0.970165	Ups	ENSG00000166887	15	42158701	42208304	-	VPS39	VPS39 subunit of HOPS complex [Source:HGNC Symbol%3BAcc:HGNC:20593]	GO:0061909:autophagosome-lysosome fusion;GO:0006914:autophagy;GO:0032456:endocytic recycling;GO:0034058:endosomal vesicle fusion;GO:0008333:endosome to lysosome transport;GO:0006886:intracellular protein transport;GO:1902774:late endosome to lysosome transport;	GO:0030123:AP-3 adaptor complex;GO:0005737:cytoplasm;GO:0030897:HOPS complex;GO:0005770:late endosome;GO:0031902:late endosome membrane;GO:1902501:lysosomal HOPS complex;GO:0005765:lysosomal membrane;GO:0016020:membrane;	-	-	-
ENST00000319017	2.10169	14.7758	2.81361	2.90053	0.0136	0.970165	Ups	ENSG00000178537	3	48856926	48898882	-	SLC25A20	solute carrier family 25 member 20 [Source:HGNC Symbol%3BAcc:HGNC:1421]	GO:0006853:carnitine shuttle;GO:1902603:carnitine transmembrane transport;GO:0001701:in utero embryonic development;	GO:0005829:cytosol;GO:0016021:integral component of membrane;GO:0005743:mitochondrial inner membrane;GO:0005739:mitochondrion;	GO:0015227:acyl carnitine transmembrane transporter activity;	K15109	ko04714 Thermogenesis;;
ENST00000319234	5.66878	0.747317	-2.92325	-2.45766	0.048	0.970165	Down	ENSG00000178343	4	42397488	42402487	+	SHISA3	shisa family member 3 [Source:HGNC Symbol%3BAcc:HGNC:25159]	GO:0090090:negative regulation of canonical Wnt signaling pathway;	GO:0005789:endoplasmic reticulum membrane;GO:0016021:integral component of membrane;	-	-	-
ENST00000319248	382.124	919.315	1.26652	2.22258	0.02475	0.970165	Ups	ENSG00000117450	1	45511051	45521884	-	PRDX1	peroxiredoxin 1 [Source:HGNC Symbol%3BAcc:HGNC:9352]	GO:0008283:cell proliferation;GO:0045454:cell redox homeostasis;GO:0034101:erythrocyte homeostasis;GO:0042744:hydrogen peroxide catabolic process;GO:0045321:leukocyte activation;GO:0030101:natural killer cell activation;GO:0042267:natural killer cell mediated cytotoxicity;GO:1901222:regulation of NIK/NF-kappaB signaling;GO:0032872:regulation of stress-activated MAPK cascade;GO:0019430:removal of …	GO:0005737:cytoplasm;GO:0005829:cytosol;GO:0070062:extracellular exosome;GO:0005615:extracellular space;GO:0042470:melanosome;GO:0005634:nucleus;	GO:0045296:cadherin binding;GO:0042802:identical protein binding;GO:0004601:peroxidase activity;GO:0003723:RNA binding;GO:0008379:thioredoxin peroxidase activity;	K13279	ko04146 Peroxisome;ko05146 Amoebiasis;;
ENST00000319518	13.7637	3.15664	-2.12441	-2.37449	0.0246	0.970165	Down	ENSG00000178773	16	89575758	89597246	+	CPNE7	copine 7 [Source:HGNC Symbol%3BAcc:HGNC:2320]	GO:0071277:cellular response to calcium ion;	GO:0005737:cytoplasm;GO:0005634:nucleus;GO:0005886:plasma membrane;	GO:0005544:calcium-dependent phospholipid binding;GO:0046872:metal ion binding;	-	-
ENST00000320451	30.717	11.5823	-1.40712	-2.36917	0.02055	0.970165	Down	ENSG00000197961	19	9560329	9584504	-	ZNF121	zinc finger protein 121 [Source:HGNC Symbol%3BAcc:HGNC:12904]	GO:0000122:negative regulation of transcription by RNA polymerase II;GO:0006357:regulation of transcription by RNA polymerase II;	GO:0005634:nucleus;	GO:0000981:DNA-binding transcription factor activity, RNA polymerase II-specific;GO:0001227:DNA-binding transcription repressor activity, RNA polymerase II-specific;GO:0046872:metal ion binding;GO:0000977:RNA polymerase II regulatory region sequence-specific DNA binding;	K09228	ko05168 Herpes simplex virus 1 infection;;
ENST00000320623	12.288	143.181	3.54251	4.01387	0.0007	0.970165	Ups	ENSG00000181019	16	69709401	69726560	-	NQO1	NAD(P)H quinone dehydrogenase 1 [Source:HGNC Symbol%3BAcc:HGNC:2874]	GO:0007568:aging;GO:0045454:cell redox homeostasis;GO:0070301:cellular response to hydrogen peroxide;GO:0071248:cellular response to metal ion;GO:0006116:NADH oxidation;GO:0070995:NADPH oxidation;GO:0043066:negative regulation of apoptotic process;GO:0043086:negative regulation of catalytic activity;GO:0006809:nitric oxide biosynthetic process;GO:0043525:positive regulation of neuron apoptotic pr…	GO:0005737:cytoplasm;GO:0005829:cytosol;GO:0030425:dendrite;GO:0043025:neuronal cell body;GO:0045202:synapse;	GO:0004128:cytochrome-b5 reductase activity, acting on NAD(P)H;GO:0042802:identical protein binding;GO:0003955:NAD(P)H dehydrogenase (quinone) activity;GO:0050136:NADH dehydrogenase (quinone) activity;GO:0008753:NADPH dehydrogenase (quinone) activity;GO:0003723:RNA binding;GO:0004784:superoxide dismutase activity;	K00355	ko00130 Ubiquinone and other terpenoid-quinone biosynthesis;ko01100 Metabolic pathways;ko01110 Biosynthesis of secondary metabolites;ko01240 Biosynthesis of cofactors;ko05200 Pathways in cancer;ko05208 Chemical carcinogenesis - reactive oxygen species;ko05225 Hepatocellular carcinoma;ko05418 Fluid shear stress and atherosclerosis;;
ENST00000320767	0	3.08691	inf	#NAME?	5.00E-05	0.225521	Ups	ENSG00000179674	3	160677160	160678448	+	ARL14	ADP ribosylation factor like GTPase 14 [Source:HGNC Symbol%3BAcc:HGNC:22974]	GO:0006886:intracellular protein transport;GO:0016192:vesicle-mediated transport;	GO:0031410:cytoplasmic vesicle;GO:0005886:plasma membrane;	GO:0005525:GTP binding;GO:0003924:GTPase activity;	K17200	;
ENST00000320816	21.396	6.76856	-1.66042	-2.33629	0.023	0.970165	Down	ENSG00000153071	5	39371677	39424980	-	DAB2	DAB adaptor protein 2 [Source:HGNC Symbol%3BAcc:HGNC:2662]	GO:0006915:apoptotic process;GO:0035026:leading edge cell differentiation;GO:0060766:negative regulation of androgen receptor signaling pathway;GO:0043066:negative regulation of apoptotic process;GO:0090090:negative regulation of canonical Wnt signaling pathway;GO:0032091:negative regulation of protein binding;GO:1903077:negative regulation of protein localization to plasma membrane;GO:0000122:ne…	GO:0005905:clathrin-coated pit;GO:0030136:clathrin-coated vesicle;GO:0030665:clathrin-coated vesicle membrane;GO:0005737:cytoplasm;GO:0005829:cytosol;GO:0001650:fibrillar center;GO:0005925:focal adhesion;GO:0043231:intracellular membrane-bounded organelle;GO:0005765:lysosomal membrane;GO:0005886:plasma membrane;	GO:0038024:cargo receptor activity;GO:0035615:clathrin adaptor activity;GO:0008022:protein C-terminus binding;GO:0046332:SMAD binding;	K12475	ko04144 Endocytosis;;
ENST00000320848	9.44481	31.3052	1.72881	2.15409	0.03615	0.970165	Ups	ENSG00000178988	4	6707701	6709865	-	MRFAP1L1	Morf4 family associated protein 1 like 1 [Source:HGNC Symbol%3BAcc:HGNC:28796]	-	GO:0005634:nucleus;GO:0048471:perinuclear region of cytoplasm;	-	-	-
ENST00000323076	133.291	16.3871	-3.02394	-3.15383	0.0087	0.970165	Down	ENSG00000136167	13	46125923	46182177	-	LCP1	lymphocyte cytosolic protein 1 [Source:HGNC Symbol%3BAcc:HGNC:6528]	GO:0051017:actin filament bundle assembly;GO:0051639:actin filament network formation;GO:0031100:animal organ regeneration;GO:0016477:cell migration;GO:0022617:extracellular matrix disassembly;GO:0071803:positive regulation of podosome assembly;GO:0010737:protein kinase A signaling;GO:0033157:regulation of intracellular protein transport;GO:0009611:response to wounding;GO:0002286:T cell activatio…	GO:0015629:actin cytoskeleton;GO:0005884:actin filament;GO:0032432:actin filament bundle;GO:0005737:cytoplasm;GO:0005829:cytosol;GO:0030175:filopodium;GO:0005925:focal adhesion;GO:0048471:perinuclear region of cytoplasm;GO:0001891:phagocytic cup;GO:0005886:plasma membrane;GO:0002102:podosome;GO:0001726:ruffle;GO:0032587:ruffle membrane;GO:0001725:stress fiber;	GO:0051015:actin filament binding;GO:0005509:calcium ion binding;GO:0051020:GTPase binding;GO:0005178:integrin binding;	K17276	;
ENST00000325006	1.58517	0.000258356	-12.583	-0.125302	0.0482	0.970165	Down	ENSG00000158467	7	129225030	129430211	+	AHCYL2	adenosylhomocysteinase like 2 [Source:HGNC Symbol%3BAcc:HGNC:22204]	GO:0006730:one-carbon metabolic process;GO:0033353:S-adenosylmethionine cycle;	GO:0005829:cytosol;GO:0005783:endoplasmic reticulum;GO:0043005:neuron projection;	GO:0016787:hydrolase activity;	K01251	ko00270 Cysteine and methionine metabolism;ko01100 Metabolic pathways;;
ENST00000325089	2.51928	0.258668	-3.28384	-3.25156	0.0137	0.970165	Down	ENSG00000165300	13	87672615	87696272	+	SLITRK5	SLIT and NTRK like family member 5 [Source:HGNC Symbol%3BAcc:HGNC:20295]	GO:0007409:axonogenesis;GO:1905606:regulation of presynapse assembly;	GO:0016021:integral component of membrane;GO:0005886:plasma membrane;GO:0043235:receptor complex;	-	K02927	ko03010 Ribosome;ko04120 Ubiquitin mediated proteolysis;ko04137 Mitophagy - animal;ko05012 Parkinson disease;ko05022 Pathways of neurodegeneration - multiple diseases;ko05131 Shigellosis;ko05167 Kaposi sarcoma-associated herpesvirus infection;ko05171 Coronavirus disease - COVID-19;;
ENST00000325888	13.2846	97.4211	2.87448	3.88594	0.00045	0.970165	Ups	ENSG00000128591	7	128830406	128859272	+	FLNC	filamin C [Source:HGNC Symbol%3BAcc:HGNC:3756]	GO:0030036:actin cytoskeleton organization;GO:0055001:muscle cell development;	GO:0043034:costamere;GO:0005737:cytoplasm;GO:0005856:cytoskeleton;GO:0005829:cytosol;GO:0005925:focal adhesion;GO:0005886:plasma membrane;GO:0042383:sarcolemma;GO:0016528:sarcoplasm;GO:0030018:Z disc;	GO:0051015:actin filament binding;GO:0030506:ankyrin binding;GO:0008092:cytoskeletal protein binding;GO:0042802:identical protein binding;	K04437	ko04010 koK signaling pathway;ko04510 Focal adhesion;ko05132 Salmonella infection;ko05205 Proteoglycans in cancer;;
ENST00000326152	0	0.647686	inf	#NAME?	0.0225	0.970165	Ups	ENSG00000176387	16	67431121	67437553	+	HSD11B2	hydroxysteroid 11-beta dehydrogenase 2 [Source:HGNC Symbol%3BAcc:HGNC:5209]	GO:0007565:female pregnancy;GO:0006704:glucocorticoid biosynthetic process;GO:0002017:regulation of blood volume by renal aldosterone;GO:0042493:response to drug;GO:0032094:response to food;GO:0051384:response to glucocorticoid;GO:0001666:response to hypoxia;GO:0032868:response to insulin;	GO:0005789:endoplasmic reticulum membrane;GO:0005811:lipid droplet;GO:0005654:nucleoplasm;	GO:0003845:11-beta-hydroxysteroid dehydrogenase [NAD(P)] activity;GO:0051287:NAD binding;GO:0005496:steroid binding;	K00071	ko00140 Steroid hormone biosynthesis;ko01100 Metabolic pathways;ko04960 Aldosterone-regulated sodium reabsorption;;
ENST00000326505	21.2526	5.29793	-2.00414	-2.8305	0.0067	0.970165	Down	ENSG00000176597	3	183253253	183273385	+	B3GNT5	UDP-GlcNAc:betaGal beta-1%2C3-N-acetylglucosaminyltransferase 5 [Source:HGNC Symbol%3BAcc:HGNC:15684]	GO:0007420:brain development;GO:0007417:central nervous system development;GO:0009247:glycolipid biosynthetic process;GO:0016266:O-glycan processing;GO:0006486:protein glycosylation;	GO:0005794:Golgi apparatus;GO:0000139:Golgi membrane;GO:0016021:integral component of membrane;	GO:0008376:acetylgalactosaminyltransferase activity;GO:0008375:acetylglucosaminyltransferase activity;GO:0008457:beta-galactosyl-N-acetylglucosaminylgalactosylglucosyl-ceramide beta-1,3-acetylglucosaminyltransferase activity;GO:0047256:lactosylceramide 1,3-N-acetyl-beta-D-glucosaminyltransferase activity;GO:0008499:UDP-galactose:beta-N-acetylglucosamine beta-1,3-galactosyltransferase activity;	K03766	ko00601 Glycosphingolipid biosynthesis - lacto and neolacto series;ko01100 Metabolic pathways;;
ENST00000328252	2.75008	0.531347	-2.37175	-2.69328	0.0124	0.970165	Down	ENSG00000182752	9	116153791	116402321	+	PAPPA	pappalysin 1 [Source:HGNC Symbol%3BAcc:HGNC:8602]	GO:0007565:female pregnancy;GO:0006508:proteolysis;GO:0032354:response to follicle-stimulating hormone;GO:0051384:response to glucocorticoid;	GO:0005576:extracellular region;GO:0005615:extracellular space;	GO:0004175:endopeptidase activity;GO:0046872:metal ion binding;GO:0004222:metalloendopeptidase activity;GO:0008237:metallopeptidase activity;	K07762	;
ENST00000329608	25.3424	10.6032	-1.25706	-2.00366	0.0405	0.970165	Down	ENSG00000184371	1	109910849	109930992	+	CSF1	colony stimulating factor 1 [Source:HGNC Symbol%3BAcc:HGNC:2432]	GO:0060444:branching involved in mammary gland duct morphogenesis;GO:0003006:developmental process involved in reproduction;GO:0048873:homeostasis of number of cells within a tissue;GO:0006954:inflammatory response;GO:0045087:innate immune response;GO:0038145:macrophage colony-stimulating factor signaling pathway;GO:0030225:macrophage differentiation;GO:0060763:mammary duct terminal end bud growt…	GO:1990682:CSF1-CSF1R complex;GO:0005788:endoplasmic reticulum lumen;GO:0005576:extracellular region;GO:0005615:extracellular space;GO:0016021:integral component of membrane;GO:0016020:membrane;GO:0016604:nuclear body;GO:0048471:perinuclear region of cytoplasm;GO:0005886:plasma membrane;	GO:0005125:cytokine activity;GO:0008083:growth factor activity;GO:0042802:identical protein binding;GO:0005157:macrophage colony-stimulating factor receptor binding;GO:0042803:protein homodimerization activity;	K05453	ko04010 koK signaling pathway;ko04014 Ras signaling pathway;ko04015 Rap1 signaling pathway;ko04060 Cytokine-cytokine receptor interaction;ko04061 Viral protein interaction with cytokine and cytokine receptor;ko04151 PI3K-Akt signaling pathway;ko04380 Osteoclast differentiation;ko04640 Hematopoietic cell lineage;ko04668 TNF signaling pathway;ko05010 Alzheimer disease;ko05022 Pathways of neurodegen…
ENST00000330676	1.92306	13.4268	2.80364	3.73079	0.00305	0.970165	Ups	ENSG00000185561	17	1702816	1710377	-	TLCD2	TLC domain containing 2 [Source:HGNC Symbol%3BAcc:HGNC:33522]	GO:0055088:lipid homeostasis;GO:0071709:membrane assembly;GO:0055091:phospholipid homeostasis;GO:0007009:plasma membrane organization;GO:0097035:regulation of membrane lipid distribution;	GO:0016021:integral component of membrane;GO:0005886:plasma membrane;	-	K12581	ko03018 RNA degradation;;
ENST00000331380	0	1.88526	inf	#NAME?	0.04345	0.970165	Ups	ENSG00000184260	1	149886918	149887411	+	H2AC20	H2A clustered histone 20 [Source:HGNC Symbol%3BAcc:HGNC:4738]	GO:0006342:chromatin silencing;	GO:0005654:nucleoplasm;GO:0000786:nucleosome;	GO:0003677:DNA binding;GO:0046982:protein heterodimerization activity;	K11251	ko04217 Necroptosis;ko04613 Neutrophil extracellular trap formation;ko05034 Alcoholism;ko05322 Systemic lupus erythematosus;;
ENST00000332496	25.1362	8.54368	-1.55684	-2.04446	0.0482	0.970165	Down	ENSG00000185033	15	90184963	90229670	+	SEMA4B	semaphorin 4B [Source:HGNC Symbol%3BAcc:HGNC:10730]	GO:0007411:axon guidance;GO:0050919:negative chemotaxis;GO:0048843:negative regulation of axon extension involved in axon guidance;GO:0001755:neural crest cell migration;GO:0030335:positive regulation of cell migration;GO:0071526:semaphorin-plexin signaling pathway;	GO:0005615:extracellular space;GO:0005887:integral component of plasma membrane;GO:0045202:synapse;	GO:0045499:chemorepellent activity;GO:0030215:semaphorin receptor binding;	K06521	ko04360 Axon guidance;;
ENST00000332687	16.8229	6.86724	-1.29263	-2.11764	0.0353	0.970165	Down	ENSG00000131263	X	74582976	74614624	-	RLIM	ring finger protein%2C LIM domain interacting [Source:HGNC Symbol%3BAcc:HGNC:13429]	GO:0043433:negative regulation of DNA-binding transcription factor activity;GO:0000122:negative regulation of transcription by RNA polymerase II;GO:0045892:negative regulation of transcription, DNA-templated;GO:0016567:protein ubiquitination;GO:0060816:random inactivation of X chromosome;GO:1900095:regulation of dosage compensation by inactivation of X chromosome;GO:0006511:ubiquitin-dependent pr…	GO:0005737:cytoplasm;GO:0005829:cytosol;GO:0005654:nucleoplasm;GO:0005634:nucleus;GO:0017053:transcriptional repressor complex;	GO:0046872:metal ion binding;GO:0003714:transcription corepressor activity;GO:0061630:ubiquitin protein ligase activity;GO:0004842:ubiquitin-protein transferase activity;	K16271	;
ENST00000333129	5.3079	1.22285	-2.11789	-2.69039	0.0159	0.970165	Down	ENSG00000182263	2	163602611	163736008	-	FIGN	fidgetin%2C microtubule severing factor [Source:HGNC Symbol%3BAcc:HGNC:13285]	GO:0007049:cell cycle;GO:0051301:cell division;GO:0031122:cytoplasmic microtubule organization;	GO:0005737:cytoplasm;GO:0005874:microtubule;GO:0005815:microtubule organizing center;GO:0016363:nuclear matrix;GO:0005634:nucleus;	GO:0005524:ATP binding;GO:0008568:microtubule-severing ATPase activity;GO:0008022:protein C-terminus binding;	-	-
ENST00000333511	0	2.34003	inf	#NAME?	0.03865	0.970165	Ups	ENSG00000172270	19	572596	583493	+	BSG	basigin (Ok blood group) [Source:HGNC Symbol%3BAcc:HGNC:1116]	GO:0001525:angiogenesis;GO:0007411:axon guidance;GO:0007166:cell surface receptor signaling pathway;GO:0046697:decidualization;GO:0070593:dendrite self-avoidance;GO:0007566:embryo implantation;GO:0061154:endothelial tube morphogenesis;GO:0007156:homophilic cell adhesion via plasma membrane adhesion molecules;GO:0003407:neural retina development;GO:0030593:neutrophil chemotaxis;GO:0042475:odontoge…	GO:0002080:acrosomal membrane;GO:0030424:axon;GO:0016323:basolateral plasma membrane;GO:0005789:endoplasmic reticulum membrane;GO:0005768:endosome;GO:0070062:extracellular exosome;GO:0005925:focal adhesion;GO:0000139:Golgi membrane;GO:0005887:integral component of plasma membrane;GO:0043231:intracellular membrane-bounded organelle;GO:0042470:melanosome;GO:0016020:membrane;GO:0045121:membrane raft…	GO:0045296:cadherin binding;GO:0098632:cell-cell adhesion mediator activity;GO:0005537:mannose binding;GO:0038023:signaling receptor activity;GO:0001618:virus receptor activity;	K06535	;
ENST00000333892	0	2.31257	inf	#NAME?	0.0414	0.970165	Ups	ENSG00000187026	21	30746794	30747259	-	KRTAP21-2	keratin associated protein 21-2 [Source:HGNC Symbol%3BAcc:HGNC:18946]	-	-	-	-	-
ENST00000334062	27.0855	9.3545	-1.53379	-2.49588	0.0129	0.970165	Down	ENSG00000185989	13	113977783	114132623	-	RASA3	RAS p21 protein activator 3 [Source:HGNC Symbol%3BAcc:HGNC:20331]	GO:0046580:negative regulation of Ras protein signal transduction;GO:0043087:regulation of GTPase activity;GO:0007165:signal transduction;	GO:0005829:cytosol;GO:0031235:intrinsic component of the cytoplasmic side of the plasma membrane;	GO:0015278:calcium-release channel activity;GO:0005096:GTPase activator activity;GO:0046872:metal ion binding;	K12380	ko04013 koK signaling pathway - fly;ko04014 Ras signaling pathway;;
ENST00000335211	77.4052	15.117	-2.35626	-3.8994	0.0001	0.371447	Down	ENSG00000163395	1	201190824	201228952	+	IGFN1	immunoglobulin like and fibronectin type III domain containing 1 [Source:HGNC Symbol%3BAcc:HGNC:24607]	GO:0007156:homophilic cell adhesion via plasma membrane adhesion molecules;GO:0010842:retina layer formation;GO:0007416:synapse assembly;	GO:0005634:nucleus;GO:0045202:synapse;GO:0030018:Z disc;	-	-	-
ENST00000337138	548.526	132.848	-2.04578	-2.128	0.0385	0.970165	Down	ENSG00000100644	14	61695513	61748258	+	HIF1A	hypoxia inducible factor 1 subunit alpha [Source:HGNC Symbol%3BAcc:HGNC:4910]	GO:0001525:angiogenesis;GO:0019896:axonal transport of mitochondrion;GO:0001922:B-1 B cell homeostasis;GO:0003208:cardiac ventricle morphogenesis;	GO:1904115:axon cytoplasm;GO:0000785:chromatin;GO:0005737:cytoplasm;GO:0005829:cytosol;	GO:0001216:bacterial-type RNA polymerase transcriptional activator activity, sequence-specific DNA binding;GO:0001228:DNA-binding transcription activator activity, RNA polymerase II-specific;GO:0003700:DNA-binding transcription factor activity;GO:0000981:DNA-binding transcription factor activity, RNA polymerase II-specific;	K08268	ko04066 HIF-1 signaling pathway;ko04137 Mitophagy - animal;ko04140 Autophagy - animal;ko04212 Longevity regulating pathway - worm;ko04361 Axon regeneration;ko04659 Th17 cell differentiation;ko04919 Thyroid hormone signaling pathway;ko05167 Kaposi sarcoma-associated herpesvirus infection;ko05200 Pathways in cancer;ko05205 Proteoglycans in cancer;ko05208 Chemical carcinogenesis - reactive oxygen sp…
ENST00000337392	27.5771	84.9512	1.62316	2.76221	0.00525	0.970165	Ups	ENSG00000104853	19	44955380	44993341	+	CLPTM1	CLPTM1 regulator of GABA type A receptor forward trafficking [Source:HGNC Symbol%3BAcc:HGNC:2087]	GO:0030154:cell differentiation;GO:0007275:multicellular organism development;GO:0033081:regulation of T cell differentiation in thymus;	GO:0012505:endomembrane system;GO:0009897:external side of plasma membrane;GO:0005887:integral component of plasma membrane;GO:0016020:membrane;	-	-	-
ENST00000337682	47.4501	20.4242	-1.21613	-2.02654	0.0404	0.970165	Down	ENSG00000139146	12	31280584	31326150	-	SINHCAF	SIN3-HDAC complex associated factor [Source:HGNC Symbol%3BAcc:HGNC:30702]	GO:0045596:negative regulation of cell differentiation;GO:0030336:negative regulation of cell migration;GO:0008284:positive regulation of cell proliferation;	GO:0016580:Sin3 complex;	-	K09488	ko05012 Parkinson disease;ko05022 Pathways of neurodegeneration - multiple diseases;;
ENST00000338333	0	0.757129	inf	#NAME?	0.0036	0.970165	Ups	ENSG00000188573	5	168529305	168530634	+	FBLL1	fibrillarin like 1 [Source:HGNC Symbol%3BAcc:HGNC:35458]	GO:0001835:blastocyst hatching;GO:0000494:box C/D snoRNA 3'-end processing;GO:1990258:histone glutamine methylation;GO:0031167:rRNA methylation;	GO:0031428:box C/D snoRNP complex;GO:0015030:Cajal body;GO:0001650:fibrillar center;GO:0005730:nucleolus;GO:0005654:nucleoplasm;GO:0032040:small-subunit processome;	GO:1990259:histone-glutamine methyltransferase activity;GO:0003723:RNA binding;GO:0008649:rRNA methyltransferase activity;	K14563	ko03008 Ribosome biogenesis in eukaryotes;;
ENST00000338821	2.68447	0.424829	-2.65968	-2.32442	0.04585	0.970165	Down	ENSG00000054793	20	51596514	51768390	-	ATP9A	ATPase phospholipid transporting 9A (putative) [Source:HGNC Symbol%3BAcc:HGNC:13540]	GO:0006897:endocytosis;GO:1903542:negative regulation of exosomal secretion;GO:0045332:phospholipid translocation;GO:2001135:regulation of endocytic recycling;GO:1905279:regulation of retrograde transport, endosome to Golgi;GO:0006890:retrograde vesicle-mediated transport, Golgi to ER;	GO:0005769:early endosome;GO:0031901:early endosome membrane;GO:0005768:endosome;GO:0016021:integral component of membrane;GO:0048471:perinuclear region of cytoplasm;GO:0005886:plasma membrane;GO:0055037:recycling endosome;GO:0055038:recycling endosome membrane;GO:0005802:trans-Golgi network;GO:0032588:trans-Golgi network membrane;	GO:0005524:ATP binding;GO:0000287:magnesium ion binding;GO:0002020:protease binding;	K01530	;
ENST00000338983	30.4523	13.2341	-1.20229	-1.97095	0.0476	0.970165	Down	ENSG00000091436	2	173075842	173227146	+	MAP3K20	mitogen-activated protein kinase kinase kinase 20 [Source:HGNC Symbol%3BAcc:HGNC:17797]	GO:0007049:cell cycle;GO:0008219:cell death;GO:0030154:cell differentiation;GO:0071480:cellular response to gamma radiation;GO:0007010:cytoskeleton organization;GO:0000077:DNA damage checkpoint;GO:0042733:embryonic digit morphogenesis;GO:0007254:JNK cascade;GO:0060173:limb development;GO:0038066:p38MAPK cascade;GO:0043065:positive regulation of apoptotic process;GO:1904291:positive regulation of …	GO:0005737:cytoplasm;GO:0005829:cytosol;GO:0005634:nucleus;	GO:0005524:ATP binding;GO:0004706:JUN kinase kinase kinase activity;GO:0000287:magnesium ion binding;GO:0004709:MAP kinase kinase kinase activity;GO:0003723:RNA binding;	K04424	ko04010 koK signaling pathway;;
ENST00000339464	9.05768	1.96719	-2.20301	-2.53476	0.0232	0.970165	Down	ENSG00000188064	22	45920366	45977162	-	WNT7B	Wnt family member 7B [Source:HGNC Symbol%3BAcc:HGNC:12787]	GO:0007257:activation of JUN kinase activity;GO:0060070:canonical Wnt signaling pathway;GO:0045165:cell fate commitment;GO:0044237:cellular metabolic process;GO:0071300:cellular response to retinoic acid;GO:0022009:central nervous system vasculogenesis;GO:0060710:chorio-allantoic fusion;GO:0060560:developmental growth involved in morphogenesis;GO:0048568:embryonic organ development;GO:0060669:emb…	GO:0030666:endocytic vesicle membrane;GO:0005788:endoplasmic reticulum lumen;GO:0070062:extracellular exosome;GO:0005576:extracellular region;GO:0005615:extracellular space;GO:0005796:Golgi lumen;GO:0005886:plasma membrane;	GO:0005125:cytokine activity;GO:0005109:frizzled binding;GO:0048018:receptor ligand activity;	K00572	ko04150 mTOR signaling pathway;ko04310 Wnt signaling pathway;ko04390 Hippo signaling pathway;ko04550 Signaling pathways regulating pluripotency of stem cells;ko04916 Melanogenesis;ko04934 Cushing syndrome;ko05010 Alzheimer disease;ko05022 Pathways of neurodegeneration - multiple diseases;ko05165 Human papillomavirus infection;ko05200 Pathways in cancer;ko05205 Proteoglycans in cancer;ko05217 Basa…
ENST00000340607	92.6697	5.31315	-4.12446	-5.31983	5.00E-05	0.225521	Down	ENSG00000148344	9	129738349	129753042	-	PTGES	prostaglandin E synthase [Source:HGNC Symbol%3BAcc:HGNC:9599]	GO:0002526:acute inflammatory response;GO:0002544:chronic inflammatory response;GO:0008285:negative regulation of cell proliferation;GO:0032308:positive regulation of prostaglandin secretion;GO:0001516:prostaglandin biosynthetic process;GO:0006693:prostaglandin metabolic process;GO:0031620:regulation of fever generation;GO:0050727:regulation of inflammatory response;GO:0051592:response to calcium…	GO:0005789:endoplasmic reticulum membrane;GO:0016021:integral component of membrane;GO:0016020:membrane;GO:0005641:nuclear envelope lumen;GO:0048471:perinuclear region of cytoplasm;	GO:0043295:glutathione binding;GO:0004602:glutathione peroxidase activity;GO:0004364:glutathione transferase activity;GO:0004667:prostaglandin-D synthase activity;GO:0050220:prostaglandin-E synthase activity;	K15729	ko00590 Arachidonic acid metabolism;ko01100 Metabolic pathways;;
ENST00000340828	51.2232	21.1986	-1.27283	-1.99102	0.04815	0.970165	Down	ENSG00000113328	5	163437595	163445016	+	CCNG1	cyclin G1 [Source:HGNC Symbol%3BAcc:HGNC:1592]	GO:0051301:cell division;GO:0044772:mitotic cell cycle phase transition;GO:0000079:regulation of cyclin-dependent protein serine/threonine kinase activity;	GO:0000307:cyclin-dependent protein kinase holoenzyme complex;GO:0005737:cytoplasm;GO:0005654:nucleoplasm;GO:0005634:nucleus;	GO:0016538:cyclin-dependent protein serine/threonine kinase regulator activity;	K10145	ko04115 p53 signaling pathway;ko05206 MicroRNAs in cancer;;
ENST00000341037	19.3031	2.1415	-3.17214	-3.45196	0.00165	0.970165	Down	ENSG00000041982	9	115020560	115091147	-	TNC	tenascin C [Source:HGNC Symbol%3BAcc:HGNC:5318]	GO:0060447:bud outgrowth involved in lung branching;GO:0007155:cell adhesion;GO:0071799:cellular response to prostaglandin D stimulus;GO:0071300:cellular response to retinoic acid;GO:0071305:cellular response to vitamin D;GO:0060739:mesenchymal-epithelial cell signaling involved in prostate gland development;GO:0007162:negative regulation of cell adhesion;GO:0007528:neuromuscular junction develop…	GO:0005604:basement membrane;GO:0062023:collagen-containing extracellular matrix;GO:0005788:endoplasmic reticulum lumen;GO:0005576:extracellular region;GO:0005615:extracellular space;GO:0005925:focal adhesion;GO:0005614:interstitial matrix;GO:0016020:membrane;GO:0098966:perisynaptic extracellular matrix;	GO:0005201:extracellular matrix structural constituent;GO:0045545:syndecan binding;	K06252	ko04151 PI3K-Akt signaling pathway;ko04510 Focal adhesion;ko04512 ECM-receptor interaction;ko05165 Human papillomavirus infection;ko05206 MicroRNAs in cancer;;
ENST00000341491	5.22617	39.5747	2.92075	3.38048	0.00475	0.970165	Ups	ENSG00000162772	1	212608761	212620775	+	ATF3	activating transcription factor 3 [Source:HGNC Symbol%3BAcc:HGNC:785]	GO:0034198:cellular response to amino acid starvation;GO:0030968:endoplasmic reticulum unfolded protein response;GO:0006094:gluconeogenesis;GO:0070373:negative regulation of ERK1 and ERK2 cascade;GO:0000122:negative regulation of transcription by RNA polymerase II;GO:0008284:positive regulation of cell proliferation;GO:0010628:positive regulation of gene expression;GO:1903984:positive regulation …	GO:1990622:CHOP-ATF3 complex;GO:0000785:chromatin;GO:0005730:nucleolus;GO:0005654:nucleoplasm;GO:0005634:nucleus;	GO:0001228:DNA-binding transcription activator activity, RNA polymerase II-specific;GO:0003700:DNA-binding transcription factor activity;GO:0000981:DNA-binding transcription factor activity, RNA polymerase II-specific;GO:0001227:DNA-binding transcription repressor activity, RNA polymerase II-specific;GO:0042802:identical protein binding;GO:0046982:protein heterodimerization activity;GO:0042803:pr…	K09032	;
ENST00000341533	0.000162837	0.696757	12.063	0.105245	0.04745	0.970165	Ups	ENSG00000161048	7	103099776	103149232	-	NAPEPLD	N-acyl phosphatidylethanolamine phospholipase D [Source:HGNC Symbol%3BAcc:HGNC:21683]	GO:0007568:aging;GO:0048874:host-mediated regulation of intestinal microbiota composition;GO:0070291:N-acylethanolamine metabolic process;GO:0070292:N-acylphosphatidylethanolamine metabolic process;GO:1903999:negative regulation of eating behavior;GO:0009395:phospholipid catabolic process;GO:0090336:positive regulation of brown fat cell differentiation;GO:0050729:positive regulation of inflammato…	GO:0005737:cytoplasm;GO:0005769:early endosome;GO:0031901:early endosome membrane;GO:0070062:extracellular exosome;GO:0005794:Golgi apparatus;GO:0000139:Golgi membrane;GO:0043227:membrane-bounded organelle;GO:0005635:nuclear envelope;GO:0005654:nucleoplasm;GO:0042622:photoreceptor outer segment membrane;	GO:0032052:bile acid binding;GO:0042802:identical protein binding;GO:0102200:N-acetylphosphatidylethanolamine-hydrolysing phospholipas activity;GO:0070290:N-acylphosphatidylethanolamine-specific phospholipase D activity;GO:0008270:zinc ion binding;	K13985	ko04723 Retrograde endocannabinoid signaling;;
ENST00000342916	11.64	0	#NAME?	#NAME?	0.03025	0.970165	Down	ENSG00000146648	7	55019032	55168635	+	EGFR	epidermal growth factor receptor [Source:HGNC Symbol%3BAcc:HGNC:3236]	GO:0043006:activation of phospholipase A2 activity by calcium-mediated signaling;GO:0007202:activation of phospholipase C activity;GO:0048143:astrocyte activation;GO:0030154:cell differentiation;	GO:0016324:apical plasma membrane;GO:0009925:basal plasma membrane;GO:0016323:basolateral plasma membrane;GO:0030054:cell junction;	GO:0051015:actin filament binding;GO:0005524:ATP binding;GO:0051117:ATPase binding;GO:0045296:cadherin binding;	K04361	ko01521 EGFR tyrosine kinase inhibitor resistance;ko01522 Endocrine resistance;ko04010 koK signaling pathway;ko04012 ErbB signaling pathway;ko04013 koK signaling pathway - fly;ko04014 Ras signaling pathway;ko04015 Rap1 signaling pathway;ko04020 Calcium signaling pathway;ko04066 HIF-1 signaling pathway;ko04068 FoxO signaling pathway;ko04072 Phospholipase D signaling pathway;ko04144 Endocytosis;ko0…
ENST00000343597	3.15593	13.115	2.05508	2.60879	0.01565	0.970165	Ups	ENSG00000189057	11	59107237	59127412	+	FAM111B	FAM111 trypsin like peptidase B [Source:HGNC Symbol%3BAcc:HGNC:24200]	GO:0006260:DNA replication;	GO:0000785:chromatin;GO:0005634:nucleus;	GO:0008233:peptidase activity;	-	-
ENST00000343677	44.9008	675.734	3.91164	6.11536	5.00E-05	0.225521	Ups	ENSG00000187837	6	26055740	26056470	-	H1-2	H1.2 linker histone%2C cluster member [Source:HGNC Symbol%3BAcc:HGNC:4716]	GO:0030261:chromosome condensation;GO:0098532:histone H3-K27 trimethylation;GO:0080182:histone H3-K4 trimethylation;GO:0031936:negative regulation of chromatin silencing;GO:0045910:negative regulation of DNA recombination;GO:0000122:negative regulation of transcription by RNA polymerase II;GO:0006334:nucleosome assembly;GO:0016584:nucleosome positioning;	GO:0000791:euchromatin;GO:0000786:nucleosome;GO:0005634:nucleus;GO:0035327:transcriptionally active chromatin;	GO:0031490:chromatin DNA binding;GO:0003690:double-stranded DNA binding;GO:0031492:nucleosomal DNA binding;GO:0003723:RNA binding;	K11275	;
ENST00000344096	13.2015	3.47155	-1.92705	-2.92704	0.0052	0.970165	Down	ENSG00000127334	12	67648745	67665406	+	DYRK2	dual specificity tyrosine phosphorylation regulated kinase 2 [Source:HGNC Symbol%3BAcc:HGNC:3093]	GO:0006974:cellular response to DNA damage stimulus;GO:0042771:intrinsic apoptotic signaling pathway in response to DNA damage by p53 class mediator;GO:0070885:negative regulation of calcineurin-NFAT signaling cascade;GO:0018105:peptidyl-serine phosphorylation;GO:0018107:peptidyl-threonine phosphorylation;GO:0045725:positive regulation of glycogen biosynthetic process;GO:0006468:protein phosphory…	GO:0005737:cytoplasm;GO:0005856:cytoskeleton;GO:0005829:cytosol;GO:0005654:nucleoplasm;GO:0005634:nucleus;GO:1990904:ribonucleoprotein complex;GO:0000151:ubiquitin ligase complex;	GO:0005524:ATP binding;GO:0000287:magnesium ion binding;GO:0030145:manganese ion binding;GO:0004674:protein serine/threonine kinase activity;GO:0004712:protein serine/threonine/tyrosine kinase activity;GO:0004713:protein tyrosine kinase activity;GO:0004714:transmembrane receptor protein tyrosine kinase activity;	K18669	ko04111 Cell cycle - yeast;;
ENST00000344256	3.1471	0.000151337	-14.344	-0.0700141	0.0417	0.970165	Down	ENSG00000101224	20	3786772	3806121	+	CDC25B	cell division cycle 25B [Source:HGNC Symbol%3BAcc:HGNC:1726]	GO:0051301:cell division;GO:0007144:female meiosis I;GO:0000086:G2/M transition of mitotic cell cycle;GO:0000278:mitotic cell cycle;GO:0001556:oocyte maturation;GO:0008284:positive regulation of cell proliferation;GO:0032467:positive regulation of cytokinesis;GO:0010971:positive regulation of G2/M transition of mitotic cell cycle;GO:0110032:positive regulation of G2/MI transition of meiotic cell …	GO:0005813:centrosome;GO:0005737:cytoplasm;GO:0005829:cytosol;GO:0005654:nucleoplasm;GO:0005634:nucleus;GO:0000922:spindle pole;	GO:0004721:phosphoprotein phosphatase activity;GO:0019901:protein kinase binding;GO:0004725:protein tyrosine phosphatase activity;	K05866	ko04010 koK signaling pathway;ko04110 Cell cycle;ko04914 Progesterone-mediated oocyte maturation;ko05206 MicroRNAs in cancer;;
ENST00000344936	4.10058	0	#NAME?	#NAME?	0.0494	0.970165	Down	ENSG00000165322	10	31805398	31928831	-	ARHGAP12	Rho GTPase activating protein 12 [Source:HGNC Symbol%3BAcc:HGNC:16348]	GO:0007015:actin filament organization;GO:0002011:morphogenesis of an epithelial sheet;GO:0051058:negative regulation of small GTPase mediated signal transduction;GO:0006911:phagocytosis, engulfment;GO:0043087:regulation of GTPase activity;GO:0007165:signal transduction;	GO:0005737:cytoplasm;GO:0001891:phagocytic cup;	GO:0005096:GTPase activator activity;	-	-
ENST00000348141	0	4.71603	inf	#NAME?	0.0379	0.970165	Ups	ENSG00000119383	9	129111336	129148946	+	PTPA	protein phosphatase 2 phosphatase activator [Source:HGNC Symbol%3BAcc:HGNC:9308]	GO:0007052:mitotic spindle organization;GO:0032515:negative regulation of phosphoprotein phosphatase activity;GO:0043065:positive regulation of apoptotic process;GO:0032516:positive regulation of phosphoprotein phosphatase activity;	GO:0034704:calcium channel complex;GO:0005737:cytoplasm;GO:0005654:nucleoplasm;GO:0005634:nucleus;GO:0000159:protein phosphatase type 2A complex;	GO:0005524:ATP binding;GO:0003755:peptidyl-prolyl cis-trans isomerase activity;GO:0042803:protein homodimerization activity;GO:0051721:protein phosphatase 2A binding;GO:0008160:protein tyrosine phosphatase activator activity;GO:0005102:signaling receptor binding;	K17605	ko04931 Insulin resistance;ko05415 Diabetic cardiomyopathy;;
ENST00000351231	1.00258	0.000254694	-11.9427	-0.118359	0.04015	0.970165	Down	ENSG00000164045	3	48157146	48188356	-	CDC25A	cell division cycle 25A [Source:HGNC Symbol%3BAcc:HGNC:1725]	GO:0051301:cell division;GO:0034644:cellular response to UV;GO:0000086:G2/M transition of mitotic cell cycle;GO:0010971:positive regulation of G2/M transition of mitotic cell cycle;GO:0110032:positive regulation of G2/MI transition of meiotic cell cycle;GO:0009314:response to radiation;	GO:0005737:cytoplasm;GO:0005634:nucleus;	GO:0051087:chaperone binding;GO:0019901:protein kinase binding;GO:0004725:protein tyrosine phosphatase activity;	K06645	ko04110 Cell cycle;ko04218 Cellular senescence;ko04914 Progesterone-mediated oocyte maturation;ko05206 MicroRNAs in cancer;ko05207 Chemical carcinogenesis - receptor activation;;
ENST00000352433	301.961	133.278	-1.17992	-1.96818	0.04555	0.970165	Down	ENSG00000164611	5	160421855	160428739	+	PTTG1	PTTG1 regulator of sister chromatid separation%2C securin [Source:HGNC Symbol%3BAcc:HGNC:9690]	GO:0051301:cell division;GO:0051276:chromosome organization;GO:0006281:DNA repair;GO:0045143:homologous chromosome segregation;GO:2000816:negative regulation of mitotic sister chromatid separation;GO:0007283:spermatogenesis;	GO:0005737:cytoplasm;GO:0005829:cytosol;GO:0005634:nucleus;	GO:0004869:cysteine-type endopeptidase inhibitor activity;GO:0017124:SH3 domain binding;	K06635	ko04110 Cell cycle;ko04114 Oocyte meiosis;ko05166 Human T-cell leukemia virus 1 infection;;
ENST00000352511	3.2635	1.11232	-1.55285	-2.05904	0.04	0.970165	Down	ENSG00000114739	3	38453890	38493142	+	ACVR2B	activin A receptor type 2B [Source:HGNC Symbol%3BAcc:HGNC:174]	GO:0032924:activin receptor signaling pathway;GO:0009952:anterior/posterior pattern specification;GO:0060840:artery development;GO:0001974:blood vessel remodeling;GO:0030509:BMP signaling pathway;GO:0071363:cellular response to growth factor stimulus;GO:0001946:lymphangiogenesis;GO:0060836:lymphatic endothelial cell differentiation;GO:0120163:negative regulation of cold-induced thermogenesis;GO:0…	GO:0048179:activin receptor complex;GO:0005737:cytoplasm;GO:0005887:integral component of plasma membrane;GO:0005886:plasma membrane;GO:0032991:protein-containing complex;GO:0043235:receptor complex;	GO:0048185:activin binding;GO:0017002:activin-activated receptor activity;GO:0005524:ATP binding;GO:0019838:growth factor binding;GO:0046872:metal ion binding;GO:0004674:protein serine/threonine kinase activity;	K13596	ko04060 Cytokine-cytokine receptor interaction;ko04350 TGF-beta signaling pathway;ko04550 Signaling pathways regulating pluripotency of stem cells;ko05418 Fluid shear stress and atherosclerosis;;
ENST00000354064	2.16028	0	#NAME?	#NAME?	0.04045	0.970165	Down	ENSG00000149582	11	118531202	118535828	+	TMEM25	transmembrane protein 25 [Source:HGNC Symbol%3BAcc:HGNC:25890]	GO:0090394:negative regulation of excitatory postsynaptic potential;GO:0031647:regulation of protein stability;	GO:0005576:extracellular region;GO:0016021:integral component of membrane;GO:0005770:late endosome;GO:0005764:lysosome;GO:0005886:plasma membrane;	-	-	-
ENST00000354192	0	0.794519	inf	#NAME?	0.03745	0.970165	Ups	ENSG00000142192	21	25880550	26170747	-	APP	amyloid beta precursor protein [Source:HGNC Symbol%3BAcc:HGNC:620]	GO:0008344:adult locomotory behavior;GO:0006915:apoptotic process;GO:0008088:axo-dendritic transport;GO:0016199:axon midline choice point recognition;GO:0007409:axonogenesis;GO:0007155:cell adhesion;GO:0006878:cellular copper ion homeostasis;GO:0048669:collateral sprouting in absence of injury;GO:0016358:dendrite development;GO:0006897:endocytosis;GO:0030198:extracellular matrix organization;GO:0…	GO:0030424:axon;GO:0009986:cell surface;GO:0005905:clathrin-coated pit;GO:0005737:cytoplasm;GO:0005769:early endosome;GO:0005783:endoplasmic reticulum;GO:0005576:extracellular region;GO:0005794:Golgi apparatus;GO:0005798:Golgi-associated vesicle;GO:0030426:growth cone;GO:0016021:integral component of membrane;GO:0005634:nucleus;GO:0043204:perikaryon;GO:0055037:recycling endosome;	GO:0003677:DNA binding;GO:0008201:heparin binding;GO:0004867:serine-type endopeptidase inhibitor activity;GO:0046914:transition metal ion binding;	K04520	ko04726 Serotonergic synapse;ko05010 Alzheimer disease;ko05022 Pathways of neurodegeneration - multiple diseases;;
ENST00000354675	15.7902	1.83176	-3.10772	-3.70897	0.00275	0.970165	Down	ENSG00000131016	6	151325688	151356773	+	AKAP12	A-kinase anchoring protein 12 [Source:HGNC Symbol%3BAcc:HGNC:370]	GO:0007193:adenylate cyclase-inhibiting G protein-coupled receptor signaling pathway;GO:0071347:cellular response to interleukin-1;GO:0071356:cellular response to tumor necrosis factor;GO:0007186:G protein-coupled receptor signaling pathway;GO:0035733:hepatic stellate cell activation;GO:0050804:modulation of chemical synaptic transmission;GO:0043116:negative regulation of vascular permeability;GO…	GO:0005938:cell cortex;GO:0005737:cytoplasm;GO:0005856:cytoskeleton;GO:0005829:cytosol;GO:0005925:focal adhesion;GO:0043025:neuronal cell body;GO:0005886:plasma membrane;GO:0098685:Schaffer collateral - CA1 synapse;	GO:0008179:adenylate cyclase binding;GO:0005516:calmodulin binding;GO:0051018:protein kinase A binding;	K16528	;
ENST00000355327	9.81129	2.59492	-1.91876	-2.24435	0.02635	0.970165	Down	ENSG00000187720	15	71096952	71783383	+	THSD4	thrombospondin type 1 domain containing 4 [Source:HGNC Symbol%3BAcc:HGNC:25835]	GO:0048251:elastic fiber assembly;GO:0030198:extracellular matrix organization;	GO:0062023:collagen-containing extracellular matrix;GO:0070062:extracellular exosome;GO:0031012:extracellular matrix;GO:0001527:microfibril;	GO:0004222:metalloendopeptidase activity;	-	-
ENST00000356082	72.9804	11.827	-2.62543	-3.89689	0.00025	0.751738	Down	ENSG00000196878	1	209614870	209652425	-	LAMB3	laminin subunit beta 3 [Source:HGNC Symbol%3BAcc:HGNC:6490]	GO:0009887:animal organ morphogenesis;GO:0070831:basement membrane assembly;GO:0050873:brown fat cell differentiation;GO:0016477:cell migration;GO:0035987:endodermal cell differentiation;GO:0008544:epidermis development;GO:0034446:substrate adhesion-dependent cell spreading;GO:0009888:tissue development;	GO:0062023:collagen-containing extracellular matrix;GO:0005576:extracellular region;GO:0043256:laminin complex;GO:0005610:laminin-5 complex;	GO:0005201:extracellular matrix structural constituent;GO:0044877:protein-containing complex binding;GO:0005198:structural molecule activity;	K06244	ko04151 PI3K-Akt signaling pathway;ko04510 Focal adhesion;ko04512 ECM-receptor interaction;ko05145 Toxoplasmosis;ko05146 Amoebiasis;ko05165 Human papillomavirus infection;ko05200 Pathways in cancer;ko05222 Small cell lung cancer;;
ENST00000356360	0	0.631121	inf	#NAME?	0.04595	0.970165	Ups	ENSG00000073921	11	85958987	86068780	-	PICALM	phosphatidylinositol binding clathrin assembly protein [Source:HGNC Symbol%3BAcc:HGNC:15514]	GO:0150093:amyloid-beta clearance by transcytosis;GO:0007409:axonogenesis;GO:0048268:clathrin coat assembly;GO:1905224:clathrin-coated pit assembly;	GO:0009986:cell surface;GO:0030132:clathrin coat of coated pit;GO:0045334:clathrin-coated endocytic vesicle;GO:0005905:clathrin-coated pit;	GO:0005545:1-phosphatidylinositol binding;GO:0001540:amyloid-beta binding;GO:0045296:cadherin binding;GO:0030276:clathrin binding;	-	-
ENST00000356455	176.888	57.1915	-1.62896	-2.49317	0.01345	0.970165	Down	ENSG00000175063	20	45812644	45816952	+	UBE2C	ubiquitin conjugating enzyme E2 C [Source:HGNC Symbol%3BAcc:HGNC:15937]	GO:0031145:anaphase-promoting complex-dependent catabolic process;GO:0051301:cell division;GO:0010458:exit from mitosis;GO:0010994:free ubiquitin chain polymerization;GO:0031536:positive regulation of exit from mitosis;GO:1904668:positive regulation of ubiquitin protein ligase activity;GO:0070979:protein K11-linked ubiquitination;GO:0070936:protein K48-linked ubiquitination;GO:0000209:protein pol…	GO:0005680:anaphase-promoting complex;GO:0005829:cytosol;GO:0005654:nucleoplasm;GO:0005634:nucleus;GO:0005886:plasma membrane;GO:0000151:ubiquitin ligase complex;	GO:0005524:ATP binding;GO:0061631:ubiquitin conjugating enzyme activity;GO:0061630:ubiquitin protein ligase activity;GO:0044389:ubiquitin-like protein ligase binding;GO:0004842:ubiquitin-protein transferase activity;	K06688	ko04120 Ubiquitin mediated proteolysis;;
ENST00000356950	118.602	293.945	1.30942	2.10582	0.04025	0.970165	Ups	ENSG00000197903	6	27146361	27146855	-	H2BC12	H2B clustered histone 12 [Source:HGNC Symbol%3BAcc:HGNC:13954]	-	GO:0000786:nucleosome;GO:0005634:nucleus;	GO:0003677:DNA binding;GO:0046982:protein heterodimerization activity;	K11252	ko04613 Neutrophil extracellular trap formation;ko05034 Alcoholism;ko05203 Viral carcinogenesis;ko05322 Systemic lupus erythematosus;;
ENST00000357337	0	1.07919	inf	#NAME?	0.0498	0.970165	Ups	ENSG00000005810	13	77044657	77327094	-	MYCBP2	MYC binding protein 2 [Source:HGNC Symbol%3BAcc:HGNC:23386]	GO:0021785:branchiomotor neuron axon guidance;GO:0048667:cell morphogenesis involved in neuron differentiation;GO:0021952:central nervous system projection neuron axonogenesis;GO:0032922:circadian regulation of gene expression;GO:0008045:motor neuron axon guidance;GO:0042177:negative regulation of protein catabolic process;GO:0050905:neuromuscular process;GO:0031398:positive regulation of protein…	GO:0030424:axon;GO:0005737:cytoplasm;GO:0043231:intracellular membrane-bounded organelle;GO:0015630:microtubule cytoskeleton;GO:0005654:nucleoplasm;GO:0005634:nucleus;	GO:0005085:guanyl-nucleotide exchange factor activity;GO:0042802:identical protein binding;GO:0031267:small GTPase binding;GO:0061630:ubiquitin protein ligase activity;GO:0008270:zinc ion binding;	K10693	ko04361 Axon regeneration;;
ENST00000357949	3.82665	13.9895	1.87019	2.19503	0.0424	0.970165	Ups	ENSG00000197019	19	40421589	40425992	-	SERTAD1	SERTA domain containing 1 [Source:HGNC Symbol%3BAcc:HGNC:17932]	GO:0048096:chromatin-mediated maintenance of transcription;GO:0008284:positive regulation of cell proliferation;GO:0045944:positive regulation of transcription by RNA polymerase II;GO:0000079:regulation of cyclin-dependent protein serine/threonine kinase activity;	GO:0005737:cytoplasm;GO:0005634:nucleus;	-	K12581	ko03018 RNA degradation;;
ENST00000358290	33.5353	13.6735	-1.2943	-1.89091	0.04925	0.970165	Down	ENSG00000198189	4	87336515	87391188	-	HSD17B11	hydroxysteroid 17-beta dehydrogenase 11 [Source:HGNC Symbol%3BAcc:HGNC:22960]	GO:0006710:androgen catabolic process;GO:0006703:estrogen biosynthetic process;	GO:0005737:cytoplasm;GO:0005829:cytosol;GO:0005783:endoplasmic reticulum;GO:0005811:lipid droplet;	GO:0044594:17-beta-hydroxysteroid dehydrogenase (NAD+) activity;GO:0072582:17-beta-hydroxysteroid dehydrogenase (NADP+) activity;GO:0004303:estradiol 17-beta-dehydrogenase activity;GO:0016616:oxidoreductase activity, acting on the CH-OH group of donors, NAD or NADP as acceptor;GO:0016229:steroid dehydrogenase activity;	-	-
ENST00000358715	1.29424	2.03E-05	-15.9613	-0.0101407	0.02835	0.970165	Down	ENSG00000072571	5	163460657	163491941	+	HMMR	hyaluronan mediated motility receptor [Source:HGNC Symbol%3BAcc:HGNC:5012]	-	GO:0009986:cell surface;GO:0005813:centrosome;GO:0005829:cytosol;GO:0016020:membrane;GO:0015630:microtubule cytoskeleton;GO:0005886:plasma membrane;	GO:0005540:hyaluronic acid binding;	K06267	ko04512 ECM-receptor interaction;;
ENST00000359524	11.3481	2.80653	-2.01559	-2.3689	0.0211	0.970165	Down	ENSG00000124813	6	45422485	45551079	+	RUNX2	RUNX family transcription factor 2 [Source:HGNC Symbol%3BAcc:HGNC:10472]	GO:0030509:BMP signaling pathway;GO:0048469:cell maturation;GO:0071773:cellular response to BMP stimulus;GO:0002063:chondrocyte development;GO:0002062:chondrocyte differentiation;GO:0048701:embryonic cranial skeleton morphogenesis;GO:0035115:embryonic forelimb morphogenesis;GO:0001958:endochondral ossification;GO:0030097:hemopoiesis;GO:0045879:negative regulation of smoothened signaling pathway;G…	GO:0000785:chromatin;GO:0005829:cytosol;GO:0005654:nucleoplasm;GO:0005634:nucleus;GO:0005667:transcription factor complex;	GO:0005524:ATP binding;GO:0043425:bHLH transcription factor binding;GO:0003682:chromatin binding;GO:0001228:DNA-binding transcription activator activity, RNA polymerase II-specific;GO:0003700:DNA-binding transcription factor activity;GO:0000981:DNA-binding transcription factor activity, RNA polymerase II-specific;GO:0019904:protein domain specific binding;GO:0000978:RNA polymerase II proximal pro…	K09278	ko04928 Parathyroid hormone synthesis, secretion and action;ko05202 Transcriptional misregulation in cancer;;
ENST00000359862	0.826782	0	#NAME?	#NAME?	0.03725	0.970165	Down	ENSG00000149582	11	118531088	118535832	+	TMEM25	transmembrane protein 25 [Source:HGNC Symbol%3BAcc:HGNC:25890]	GO:0090394:negative regulation of excitatory postsynaptic potential;GO:0031647:regulation of protein stability;	GO:0005576:extracellular region;GO:0016021:integral component of membrane;GO:0005770:late endosome;GO:0005764:lysosome;GO:0005886:plasma membrane;	-	-	-
ENST00000359971	1.15249	5.44722	2.24076	2.16747	0.0353	0.970165	Ups	ENSG00000197363	8	144798913	144810084	+	ZNF517	zinc finger protein 517 [Source:HGNC Symbol%3BAcc:HGNC:27984]	GO:0006357:regulation of transcription by RNA polymerase II;	GO:0005634:nucleus;	GO:0000981:DNA-binding transcription factor activity, RNA polymerase II-specific;GO:0046872:metal ion binding;GO:0000977:RNA polymerase II regulatory region sequence-specific DNA binding;	K09228	ko05168 Herpes simplex virus 1 infection;;
ENST00000360467	28.9037	10.072	-1.5209	-2.11431	0.03645	0.970165	Down	ENSG00000134871	13	110307284	110513209	+	COL4A2	collagen type IV alpha 2 chain [Source:HGNC Symbol%3BAcc:HGNC:2203]	GO:0007568:aging;GO:0001525:angiogenesis;GO:0071560:cellular response to transforming growth factor beta stimulus;GO:0038063:collagen-activated tyrosine kinase receptor signaling pathway;GO:0035987:endodermal cell differentiation;GO:0030198:extracellular matrix organization;GO:0016525:negative regulation of angiogenesis;GO:0014823:response to activity;GO:0006351:transcription, DNA-templated;	GO:0005587:collagen type IV trimer;GO:0062023:collagen-containing extracellular matrix;GO:0005788:endoplasmic reticulum lumen;GO:0070062:extracellular exosome;GO:0031012:extracellular matrix;GO:0005576:extracellular region;GO:0005615:extracellular space;	GO:0005201:extracellular matrix structural constituent;GO:0030020:extracellular matrix structural constituent conferring tensile strength;	K06237	ko04151 PI3K-Akt signaling pathway;ko04510 Focal adhesion;ko04512 ECM-receptor interaction;ko04926 Relaxin signaling pathway;ko04933 AGE-RAGE signaling pathway in diabetic complications;ko04974 Protein digestion and absorption;ko05146 Amoebiasis;ko05165 Human papillomavirus infection;ko05200 Pathways in cancer;ko05222 Small cell lung cancer;;
ENST00000360851	2.9167	7.71E-05	-15.2067	-0.0596582	0.0237	0.970165	Down	ENSG00000143344	1	183805120	183928532	+	RGL1	ral guanine nucleotide dissociation stimulator like 1 [Source:HGNC Symbol%3BAcc:HGNC:30281]	GO:0007264:small GTPase mediated signal transduction;	GO:0005829:cytosol;	GO:0005085:guanyl-nucleotide exchange factor activity;	K17635	ko04014 Ras signaling pathway;;
ENST00000361170	21.9843	7.39218	-1.5724	-2.57134	0.0107	0.970165	Down	ENSG00000183856	1	156525405	156572565	-	IQGAP3	IQ motif containing GTPase activating protein 3 [Source:HGNC Symbol%3BAcc:HGNC:20669]	GO:0071310:cellular response to organic substance;GO:0070371:ERK1 and ERK2 cascade;GO:0000082:G1/S transition of mitotic cell cycle;GO:0010629:negative regulation of gene expression;GO:0010628:positive regulation of gene expression;GO:0033601:positive regulation of mammary gland epithelial cell proliferation;GO:0043410:positive regulation of MAPK cascade;GO:0001934:positive regulation of protein …	GO:0005911:cell-cell junction;GO:0005737:cytoplasm;GO:0005829:cytosol;GO:0016328:lateral plasma membrane;	GO:0051015:actin filament binding;GO:0005516:calmodulin binding;GO:0005096:GTPase activator activity;GO:0070856:myosin VI light chain binding;GO:0031267:small GTPase binding;	K05767	ko04810 Regulation of actin cytoskeleton;;
ENST00000366899	19.7973	2.82612	-2.80841	-2.67882	0.0331	0.970165	Down	ENSG00000143507	1	221701424	221742089	-	DUSP10	dual specificity phosphatase 10 [Source:HGNC Symbol%3BAcc:HGNC:3065]	GO:0016311:dephosphorylation;GO:0000188:inactivation of MAPK activity;GO:0030336:negative regulation of cell migration;GO:0010633:negative regulation of epithelial cell migration;GO:0050680:negative regulation of epithelial cell proliferation;GO:1905042:negative regulation of epithelium regeneration;GO:0070373:negative regulation of ERK1 and ERK2 cascade;GO:0046329:negative regulation of JNK casc…	GO:0005737:cytoplasm;GO:0005829:cytosol;GO:0005794:Golgi apparatus;GO:0016607:nuclear speck;GO:0005654:nucleoplasm;GO:0005634:nucleus;	GO:0008432:JUN kinase binding;GO:0033549:MAP kinase phosphatase activity;GO:0017017:MAP kinase tyrosine/serine/threonine phosphatase activity;GO:0051019:mitogen-activated protein kinase binding;GO:0048273:mitogen-activated protein kinase p38 binding;GO:0016791:phosphatase activity;GO:0004721:phosphoprotein phosphatase activity;GO:0004725:protein tyrosine phosphatase activity;GO:0008330:protein ty…	K04459	ko04010 koK signaling pathway;ko04361 Axon regeneration;;
ENST00000366930	11.8834	3.92782	-1.59714	-2.29859	0.0208	0.970165	Down	ENSG00000092969	1	218345336	218444619	+	TGFB2	transforming growth factor beta 2 [Source:HGNC Symbol%3BAcc:HGNC:11768]	GO:0032147:activation of protein kinase activity;GO:0060317:cardiac epithelial to mesenchymal transition;GO:0060038:cardiac muscle cell proliferation;GO:0010002:cardioblast differentiation;	GO:0030424:axon;GO:0031012:extracellular matrix;GO:0005576:extracellular region;GO:0005615:extracellular space;	GO:0001540:amyloid-beta binding;GO:0008083:growth factor activity;GO:0042803:protein homodimerization activity;GO:0005102:signaling receptor binding;	K13376	ko04010 koK signaling pathway;ko04060 Cytokine-cytokine receptor interaction;ko04068 FoxO signaling pathway;ko04110 Cell cycle;ko04218 Cellular senescence;ko04350 TGF-beta signaling pathway;ko04380 Osteoclast differentiation;ko04390 Hippo signaling pathway;ko04933 AGE-RAGE signaling pathway in diabetic complications;ko05140 Leishmaniasis;ko05142 Chagas disease;ko05144 Malaria;ko05145 Toxoplasmosi…
ENST00000366999	29.228	8.39738	-1.79934	-2.43155	0.0202	0.970165	Down	ENSG00000117650	1	211662772	211675621	-	NEK2	NIMA related kinase 2 [Source:HGNC Symbol%3BAcc:HGNC:7745]	GO:0001824:blastocyst development;GO:0051301:cell division;GO:0051299:centrosome separation;GO:0007059:chromosome segregation;GO:0051321:meiotic cell cycle;GO:0000278:mitotic cell cycle;GO:0000070:mitotic sister chromatid segregation;GO:0090307:mitotic spindle assembly;GO:1903126:negative regulation of centriole-centriole cohesion;GO:0043392:negative regulation of DNA binding;GO:0051973:positive …	GO:0005813:centrosome;GO:0000794:condensed nuclear chromosome;GO:0005737:cytoplasm;GO:0005829:cytosol;GO:0000776:kinetochore;GO:0005874:microtubule;GO:0030496:midbody;GO:0005730:nucleolus;GO:0005654:nucleoplasm;GO:0005634:nucleus;GO:0032991:protein-containing complex;GO:0000922:spindle pole;	GO:0005524:ATP binding;GO:0046872:metal ion binding;GO:0004672:protein kinase activity;GO:0019903:protein phosphatase binding;GO:0004674:protein serine/threonine kinase activity;	K08857	;
ENST00000367029	396.355	117.126	-1.75874	-3.08856	0.003	0.970165	Down	ENSG00000123689	1	209675412	209676390	+	G0S2	G0/G1 switch 2 [Source:HGNC Symbol%3BAcc:HGNC:30229]	GO:0097191:extrinsic apoptotic signaling pathway;GO:0120162:positive regulation of cold-induced thermogenesis;GO:2001238:positive regulation of extrinsic apoptotic signaling pathway;	GO:0005811:lipid droplet;GO:0005739:mitochondrion;	-	-	-
ENST00000367109	14.2278	4.15718	-1.77504	-2.57569	0.01365	0.970165	Down	ENSG00000143479	1	206635536	206655158	+	DYRK3	dual specificity tyrosine phosphorylation regulated kinase 3 [Source:HGNC Symbol%3BAcc:HGNC:3094]	GO:0007049:cell cycle;GO:0051301:cell division;GO:0030218:erythrocyte differentiation;GO:0043066:negative regulation of apoptotic process;GO:0043518:negative regulation of DNA damage response, signal transduction by p53 class mediator;GO:0035063:nuclear speck organization;GO:1903008:organelle disassembly;GO:0018105:peptidyl-serine phosphorylation;GO:0018107:peptidyl-threonine phosphorylation;GO:1…	GO:0005737:cytoplasm;GO:0010494:cytoplasmic stress granule;GO:0005856:cytoskeleton;GO:0005829:cytosol;GO:0043231:intracellular membrane-bounded organelle;GO:0016607:nuclear speck;GO:0005654:nucleoplasm;GO:0005634:nucleus;GO:0000242:pericentriolar material;	GO:0005524:ATP binding;GO:0000287:magnesium ion binding;GO:0004672:protein kinase activity;GO:0004674:protein serine/threonine kinase activity;GO:0004712:protein serine/threonine/tyrosine kinase activity;GO:0004714:transmembrane receptor protein tyrosine kinase activity;	K18669	ko04111 Cell cycle - yeast;;
ENST00000367194	85.2808	14.6969	-2.53671	-3.05573	0.01055	0.970165	Down	ENSG00000170498	1	204190341	204196491	-	KISS1	KiSS-1 metastasis suppressor [Source:HGNC Symbol%3BAcc:HGNC:6341]	GO:0007010:cytoskeleton organization;GO:0007186:G protein-coupled receptor signaling pathway;GO:0060112:generation of ovulation cycle rhythm;GO:0008285:negative regulation of cell proliferation;GO:0007204:positive regulation of cytosolic calcium ion concentration;GO:0051482:positive regulation of cytosolic calcium ion concentration involved in phospholipase C-activating G protein-coupled signalin…	GO:0016324:apical plasma membrane;GO:0005737:cytoplasm;GO:0005576:extracellular region;GO:0005615:extracellular space;GO:0043005:neuron projection;GO:0043025:neuronal cell body;	GO:0031773:kisspeptin receptor binding;	-	-
ENST00000367262	1.99345	7.45502	1.90294	2.12902	0.03425	0.970165	Ups	ENSG00000183155	1	202878282	202889149	-	RABIF	RAB interacting factor [Source:HGNC Symbol%3BAcc:HGNC:9797]	GO:0061025:membrane fusion;GO:0006892:post-Golgi vesicle-mediated transport;GO:0015031:protein transport;GO:0007264:small GTPase mediated signal transduction;	GO:0005829:cytosol;GO:0016020:membrane;	GO:0005085:guanyl-nucleotide exchange factor activity;GO:0008270:zinc ion binding;	K10653	;
ENST00000367409	20.8964	8.65699	-1.27132	-2.07318	0.03835	0.970165	Down	ENSG00000066279	1	197084127	197146669	-	ASPM	assembly factor for spindle microtubules [Source:HGNC Symbol%3BAcc:HGNC:19048]	GO:0021987:cerebral cortex development;GO:0048589:developmental growth;GO:0021873:forebrain neuroblast division;GO:0051661:maintenance of centrosome location;GO:0008584:male gonad development;GO:0090306:spindle assembly involved in meiosis;GO:0045769:negative regulation of asymmetric cell division;GO:0045665:negative regulation of neuron differentiation;GO:0001764:neuron migration;GO:0097150:neur…	GO:0016324:apical plasma membrane;GO:0005813:centrosome;GO:0005737:cytoplasm;GO:0072687:meiotic spindle;GO:0036449:microtubule minus-end;GO:0030496:midbody;GO:0097431:mitotic spindle pole;GO:0005634:nucleus;	GO:0005516:calmodulin binding;	K16743	;
ENST00000367466	5.42013	0.546155	-3.31095	-2.85319	0.0309	0.970165	Down	ENSG00000116711	1	186828949	186988981	+	PLA2G4A	phospholipase A2 group IVA [Source:HGNC Symbol%3BAcc:HGNC:9035]	GO:0019369:arachidonic acid metabolic process;GO:0050482:arachidonic acid secretion;GO:0071236:cellular response to antibiotic;GO:0006071:glycerol metabolic process;GO:0046475:glycerophospholipid catabolic process;GO:0006690:icosanoid metabolic process;GO:0019370:leukotriene biosynthetic process;GO:0006640:monoacylglycerol biosynthetic process;GO:0036151:phosphatidylcholine acyl-chain remodeling;…	GO:0005737:cytoplasm;GO:0005829:cytosol;GO:0005783:endoplasmic reticulum;GO:0005789:endoplasmic reticulum membrane;GO:0005794:Golgi apparatus;GO:0000139:Golgi membrane;GO:0043231:intracellular membrane-bounded organelle;GO:0005743:mitochondrial inner membrane;GO:0005635:nuclear envelope;GO:0005634:nucleus;	GO:0005509:calcium ion binding;GO:0047498:calcium-dependent phospholipase A2 activity;GO:0005544:calcium-dependent phospholipid binding;GO:0047499:calcium-independent phospholipase A2 activity;GO:1902387:ceramide 1-phosphate binding;GO:0004622:lysophospholipase activity;GO:0008374:O-acyltransferase activity;GO:0102545:phosphatidyl phospholipase B activity;GO:0032266:phosphatidylinositol-3-phospha…	K16342	ko00564 Glycerophospholipid metabolism;ko00565 Ether lipid metabolism;ko00590 Arachidonic acid metabolism;ko00591 Linoleic acid metabolism;ko00592 alpha-Linolenic acid metabolism;ko01100 Metabolic pathways;ko01110 Biosynthesis of secondary metabolites;ko04010 koK signaling pathway;ko04014 Ras signaling pathway;ko04072 Phospholipase D signaling pathway;ko04217 Necroptosis;ko04270 Vascular smooth m…
ENST00000367467	11.891	4.9287	-1.27059	-2.0467	0.03635	0.970165	Down	ENSG00000111961	6	148342838	148552044	+	SASH1	SAM and SH3 domain containing 1 [Source:HGNC Symbol%3BAcc:HGNC:19182]	GO:0045766:positive regulation of angiogenesis;GO:0010595:positive regulation of endothelial cell migration;GO:0043507:positive regulation of JUN kinase activity;GO:0031666:positive regulation of lipopolysaccharide-mediated signaling pathway;GO:1901224:positive regulation of NIK/NF-kappaB signaling;GO:1900745:positive regulation of p38MAPK cascade;GO:0000209:protein polyubiquitination;GO:0010632:…	GO:0005737:cytoplasm;GO:0032991:protein-containing complex;	GO:0001965:G-protein alpha-subunit binding;GO:0031435:mitogen-activated protein kinase kinase kinase binding;GO:0060090:molecular adaptor activity;GO:0008022:protein C-terminus binding;GO:0019901:protein kinase binding;	K02929	ko03010 Ribosome;ko05171 Coronavirus disease - COVID-19;;
ENST00000367468	9.92758	0.749118	-3.72818	-3.88427	0.0034	0.970165	Down	ENSG00000073756	1	186671791	186680423	-	PTGS2	prostaglandin-endoperoxide synthase 2 [Source:HGNC Symbol%3BAcc:HGNC:9605]	GO:0007568:aging;GO:0001525:angiogenesis;GO:0030282:bone mineralization;GO:0050873:brown fat cell differentiation;	GO:0005901:caveola;GO:0005737:cytoplasm;GO:0005783:endoplasmic reticulum;GO:0005788:endoplasmic reticulum lumen;	GO:0019899:enzyme binding;GO:0020037:heme binding;GO:0046872:metal ion binding;GO:0016702:oxidoreductase activity, acting on single donors with incorporation of molecular oxygen, incorporation of two atoms of oxygen;	K11987	ko00590 Arachidonic acid metabolism;ko01100 Metabolic pathways;ko04064 NF-kappa B signaling pathway;ko04370 VEGF signaling pathway;ko04625 C-type lectin receptor signaling pathway;ko04657 IL-17 signaling pathway;ko04668 TNF signaling pathway;ko04723 Retrograde endocannabinoid signaling;ko04726 Serotonergic synapse;ko04913 Ovarian steroidogenesis;ko04921 Oxytocin signaling pathway;ko04923 Regulati…
ENST00000367821	1.62E-05	1.9875	16.9035	0.0085564	0.0446	0.970165	Ups	ENSG00000143178	1	168280877	168314426	+	TBX19	T-box transcription factor 19 [Source:HGNC Symbol%3BAcc:HGNC:11596]	GO:0009653:anatomical structure morphogenesis;GO:0001708:cell fate specification;GO:0003007:heart morphogenesis;GO:0001707:mesoderm formation;GO:0021983:pituitary gland development;GO:0045595:regulation of cell differentiation;GO:0042127:regulation of cell proliferation;GO:0006357:regulation of transcription by RNA polymerase II;GO:0001756:somitogenesis;	GO:0000785:chromatin;GO:0005634:nucleus;	GO:0001228:DNA-binding transcription activator activity, RNA polymerase II-specific;GO:0000981:DNA-binding transcription factor activity, RNA polymerase II-specific;GO:0000978:RNA polymerase II proximal promoter sequence-specific DNA binding;GO:1990837:sequence-specific double-stranded DNA binding;	K10184	;
ENST00000367928	5.40861	0.283579	-4.25344	-3.67214	0.0135	0.970165	Down	ENSG00000112299	6	132680849	132714055	-	VNN1	vanin 1 [Source:HGNC Symbol%3BAcc:HGNC:12705]	GO:0002526:acute inflammatory response;GO:0098609:cell-cell adhesion;GO:0002544:chronic inflammatory response;GO:0006954:inflammatory response;GO:0045087:innate immune response;GO:1902176:negative regulation of oxidative stress-induced intrinsic apoptotic signaling pathway;GO:0015939:pantothenate metabolic process;GO:0033089:positive regulation of T cell differentiation in thymus;GO:0006979:respo…	GO:0031225:anchored component of membrane;GO:0035577:azurophil granule membrane;GO:0005576:extracellular region;GO:0016021:integral component of membrane;GO:0005886:plasma membrane;	GO:0017159:pantetheine hydrolase activity;	K08069	ko00770 Pantothenate and CoA biosynthesis;ko01100 Metabolic pathways;;
ENST00000367963	4.17279	0.917982	-2.18447	-2.06973	0.0355	0.970165	Down	ENSG00000079931	6	132296055	132401475	-	MOXD1	monooxygenase DBH like 1 [Source:HGNC Symbol%3BAcc:HGNC:21063]	GO:0042420:dopamine catabolic process;GO:0042421:norepinephrine biosynthetic process;GO:0006589:octopamine biosynthetic process;	GO:0005789:endoplasmic reticulum membrane;GO:0005615:extracellular space;GO:0016021:integral component of membrane;GO:0030667:secretory granule membrane;	GO:0005507:copper ion binding;GO:0004500:dopamine beta-monooxygenase activity;	-	-
ENST00000367976	222.29	1828.88	3.04045	3.96759	0.0008	0.970165	Ups	ENSG00000118523	6	131948176	131951372	-	CCN2	cellular communication network factor 2 [Source:HGNC Symbol%3BAcc:HGNC:2500]	GO:0007568:aging;GO:0001525:angiogenesis;GO:0001502:cartilage condensation;GO:0007155:cell adhesion;GO:0030154:cell differentiation;GO:0016477:cell migration;GO:0007160:cell-matrix adhesion;GO:0035988:chondrocyte proliferation;GO:0060401:cytosolic calcium ion transport;GO:0071897:DNA biosynthetic process;GO:0008544:epidermis development;GO:0070278:extracellular matrix constituent secretion;GO:000…	GO:0005938:cell cortex;GO:0005801:cis-Golgi network;GO:0005829:cytosol;GO:0031012:extracellular matrix;GO:0005576:extracellular region;GO:0005615:extracellular space;GO:0048471:perinuclear region of cytoplasm;GO:0005886:plasma membrane;	GO:0001968:fibronectin binding;GO:0008083:growth factor activity;GO:0008201:heparin binding;GO:0005520:insulin-like growth factor binding;GO:0005178:integrin binding;GO:0008022:protein C-terminus binding;	K06827	ko04371 Apelin signaling pathway;ko04390 Hippo signaling pathway;;
ENST00000367988	1.97797	0.000346381	-12.4794	-0.12574	0.04695	0.970165	Down	ENSG00000158882	1	161226060	161230746	+	TOMM40L	translocase of outer mitochondrial membrane 40 like [Source:HGNC Symbol%3BAcc:HGNC:25756]	GO:0006811:ion transport;GO:0030150:protein import into mitochondrial matrix;	GO:0005742:mitochondrial outer membrane translocase complex;GO:0046930:pore complex;GO:0032991:protein-containing complex;	GO:0030943:mitochondrion targeting sequence binding;GO:0015288:porin activity;GO:0070678:preprotein binding;GO:0008320:protein transmembrane transporter activity;	K11518	ko05014 Amyotrophic lateral sclerosis;ko05022 Pathways of neurodegeneration - multiple diseases;;
ENST00000368026	27.3576	7.10414	-1.94521	-3.05456	0.0035	0.970165	Down	ENSG00000158769	1	160995211	161021152	-	F11R	F11 receptor [Source:HGNC Symbol%3BAcc:HGNC:14685]	GO:0031032:actomyosin structure organization;GO:0098609:cell-cell adhesion;GO:0071260:cellular response to mechanical stimulus;GO:0090557:establishment of endothelial intestinal barrier;GO:0006954:inflammatory response;GO:0050892:intestinal absorption;GO:0007159:leukocyte cell-cell adhesion;GO:0035633:maintenance of permeability of blood-brain barrier;GO:0035683:memory T cell extravasation;GO:003…	GO:0005923:bicellular tight junction;GO:0030054:cell junction;GO:0005911:cell-cell junction;GO:0031410:cytoplasmic vesicle;GO:0070062:extracellular exosome;GO:0016021:integral component of membrane;GO:0005886:plasma membrane;GO:0032991:protein-containing complex;GO:0036057:slit diaphragm;GO:0070160:tight junction;	GO:0045296:cadherin binding;GO:0005178:integrin binding;GO:0030165:PDZ domain binding;GO:0042803:protein homodimerization activity;GO:0001618:virus receptor activity;	K06089	ko04514 Cell adhesion molecules;ko04530 Tight junction;ko04670 Leukocyte transendothelial migration;ko05120 Epithelial cell signaling in Helicobacter pylori infection;;
ENST00000368090	0.821846	2.92119	1.82962	1.98023	0.049	0.970165	Ups	ENSG00000143315	1	160024953	160031990	-	PIGM	phosphatidylinositol glycan anchor biosynthesis class M [Source:HGNC Symbol%3BAcc:HGNC:18858]	GO:0006506:GPI anchor biosynthetic process;	GO:0005789:endoplasmic reticulum membrane;GO:0016021:integral component of membrane;	GO:0051751:alpha-1,4-mannosyltransferase activity;GO:0004376:glycolipid mannosyltransferase activity;	K05284	ko00563 Glycosylphosphatidylinositol (GPI)-anchor biosynthesis;ko01100 Metabolic pathways;;
ENST00000368324	0.137946	1.51616	3.45824	2.65226	0.028	0.970165	Ups	ENSG00000132718	1	155859567	155885199	+	SYT11	synaptotagmin 11 [Source:HGNC Symbol%3BAcc:HGNC:19239]	GO:0006914:autophagy;GO:1990927:calcium ion regulated lysosome exocytosis;GO:0017156:calcium ion regulated exocytosis;GO:0071277:cellular response to calcium ion;GO:0051650:establishment of vesicle localization;GO:0007612:learning;GO:0007613:memory;GO:1905469:negative regulation of clathrin-coated pit assembly;GO:1900186:negative regulation of clathrin-dependent endocytosis;GO:0001818:negative re…	GO:0030424:axon;GO:0030665:clathrin-coated vesicle membrane;GO:0030425:dendrite;GO:0043197:dendritic spine;GO:0032009:early phagosome;GO:0060076:excitatory synapse;GO:0070382:exocytic vesicle;GO:0060077:inhibitory synapse;GO:0099059:integral component of presynaptic active zone membrane;GO:0005765:lysosomal membrane;GO:0005764:lysosome;GO:0043005:neuron projection;GO:0043204:perikaryon;GO:0048471…	GO:0048487:beta-tubulin binding;GO:0005509:calcium ion binding;GO:0005544:calcium-dependent phospholipid binding;GO:0030276:clathrin binding;GO:0042802:identical protein binding;GO:0001786:phosphatidylserine binding;GO:0000149:SNARE binding;GO:0031369:translation initiation factor binding;GO:0031625:ubiquitin protein ligase binding;	K17985	ko04137 Mitophagy - animal;ko04140 Autophagy - animal;ko05010 Alzheimer disease;ko05014 Amyotrophic lateral sclerosis;ko05016 Huntington disease;ko05017 Spinocerebellar ataxia;ko05022 Pathways of neurodegeneration - multiple diseases;;
ENST00000368719	1818.57	817.978	-1.15267	-2.0463	0.03605	0.970165	Down	ENSG00000197956	1	153534599	153535991	-	S100A6	S100 calcium binding protein A6 [Source:HGNC Symbol%3BAcc:HGNC:10496]	GO:0007409:axonogenesis;GO:0048146:positive regulation of fibroblast proliferation;GO:0007165:signal transduction;	GO:0062023:collagen-containing extracellular matrix;GO:0005737:cytoplasm;GO:0005829:cytosol;GO:0070062:extracellular exosome;GO:0005576:extracellular region;GO:0031234:extrinsic component of cytoplasmic side of plasma membrane;GO:0005635:nuclear envelope;GO:0005634:nucleus;GO:0048471:perinuclear region of cytoplasm;GO:0005886:plasma membrane;GO:0001726:ruffle;	GO:0005509:calcium ion binding;GO:0048306:calcium-dependent protein binding;GO:0015075:ion transmembrane transporter activity;GO:0042803:protein homodimerization activity;GO:0044548:S100 protein binding;GO:0005523:tropomyosin binding;GO:0008270:zinc ion binding;	-	-
ENST00000368744	0	5.32415	inf	#NAME?	5.00E-05	0.225521	Ups	ENSG00000203783	1	153217584	153219310	+	PRR9	proline rich 9 [Source:HGNC Symbol%3BAcc:HGNC:32057]	-	-	-	-	-
ENST00000368848	4.64208	18.8287	2.02009	2.3098	0.03315	0.970165	Ups	ENSG00000143367	1	151540308	151583583	+	TUFT1	tuftelin 1 [Source:HGNC Symbol%3BAcc:HGNC:12422]	GO:0030282:bone mineralization;GO:0035556:intracellular signal transduction;GO:0042476:odontogenesis;	GO:0005737:cytoplasm;GO:0005576:extracellular region;	GO:0030345:structural constituent of tooth enamel;	K12581	ko03018 RNA degradation;;
ENST00000369155	3.03426	29.7762	3.29475	3.9315	0.0016	0.970165	Ups	ENSG00000184678	1	149884459	149886682	-	H2BC21	H2B clustered histone 21 [Source:HGNC Symbol%3BAcc:HGNC:4760]	-	GO:0000786:nucleosome;GO:0005634:nucleus;	GO:0003677:DNA binding;GO:0046982:protein heterodimerization activity;	K11252	ko04613 Neutrophil extracellular trap formation;ko05034 Alcoholism;ko05203 Viral carcinogenesis;ko05322 Systemic lupus erythematosus;;
ENST00000369167	0	9.12602	inf	#NAME?	0.00505	0.970165	Ups	ENSG00000203814	1	149811879	149812370	-	H2BC18	H2B clustered histone 18 [Source:HGNC Symbol%3BAcc:HGNC:24700]	-	GO:0000786:nucleosome;GO:0005634:nucleus;	GO:0003677:DNA binding;GO:0046982:protein heterodimerization activity;	K11253	ko04613 Neutrophil extracellular trap formation;ko05034 Alcoholism;ko05131 Shigellosis;ko05202 Transcriptional misregulation in cancer;ko05322 Systemic lupus erythematosus;;
ENST00000369258	0	6.81973	inf	#NAME?	0.04635	0.970165	Ups	ENSG00000131778	1	147242684	147295762	+	CHD1L	chromodomain helicase DNA binding protein 1 like [Source:HGNC Symbol%3BAcc:HGNC:1916]	GO:0006974:cellular response to DNA damage stimulus;GO:0006338:chromatin remodeling;GO:0006281:DNA repair;	GO:0005829:cytosol;GO:0005654:nucleoplasm;GO:0005634:nucleus;GO:0005886:plasma membrane;	GO:0005524:ATP binding;GO:0003678:DNA helicase activity;GO:0070615:nucleosome-dependent ATPase activity;GO:0000166:nucleotide binding;	-	-
ENST00000369304	1.10547	1.79E-05	-15.9179	-0.0157532	0.0335	0.970165	Down	ENSG00000143127	1	145891208	145910050	-	ITGA10	integrin subunit alpha 10 [Source:HGNC Symbol%3BAcc:HGNC:6135]	GO:0007160:cell-matrix adhesion;GO:0007229:integrin-mediated signaling pathway;	GO:0034680:integrin alpha10-beta1 complex;GO:0008305:integrin complex;GO:0005886:plasma membrane;	GO:0005518:collagen binding;GO:0098639:collagen binding involved in cell-matrix adhesion;GO:0046872:metal ion binding;	K06586	ko04151 PI3K-Akt signaling pathway;ko04510 Focal adhesion;ko04512 ECM-receptor interaction;ko04810 Regulation of actin cytoskeleton;ko05165 Human papillomavirus infection;ko05410 Hypertrophic cardiomyopathy;ko05412 Arrhythmogenic right ventricular cardiomyopathy;ko05414 Dilated cardiomyopathy;;
ENST00000369583	192.432	53.8593	-1.83708	-3.24975	0.00235	0.970165	Down	ENSG00000138166	10	110497907	110511533	+	DUSP5	dual specificity phosphatase 5 [Source:HGNC Symbol%3BAcc:HGNC:3071]	GO:0000187:activation of MAPK activity;GO:0016311:dephosphorylation;GO:0001706:endoderm formation;GO:0000188:inactivation of MAPK activity;GO:0000165:MAPK cascade;GO:0035970:peptidyl-threonine dephosphorylation;GO:0035335:peptidyl-tyrosine dephosphorylation;GO:0006470:protein dephosphorylation;	GO:0005737:cytoplasm;GO:0005654:nucleoplasm;GO:0005634:nucleus;	GO:0017017:MAP kinase tyrosine/serine/threonine phosphatase activity;GO:0051019:mitogen-activated protein kinase binding;GO:0016791:phosphatase activity;GO:0004721:phosphoprotein phosphatase activity;GO:0004725:protein tyrosine phosphatase activity;GO:0008138:protein tyrosine/serine/threonine phosphatase activity;GO:0008330:protein tyrosine/threonine phosphatase activity;	K04459	ko04010 koK signaling pathway;ko04361 Axon regeneration;;
ENST00000369713	382.524	168.199	-1.18538	-2.05589	0.0428	0.970165	Down	ENSG00000148834	10	104254892	104267455	+	GSTO1	glutathione S-transferase omega 1 [Source:HGNC Symbol%3BAcc:HGNC:13312]	GO:0071243:cellular response to arsenic-containing substance;GO:0006749:glutathione metabolic process;GO:0019852:L-ascorbic acid metabolic process;GO:0060315:negative regulation of ryanodine-sensitive calcium-release channel activity;GO:0060316:positive regulation of ryanodine-sensitive calcium-release channel activity;GO:0014810:positive regulation of skeletal muscle contraction by regulation of…	GO:0005737:cytoplasm;GO:0005829:cytosol;GO:0070062:extracellular exosome;GO:0005654:nucleoplasm;	GO:0045174:glutathione dehydrogenase (ascorbate) activity;GO:0004364:glutathione transferase activity;GO:0050610:methylarsonate reductase activity;GO:0016491:oxidoreductase activity;	K00799	ko00480 Glutathione metabolism;ko00980 Metabolism of xenobiotics by cytochrome P450;ko00982 Drug metabolism - cytochrome P450;ko00983 Drug metabolism - other enzymes;ko01100 Metabolic pathways;ko01524 Platinum drug resistance;ko04212 Longevity regulating pathway - worm;ko05200 Pathways in cancer;ko05204 Chemical carcinogenesis - DNA adducts;ko05207 Chemical carcinogenesis - receptor activation;ko…
ENST00000369774	7.68663	1.93703	-1.98851	-2.57268	0.0188	0.970165	Down	ENSG00000107957	10	103594027	103855576	-	SH3PXD2A	SH3 and PX domains 2A [Source:HGNC Symbol%3BAcc:HGNC:23664]	GO:0001701:in utero embryonic development;GO:0072675:osteoclast fusion;GO:0006801:superoxide metabolic process;	GO:0030054:cell junction;GO:0042995:cell projection;GO:0005737:cytoplasm;GO:0005829:cytosol;GO:0002102:podosome;	GO:0060090:molecular adaptor activity;GO:0043325:phosphatidylinositol-3,4-bisphosphate binding;GO:0032266:phosphatidylinositol-3-phosphate binding;GO:0005546:phosphatidylinositol-4,5-bisphosphate binding;GO:0070273:phosphatidylinositol-4-phosphate binding;GO:0010314:phosphatidylinositol-5-phosphate binding;GO:0002020:protease binding;GO:0016176:superoxide-generating NADPH oxidase activator activi…	-	-
ENST00000369798	26.2289	9.35829	-1.48684	-2.19038	0.03165	0.970165	Down	ENSG00000112742	6	80004649	80042527	+	TTK	TTK protein kinase [Source:HGNC Symbol%3BAcc:HGNC:12401]	GO:0007059:chromosome segregation;GO:0051304:chromosome separation;GO:0016321:female meiosis chromosome segregation;GO:0033316:meiotic spindle assembly checkpoint;GO:0007094:mitotic spindle assembly checkpoint;GO:0007052:mitotic spindle organization;GO:0018105:peptidyl-serine phosphorylation;GO:0018107:peptidyl-threonine phosphorylation;GO:0008284:positive regulation of cell proliferation;GO:0010…	GO:0005737:cytoplasm;GO:0000776:kinetochore;GO:0016020:membrane;GO:0005634:nucleus;GO:0005819:spindle;	GO:0005524:ATP binding;GO:0042802:identical protein binding;GO:0043515:kinetochore binding;GO:0004674:protein serine/threonine kinase activity;GO:0004712:protein serine/threonine/tyrosine kinase activity;GO:0004713:protein tyrosine kinase activity;GO:0004714:transmembrane receptor protein tyrosine kinase activity;	K08866	ko04110 Cell cycle;ko04111 Cell cycle - yeast;;
ENST00000370758	0.683709	2.42E-05	-14.7875	-0.016624	0.0377	0.970165	Down	ENSG00000122420	1	78303884	78539749	+	PTGFR	prostaglandin F receptor [Source:HGNC Symbol%3BAcc:HGNC:9600]	GO:0007189:adenylate cyclase-activating G protein-coupled receptor signaling pathway;GO:0035584:calcium-mediated signaling using intracellular calcium source;GO:0071799:cellular response to prostaglandin D stimulus;GO:0007186:G protein-coupled receptor signaling pathway;GO:0006954:inflammatory response;GO:0043066:negative regulation of apoptotic process;GO:0007567:parturition;GO:0008284:positive …	GO:0005737:cytoplasm;GO:0005576:extracellular region;GO:0005887:integral component of plasma membrane;GO:0005886:plasma membrane;	GO:0004958:prostaglandin F receptor activity;	K04262	ko04020 Calcium signaling pathway;ko04072 Phospholipase D signaling pathway;ko04080 Neuroactive ligand-receptor interaction;;
ENST00000371199	16.3937	6.2587	-1.38921	-2.34218	0.0208	0.970165	Down	ENSG00000101966	X	123860053	123913972	+	XIAP	X-linked inhibitor of apoptosis [Source:HGNC Symbol%3BAcc:HGNC:592]	GO:0006974:cellular response to DNA damage stimulus;GO:0055070:copper ion homeostasis;GO:1990001:inhibition of cysteine-type endopeptidase activity involved in apoptotic process;GO:0043066:negative regulation of apoptotic process;GO:0043154:negative regulation of cysteine-type endopeptidase activity involved in apoptotic process;GO:0051402:neuron apoptotic process;GO:0090263:positive regulation o…	GO:0005737:cytoplasm;GO:0005829:cytosol;GO:0005654:nucleoplasm;GO:0005634:nucleus;GO:0005876:spindle microtubule;	GO:0043027:cysteine-type endopeptidase inhibitor activity involved in apoptotic process;GO:0042802:identical protein binding;GO:0046872:metal ion binding;GO:0061630:ubiquitin protein ligase activity;GO:0004842:ubiquitin-protein transferase activity;	K04725	ko01524 Platinum drug resistance;ko04064 NF-kappa B signaling pathway;ko04120 Ubiquitin mediated proteolysis;ko04210 Apoptosis;ko04214 Apoptosis - fly;ko04215 Apoptosis - multiple species;ko04217 Necroptosis;ko04510 Focal adhesion;ko04621 NOD-like receptor signaling pathway;ko05145 Toxoplasmosis;ko05166 Human T-cell leukemia virus 1 infection;ko05200 Pathways in cancer;ko05207 Chemical carcinogen…
ENST00000371471	21.9755	4.67435	-2.23306	-2.59483	0.0167	0.970165	Down	ENSG00000171940	20	53567071	53593839	-	ZNF217	zinc finger protein 217 [Source:HGNC Symbol%3BAcc:HGNC:13009]	GO:0000122:negative regulation of transcription by RNA polymerase II;GO:0045892:negative regulation of transcription, DNA-templated;GO:0006355:regulation of transcription, DNA-templated;	GO:0000118:histone deacetylase complex;GO:0005739:mitochondrion;GO:0016607:nuclear speck;GO:0005654:nucleoplasm;GO:0005634:nucleus;	GO:0003700:DNA-binding transcription factor activity;GO:0000981:DNA-binding transcription factor activity, RNA polymerase II-specific;GO:0001227:DNA-binding transcription repressor activity, RNA polymerase II-specific;GO:0046872:metal ion binding;GO:0000978:RNA polymerase II proximal promoter sequence-specific DNA binding;GO:0000976:transcription regulatory region sequence-specific DNA binding;	-	-
ENST00000371667	0.929033	5.40E-05	-14.0701	-0.0354848	0.0328	0.970165	Down	ENSG00000165338	10	91484108	91514829	+	HECTD2	HECT domain E3 ubiquitin protein ligase 2 [Source:HGNC Symbol%3BAcc:HGNC:26736]	-	GO:0005829:cytosol;	GO:0004842:ubiquitin-protein transferase activity;	K12232	;
ENST00000371926	15.6785	3.80441	-2.04304	-2.06457	0.04935	0.970165	Down	ENSG00000138134	10	88880245	88923487	+	STAMBPL1	STAM binding protein like 1 [Source:HGNC Symbol%3BAcc:HGNC:24105]	GO:0016579:protein deubiquitination;GO:0070536:protein K63-linked deubiquitination;	GO:0005829:cytosol;GO:0005768:endosome;GO:0016020:membrane;	GO:0070122:isopeptidase activity;GO:0061578:Lys63-specific deubiquitinase activity;GO:0046872:metal ion binding;GO:0008237:metallopeptidase activity;GO:0004843:thiol-dependent ubiquitin-specific protease activity;	K11867	;
ENST00000372067	41.8915	10.1893	-2.03961	-2.31684	0.02255	0.970165	Down	ENSG00000112715	6	43770213	43786487	+	VEGFA	vascular endothelial growth factor A [Source:HGNC Symbol%3BAcc:HGNC:12680]	GO:0032147:activation of protein kinase activity;GO:0001525:angiogenesis;GO:0002042:cell migration involved in sprouting angiogenesis;GO:0071456:cellular response to hypoxia;	GO:0009986:cell surface;GO:0005737:cytoplasm;GO:0005615:extracellular space;GO:0016020:membrane;	GO:0042056:chemoattractant activity;GO:0005125:cytokine activity;GO:0001968:fibronectin binding;GO:0008083:growth factor activity;	K05448	ko01521 EGFR tyrosine kinase inhibitor resistance;ko04010 koK signaling pathway;ko04014 Ras signaling pathway;ko04015 Rap1 signaling pathway;ko04020 Calcium signaling pathway;ko04066 HIF-1 signaling pathway;ko04151 PI3K-Akt signaling pathway;ko04370 VEGF signaling pathway;ko04510 Focal adhesion;ko04926 Relaxin signaling pathway;ko04933 AGE-RAGE signaling pathway in diabetic complications;ko05163 …
ENST00000372476	3.42526	0.357631	-3.25967	-2.70325	0.0236	0.970165	Down	ENSG00000066056	1	43300982	43323108	+	TIE1	tyrosine kinase with immunoglobulin like and EGF like domains 1 [Source:HGNC Symbol%3BAcc:HGNC:11809]	GO:0001525:angiogenesis;GO:0003180:aortic valve morphogenesis;GO:0060854:branching involved in lymph vessel morphogenesis;GO:0001701:in utero embryonic development;GO:0060836:lymphatic endothelial cell differentiation;GO:0007498:mesoderm development;GO:0016525:negative regulation of angiogenesis;GO:0030336:negative regulation of cell migration;GO:0045026:plasma membrane fusion;GO:0045766:positive…	GO:0005887:integral component of plasma membrane;GO:0043235:receptor complex;	GO:0005524:ATP binding;GO:0004714:transmembrane receptor protein tyrosine kinase activity;	K05120	;
ENST00000372764	86.7312	23.8378	-1.8633	-3.171	0.002	0.970165	Down	ENSG00000122861	10	73911132	73917494	+	PLAU	plasminogen activator%2C urokinase [Source:HGNC Symbol%3BAcc:HGNC:9052]	GO:0007596:blood coagulation;GO:0006935:chemotaxis;GO:0042730:fibrinolysis;GO:0031639:plasminogen activation;GO:0030335:positive regulation of cell migration;GO:0006508:proteolysis;GO:0033628:regulation of cell adhesion mediated by integrin;GO:0042127:regulation of cell proliferation;GO:0010469:regulation of signaling receptor activity;GO:0014910:regulation of smooth muscle cell migration;GO:2000…	GO:0009986:cell surface;GO:0070062:extracellular exosome;GO:0005576:extracellular region;GO:0005615:extracellular space;GO:0005925:focal adhesion;GO:0005886:plasma membrane;GO:0035579:specific granule membrane;GO:0070821:tertiary granule membrane;	GO:0004252:serine-type endopeptidase activity;	K01348	ko04064 NF-kappa B signaling pathway;ko04610 Complement and coagulation cascades;ko05202 Transcriptional misregulation in cancer;ko05205 Proteoglycans in cancer;ko05206 MicroRNAs in cancer;ko05215 Prostate cancer;;
ENST00000372856	4.88732	0	#NAME?	#NAME?	0.0406	0.970165	Down	ENSG00000090621	1	39560816	39576751	-	PABPC4	poly(A) binding protein cytoplasmic 4 [Source:HGNC Symbol%3BAcc:HGNC:8557]	GO:0007596:blood coagulation;GO:0061515:myeloid cell development;GO:0043488:regulation of mRNA stability;GO:0006401:RNA catabolic process;GO:0006396:RNA processing;GO:0006412:translation;	GO:0005737:cytoplasm;GO:0010494:cytoplasmic stress granule;GO:0005829:cytosol;GO:0005634:nucleus;GO:1990904:ribonucleoprotein complex;	GO:0003730:mRNA 3'-UTR binding;GO:0008143:poly(A) binding;GO:0008266:poly(U) RNA binding;GO:0003723:RNA binding;	K13126	ko03015 mRNA surveillance pathway;ko03018 RNA degradation;;
ENST00000373087	15.64	4.54786	-1.78198	-2.20352	0.03915	0.970165	Down	ENSG00000163874	1	37474580	37484377	+	ZC3H12A	zinc finger CCCH-type containing 12A [Source:HGNC Symbol%3BAcc:HGNC:26259]	GO:0061158:3'-UTR-mediated mRNA destabilization;GO:0001525:angiogenesis;GO:0006915:apoptotic process;GO:0030154:cell differentiation;	GO:0005737:cytoplasm;GO:0036464:cytoplasmic ribonucleoprotein granule;GO:0005856:cytoskeleton;GO:0042406:extrinsic component of endoplasmic reticulum membrane;	GO:0003682:chromatin binding;GO:0003677:DNA binding;GO:0004521:endoribonuclease activity;GO:0004532:exoribonuclease activity;	K18668	;
ENST00000373218	11.6463	33.1505	1.50916	2.68741	0.01005	0.970165	Ups	ENSG00000148730	10	70404145	70428618	+	EIF4EBP2	eukaryotic translation initiation factor 4E binding protein 2 [Source:HGNC Symbol%3BAcc:HGNC:3289]	GO:0019933:cAMP-mediated signaling;GO:0008286:insulin receptor signaling pathway;GO:0007613:memory;GO:0050804:modulation of chemical synaptic transmission;GO:0045947:negative regulation of translational initiation;GO:0048167:regulation of synaptic plasticity;GO:0035176:social behavior;GO:0031929:TOR signaling;GO:0006412:translation;	GO:0005737:cytoplasm;GO:0098794:postsynapse;	GO:0008190:eukaryotic initiation factor 4E binding;GO:0030371:translation repressor activity;	K18644	ko04213 Longevity regulating pathway - multiple species;;
ENST00000373425	6.13311	0.65776	-3.22099	-1.97273	0.0366	0.970165	Down	ENSG00000136859	9	127087348	127122635	-	ANGPTL2	angiopoietin like 2 [Source:HGNC Symbol%3BAcc:HGNC:490]	GO:0001525:angiogenesis;GO:0007275:multicellular organism development;	GO:0062023:collagen-containing extracellular matrix;GO:0070062:extracellular exosome;GO:0005615:extracellular space;	GO:0005102:signaling receptor binding;	-	-
ENST00000373480	1.72508	8.73E-05	-14.2708	-0.0713207	0.0394	0.970165	Down	ENSG00000162522	1	32765667	32774970	+	KIAA1522	KIAA1522 [Source:HGNC Symbol%3BAcc:HGNC:29301]	GO:0030154:cell differentiation;	-	-	-	-
ENST00000373509	86.8896	23.0607	-1.91375	-3.2639	0.0021	0.970165	Down	ENSG00000137193	6	37170152	37175428	+	PIM1	Pim-1 proto-oncogene%2C serine/threonine kinase [Source:HGNC Symbol%3BAcc:HGNC:8986]	GO:0006915:apoptotic process;GO:0007049:cell cycle;GO:1990748:cellular detoxification;GO:0030212:hyaluronan metabolic process;GO:0007275:multicellular organism development;GO:0043066:negative regulation of apoptotic process;GO:0043433:negative regulation of DNA-binding transcription factor activity;GO:0090336:positive regulation of brown fat cell differentiation;GO:0060045:positive regulation of …	GO:0005737:cytoplasm;GO:0005829:cytosol;GO:0005730:nucleolus;GO:0005654:nucleoplasm;GO:0005634:nucleus;GO:0005886:plasma membrane;	GO:0005524:ATP binding;GO:0030145:manganese ion binding;GO:0043539:protein serine/threonine kinase activator activity;GO:0004674:protein serine/threonine kinase activity;GO:0043024:ribosomal small subunit binding;GO:0008134:transcription factor binding;	K04702	ko04630 JAK-STAT signaling pathway;ko04933 AGE-RAGE signaling pathway in diabetic complications;ko05200 Pathways in cancer;ko05206 MicroRNAs in cancer;ko05221 Acute myeloid leukemia;;
ENST00000373525	1.39072	0.000142928	-13.2482	-0.0545957	0.0403	0.970165	Down	ENSG00000085978	2	233251672	233295674	+	ATG16L1	autophagy related 16 like 1 [Source:HGNC Symbol%3BAcc:HGNC:21498]	GO:0000045:autophagosome assembly;GO:0016236:macroautophagy;GO:0039689:negative stranded viral RNA replication;GO:0010508:positive regulation of autophagy;GO:0061739:protein lipidation involved in autophagosome assembly;GO:0034497:protein localization to phagophore assembly site;GO:0015031:protein transport;GO:0098792:xenophagy;	GO:0005776:autophagosome;GO:0000421:autophagosome membrane;GO:0005930:axoneme;GO:0005829:cytosol;GO:0034045:phagophore assembly site membrane;GO:0120095:vacuole-isolation membrane contact site;	GO:0051020:GTPase binding;GO:0042802:identical protein binding;GO:0019787:ubiquitin-like protein transferase activity;	K17890	ko04136 Autophagy - other;ko04138 Autophagy - yeast;ko04140 Autophagy - animal;ko04621 NOD-like receptor signaling pathway;ko05131 Shigellosis;;
ENST00000374045	4.33623	0.238535	-4.18417	-3.69442	0.01165	0.970165	Down	ENSG00000181634	9	114784652	114806039	-	TNFSF15	TNF superfamily member 15 [Source:HGNC Symbol%3BAcc:HGNC:11931]	GO:0006919:activation of cysteine-type endopeptidase activity involved in apoptotic process;GO:0007250:activation of NF-kappaB-inducing kinase activity;GO:0006915:apoptotic process;GO:0006955:immune response;GO:0007165:signal transduction;	GO:0005615:extracellular space;GO:0016021:integral component of membrane;GO:0005887:integral component of plasma membrane;GO:0005886:plasma membrane;	GO:0005125:cytokine activity;GO:0005102:signaling receptor binding;GO:0005164:tumor necrosis factor receptor binding;	K05478	ko04060 Cytokine-cytokine receptor interaction;;
ENST00000374279	89.1141	39.8928	-1.15952	-2.05006	0.04005	0.970165	Down	ENSG00000148154	9	111896814	111935369	+	UGCG	UDP-glucose ceramide glucosyltransferase [Source:HGNC Symbol%3BAcc:HGNC:12524]	GO:0030154:cell differentiation;GO:1903575:cornified envelope assembly;GO:0008544:epidermis development;GO:0061436:establishment of skin barrier;GO:0006679:glucosylceramide biosynthetic process;GO:0006687:glycosphingolipid metabolic process;GO:0098856:intestinal lipid absorption;GO:0030216:keratinocyte differentiation;GO:0033210:leptin-mediated signaling pathway;GO:0048666:neuron development;GO:0…	GO:0000139:Golgi membrane;GO:0016021:integral component of membrane;GO:0016020:membrane;	GO:0008120:ceramide glucosyltransferase activity;GO:0102769:dihydroceramide glucosyltransferase activity;	K00720	ko00600 Sphingolipid metabolism;ko01100 Metabolic pathways;;
ENST00000374431	12.6208	2.16917	-2.5406	-2.73026	0.01925	0.970165	Down	ENSG00000198121	9	110873263	111038043	-	LPAR1	lysophosphatidic acid receptor 1 [Source:HGNC Symbol%3BAcc:HGNC:3166]	GO:0007202:activation of phospholipase C activity;GO:0007189:adenylate cyclase-activating G protein-coupled receptor signaling pathway;GO:0007193:adenylate cyclase-inhibiting G protein-coupled receptor signaling pathway;GO:0060326:cell chemotaxis;GO:0007186:G protein-coupled receptor signaling pathway;GO:0010977:negative regulation of neuron projection development;GO:0022008:neurogenesis;GO:00072…	GO:0009986:cell surface;GO:0005737:cytoplasm;GO:0005768:endosome;GO:0005887:integral component of plasma membrane;GO:0005886:plasma membrane;	GO:0004930:G protein-coupled receptor activity;GO:0035727:lysophosphatidic acid binding;GO:0070915:lysophosphatidic acid receptor activity;	K04289	ko04015 Rap1 signaling pathway;ko04072 Phospholipase D signaling pathway;ko04080 Neuroactive ligand-receptor interaction;ko04151 PI3K-Akt signaling pathway;ko04540 Gap junction;ko04810 Regulation of actin cytoskeleton;ko05130 Pathogenic Escherichia coli infection;ko05200 Pathways in cancer;;
ENST00000374694	35.4975	3.48183	-3.3498	-4.74831	0.00015	0.498521	Down	ENSG00000177283	10	35638247	35642296	-	FZD8	frizzled class receptor 8 [Source:HGNC Symbol%3BAcc:HGNC:4046]	GO:0060070:canonical Wnt signaling pathway;GO:0030182:neuron differentiation;	GO:0005794:Golgi apparatus;GO:0016021:integral component of membrane;GO:0005886:plasma membrane;	GO:0004930:G protein-coupled receptor activity;GO:0030165:PDZ domain binding;GO:0031625:ubiquitin protein ligase binding;GO:0042813:Wnt-activated receptor activity;GO:0017147:Wnt-protein binding;	K02375	ko04150 mTOR signaling pathway;ko04310 Wnt signaling pathway;ko04390 Hippo signaling pathway;ko04550 Signaling pathways regulating pluripotency of stem cells;ko04916 Melanogenesis;ko04934 Cushing syndrome;ko05010 Alzheimer disease;ko05022 Pathways of neurodegeneration - multiple diseases;ko05165 Human papillomavirus infection;ko05200 Pathways in cancer;ko05205 Proteoglycans in cancer;ko05217 Basa…
ENST00000374759	6.13277	19.7537	1.68752	2.35157	0.022	0.970165	Ups	ENSG00000157637	17	81244811	81295307	-	SLC38A10	solute carrier family 38 member 10 [Source:HGNC Symbol%3BAcc:HGNC:28237]	GO:0003333:amino acid transmembrane transport;GO:0060348:bone development;GO:0006814:sodium ion transport;	GO:0005794:Golgi apparatus;GO:0016021:integral component of membrane;	GO:0015171:amino acid transmembrane transporter activity;	K14996	;
ENST00000375078	16.7069	4.14214	-2.012	-2.45132	0.02425	0.970165	Down	ENSG00000162545	1	20482391	20486210	-	CAMK2N1	calcium/calmodulin dependent protein kinase II inhibitor 1 [Source:HGNC Symbol%3BAcc:HGNC:24190]	GO:0055074:calcium ion homeostasis;GO:0045786:negative regulation of cell cycle;GO:0008285:negative regulation of cell proliferation;GO:1904030:negative regulation of cyclin-dependent protein kinase activity;GO:0070373:negative regulation of ERK1 and ERK2 cascade;GO:0006469:negative regulation of protein kinase activity;GO:0045861:negative regulation of proteolysis;GO:0010628:positive regulation …	GO:0030425:dendrite;GO:0043025:neuronal cell body;GO:0014069:postsynaptic density;	GO:0008427:calcium-dependent protein kinase inhibitor activity;GO:0019901:protein kinase binding;	-	-
ENST00000375128	3.82044	17.7958	2.21973	2.22097	0.0381	0.970165	Ups	ENSG00000136936	9	97674909	97697340	-	XPA	XPA%2C DNA damage recognition and repair factor [Source:HGNC Symbol%3BAcc:HGNC:12814]	GO:0006284:base-excision repair;GO:0006281:DNA repair;GO:1901255:nucleotide-excision repair involved in interstrand cross-link repair;GO:0000715:nucleotide-excision repair, DNA damage recognition;GO:0033683:nucleotide-excision repair, DNA incision;GO:0034504:protein localization to nucleus;GO:0010996:response to auditory stimulus;GO:0009650:UV protection;GO:0070914:UV-damage excision repair;	GO:0005737:cytoplasm;GO:0045171:intercellular bridge;GO:0005654:nucleoplasm;GO:0000110:nucleotide-excision repair factor 1 complex;GO:0005634:nucleus;	GO:0003684:damaged DNA binding;GO:0046872:metal ion binding;GO:0019904:protein domain specific binding;GO:0042803:protein homodimerization activity;GO:1990837:sequence-specific double-stranded DNA binding;	K10847	ko01524 Platinum drug resistance;ko03420 Nucleotide excision repair;;
ENST00000375200	1.84278	6.98E-05	-14.6888	-0.0361936	0.03805	0.970165	Down	ENSG00000131061	20	33731996	33792269	+	ZNF341	zinc finger protein 341 [Source:HGNC Symbol%3BAcc:HGNC:15992]	GO:0006355:regulation of transcription, DNA-templated;	GO:0005634:nucleus;	GO:0003677:DNA binding;GO:0001216:bacterial-type RNA polymerase transcriptional activator activity, sequence-specific DNA binding;GO:0000981:DNA-binding transcription factor activity, RNA polymerase II-specific;GO:0046872:metal ion binding;GO:0000978:RNA polymerase II proximal promoter sequence-specific DNA binding;	K06115	;
ENST00000375740	1.27312	0	#NAME?	#NAME?	0.0464	0.970165	Down	ENSG00000204410	6	31740021	31762676	+	MSH5	mutS homolog 5 [Source:HGNC Symbol%3BAcc:HGNC:7328]	GO:0000710:meiotic mismatch repair;GO:0007131:reciprocal meiotic recombination;	GO:0000228:nuclear chromosome;	GO:0005524:ATP binding;GO:0008094:DNA-dependent ATPase activity;GO:0030983:mismatched DNA binding;	K08741	;
ENST00000375888	0	2.27221	inf	#NAME?	0.04875	0.970165	Ups	ENSG00000107897	10	27197353	27240558	-	ACBD5	acyl-CoA binding domain containing 5 [Source:HGNC Symbol%3BAcc:HGNC:23338]	GO:0030242:autophagy of peroxisome;	GO:0005829:cytosol;GO:0016021:integral component of membrane;GO:0016020:membrane;GO:0005654:nucleoplasm;GO:0005778:peroxisomal membrane;GO:0005777:peroxisome;	GO:0000062:fatty-acyl-CoA binding;GO:0008289:lipid binding;	-	-
ENST00000376236	40.9048	13.4123	-1.60872	-2.53572	0.0148	0.970165	Down	ENSG00000077420	10	26438341	26567803	+	APBB1IP	amyloid beta precursor protein binding family B member 1 interacting protein [Source:HGNC Symbol%3BAcc:HGNC:17379]	GO:0045785:positive regulation of cell adhesion;GO:0007165:signal transduction;GO:0002291:T cell activation via T cell receptor contact with antigen bound to MHC molecule on antigen presenting cell;	GO:0005856:cytoskeleton;GO:0005829:cytosol;GO:0005925:focal adhesion;GO:0030027:lamellipodium;GO:0005886:plasma membrane;GO:0042101:T cell receptor complex;	-	K17704	ko04015 Rap1 signaling pathway;ko04611 Platelet activation;;
ENST00000376286	1.52145	8.51E-05	-14.1258	-0.0307943	0.0453	0.970165	Down	ENSG00000175198	13	100089015	100530432	+	PCCA	propionyl-CoA carboxylase subunit alpha [Source:HGNC Symbol%3BAcc:HGNC:8653]	GO:0019626:short-chain fatty acid catabolic process;	GO:0005829:cytosol;GO:0005759:mitochondrial matrix;GO:0005739:mitochondrion;	GO:0005524:ATP binding;GO:0009374:biotin binding;GO:0016421:CoA carboxylase activity;GO:0019899:enzyme binding;GO:0046872:metal ion binding;GO:0004658:propionyl-CoA carboxylase activity;	K01965	ko00280 Valine, leucine and isoleucine degradation;ko00630 Glyoxylate and dicarboxylate metabolism;ko00640 Propanoate metabolism;ko01100 Metabolic pathways;ko01110 Biosynthesis of secondary metabolites;ko01120 Microbial metabolism in diverse environments;ko01200 Carbon metabolism;;
ENST00000376931	0	2.09242	inf	#NAME?	0.0241	0.970165	Ups	ENSG00000161010	5	179837266	179858808	-	MRNIP	MRN complex interacting protein [Source:HGNC Symbol%3BAcc:HGNC:30817]	GO:0006974:cellular response to DNA damage stimulus;GO:0006281:DNA repair;GO:0007095:mitotic G2 DNA damage checkpoint;GO:1905168:positive regulation of double-strand break repair via homologous recombination;GO:0045860:positive regulation of protein kinase activity;GO:0071168:protein localization to chromatin;GO:2001032:regulation of double-strand break repair via nonhomologous end joining;GO:001…	GO:0005654:nucleoplasm;GO:0005634:nucleus;	GO:0003682:chromatin binding;	-	-
ENST00000377103	73.0325	8.28298	-3.14032	-5.09382	5.00E-05	0.225521	Down	ENSG00000178726	20	23045633	23049672	-	THBD	thrombomodulin [Source:HGNC Symbol%3BAcc:HGNC:11784]	GO:0007596:blood coagulation;GO:0007565:female pregnancy;GO:0030195:negative regulation of blood coagulation;GO:0051918:negative regulation of fibrinolysis;GO:0010544:negative regulation of platelet activation;GO:0051591:response to cAMP;GO:0032496:response to lipopolysaccharide;GO:0010165:response to X-ray;	GO:0016327:apicolateral plasma membrane;GO:0009986:cell surface;GO:0009897:external side of plasma membrane;GO:0005615:extracellular space;GO:0005887:integral component of plasma membrane;GO:0005886:plasma membrane;GO:0005774:vacuolar membrane;	GO:0005509:calcium ion binding;GO:0038023:signaling receptor activity;GO:0004888:transmembrane signaling receptor activity;	K03907	ko04610 Complement and coagulation cascades;ko04933 AGE-RAGE signaling pathway in diabetic complications;ko05418 Fluid shear stress and atherosclerosis;;
ENST00000377104	40.5553	15.5957	-1.37874	-2.09281	0.03815	0.970165	Down	ENSG00000136158	13	80335976	80341126	-	SPRY2	sprouty RTK signaling antagonist 2 [Source:HGNC Symbol%3BAcc:HGNC:11270]	GO:0048513:animal organ development;GO:0060449:bud elongation involved in lung branching;GO:0045165:cell fate commitment;GO:1990830:cellular response to leukemia inhibitory factor;GO:0035924:cellular response to vascular endothelial growth factor stimulus;GO:0000132:establishment of mitotic spindle orientation;GO:0042472:inner ear morphogenesis;GO:0060437:lung growth;GO:0016525:negative regulatio…	GO:0015629:actin cytoskeleton;GO:0005856:cytoskeleton;GO:0005829:cytosol;GO:0016020:membrane;GO:0015630:microtubule cytoskeleton;GO:1990752:microtubule end;GO:0005634:nucleus;GO:0005886:plasma membrane;GO:0032587:ruffle membrane;	GO:0019901:protein kinase binding;GO:0043539:protein serine/threonine kinase activator activity;GO:0030291:protein serine/threonine kinase inhibitor activity;	K17383	ko04013 koK signaling pathway - fly;ko05206 MicroRNAs in cancer;;
ENST00000377365	11.6534	3.14608	-1.88912	-2.50652	0.01905	0.970165	Down	ENSG00000204767	5	169861303	169980495	-	INSYN2B	inhibitory synaptic factor family member 2B [Source:HGNC Symbol%3BAcc:HGNC:37271]	-	-	-	-	-
ENST00000377482	326.405	106.522	-1.61551	-2.65371	0.0095	0.970165	Down	ENSG00000116285	1	8011727	8026309	-	ERRFI1	ERBB receptor feedback inhibitor 1 [Source:HGNC Symbol%3BAcc:HGNC:18185]	GO:0071474:cellular hyperosmotic response;GO:0071549:cellular response to dexamethasone stimulus;GO:0071364:cellular response to epidermal growth factor stimulus;GO:0032869:cellular response to insulin stimulus;GO:0036120:cellular response to platelet-derived growth factor stimulus;GO:0048286:lung alveolus development;GO:0060428:lung epithelium development;GO:0060426:lung vasculature development;…	GO:0005737:cytoplasm;GO:0005829:cytosol;GO:0031234:extrinsic component of cytoplasmic side of plasma membrane;GO:0005634:nucleus;	GO:0005096:GTPase activator activity;GO:0019901:protein kinase binding;GO:0017124:SH3 domain binding;GO:0031267:small GTPase binding;	-	-
ENST00000377745	0	3.54876	inf	#NAME?	0.0059	0.970165	Ups	ENSG00000278705	6	26026896	26027283	-	H4C2	H4 clustered histone 2 [Source:HGNC Symbol%3BAcc:HGNC:4789]	GO:0006352:DNA-templated transcription, initiation;	GO:0000786:nucleosome;GO:0005634:nucleus;	GO:0003677:DNA binding;GO:0046982:protein heterodimerization activity;	K11254	ko04613 Neutrophil extracellular trap formation;ko05034 Alcoholism;ko05203 Viral carcinogenesis;ko05322 Systemic lupus erythematosus;;
ENST00000378061	0.409166	3.67611	3.16742	2.64592	0.0301	0.970165	Ups	ENSG00000204947	7	149102784	149126324	-	ZNF425	zinc finger protein 425 [Source:HGNC Symbol%3BAcc:HGNC:20690]	GO:0000122:negative regulation of transcription by RNA polymerase II;GO:0045892:negative regulation of transcription, DNA-templated;GO:0006357:regulation of transcription by RNA polymerase II;	GO:0005737:cytoplasm;GO:0005654:nucleoplasm;GO:0005634:nucleus;	GO:0000981:DNA-binding transcription factor activity, RNA polymerase II-specific;GO:0001227:DNA-binding transcription repressor activity, RNA polymerase II-specific;GO:0046872:metal ion binding;GO:0000977:RNA polymerase II regulatory region sequence-specific DNA binding;	K09228	ko05168 Herpes simplex virus 1 infection;;
ENST00000379214	23.8126	8.17814	-1.54188	-2.50812	0.00975	0.970165	Down	ENSG00000205213	11	27365961	27472790	-	LGR4	leucine rich repeat containing G protein-coupled receptor 4 [Source:HGNC Symbol%3BAcc:HGNC:13299]	GO:0030282:bone mineralization;GO:0046849:bone remodeling;GO:0061290:canonical Wnt signaling pathway involved in metanephric kidney development;GO:0072202:cell differentiation involved in metanephros development;GO:0032922:circadian regulation of gene expression;GO:0048565:digestive tract development;GO:2001013:epithelial cell proliferation involved in renal tubule morphogenesis;GO:0007186:G prot…	GO:0031012:extracellular matrix;GO:0005615:extracellular space;GO:0005887:integral component of plasma membrane;	GO:0016500:protein-hormone receptor activity;GO:0004888:transmembrane signaling receptor activity;	K04309	ko04310 Wnt signaling pathway;;
ENST00000379375	20.0571	3.79049	-2.40365	-2.84618	0.0128	0.970165	Down	ENSG00000078401	6	12290361	12297194	+	EDN1	endothelin 1 [Source:HGNC Symbol%3BAcc:HGNC:3176]	GO:0007193:adenylate cyclase-inhibiting G protein-coupled receptor signaling pathway;GO:0014824:artery smooth muscle contraction;GO:0007589:body fluid secretion;GO:0001569:branching involved in blood vessel morphogenesis;	GO:0045178:basal part of cell;GO:0005737:cytoplasm;GO:0005576:extracellular region;GO:0005615:extracellular space;	GO:0005125:cytokine activity;GO:0031707:endothelin A receptor binding;GO:0031708:endothelin B receptor binding;GO:0005179:hormone activity;	K16366	ko04024 cAMP signaling pathway;ko04066 HIF-1 signaling pathway;ko04080 Neuroactive ligand-receptor interaction;ko04270 Vascular smooth muscle contraction;ko04668 TNF signaling pathway;ko04916 Melanogenesis;ko04924 Renin secretion;ko04926 Relaxin signaling pathway;ko04933 AGE-RAGE signaling pathway in diabetic complications;ko05200 Pathways in cancer;ko05410 Hypertrophic cardiomyopathy;ko05418 Flu…
ENST00000379376	0.000122712	2.18123	14.1176	0.0988671	0.0376	0.970165	Ups	ENSG00000101265	20	4780026	4815123	-	RASSF2	Ras association domain family member 2 [Source:HGNC Symbol%3BAcc:HGNC:9883]	GO:0046849:bone remodeling;GO:0007049:cell cycle;GO:0038168:epidermal growth factor receptor signaling pathway via I-kappaB kinase/NF-kappaB cascade;GO:0048872:homeostasis of number of cells;GO:1901223:negative regulation of NIK/NF-kappaB signaling;GO:0033137:negative regulation of peptidyl-serine phosphorylation;GO:0001503:ossification;GO:0043065:positive regulation of apoptotic process;GO:00463…	GO:0005737:cytoplasm;GO:0005829:cytosol;GO:0005794:Golgi apparatus;GO:0000776:kinetochore;GO:0005654:nucleoplasm;GO:0005634:nucleus;GO:0005886:plasma membrane;GO:0032991:protein-containing complex;	GO:0004672:protein kinase activity;	K09851	ko04391 Hippo signaling pathway - fly;ko04392 Hippo signaling pathway - multiple species;;
ENST00000379682	0.936722	7.13E-05	-13.6818	-0.0720394	0.032	0.970165	Down	ENSG00000173681	X	19912860	19991061	-	BCLAF3	BCLAF1 and THRAP3 family member 3 [Source:HGNC Symbol%3BAcc:HGNC:27413]	GO:0045944:positive regulation of transcription by RNA polymerase II;	GO:0016592:mediator complex;GO:0005739:mitochondrion;	GO:0003677:DNA binding;GO:0003712:transcription coregulator activity;	K12581	ko03018 RNA degradation;;
ENST00000380138	27.8758	7.57178	-1.88031	-2.38573	0.0204	0.970165	Down	ENSG00000164176	5	83940600	84384386	-	EDIL3	EGF like repeats and discoidin domains 3 [Source:HGNC Symbol%3BAcc:HGNC:3173]	GO:0007155:cell adhesion;GO:0010811:positive regulation of cell-substrate adhesion;	GO:0062023:collagen-containing extracellular matrix;GO:0070062:extracellular exosome;GO:1903561:extracellular vesicle;	GO:0005509:calcium ion binding;GO:0005178:integrin binding;	-	-
ENST00000381216	7.95E-05	0.972008	13.5771	0.036681	0.03535	0.970165	Ups	ENSG00000205683	14	72661876	72894101	-	DPF3	double PHD fingers 3 [Source:HGNC Symbol%3BAcc:HGNC:17427]	GO:0006325:chromatin organization;GO:0045892:negative regulation of transcription, DNA-templated;GO:0007399:nervous system development;GO:0045944:positive regulation of transcription by RNA polymerase II;	GO:0071565:nBAF complex;GO:0005654:nucleoplasm;	GO:0042393:histone binding;GO:0003712:transcription coregulator activity;GO:0008270:zinc ion binding;	K13196	;
ENST00000381405	24.4883	1.40189	-4.12665	-3.67028	0.0107	0.970165	Down	ENSG00000164283	5	54977867	54985593	-	ESM1	endothelial cell specific molecule 1 [Source:HGNC Symbol%3BAcc:HGNC:3466]	GO:0001525:angiogenesis;GO:0008284:positive regulation of cell proliferation;GO:1902204:positive regulation of hepatocyte growth factor receptor signaling pathway;GO:0002040:sprouting angiogenesis;	GO:0005576:extracellular region;	GO:0005171:hepatocyte growth factor receptor binding;GO:0005520:insulin-like growth factor binding;GO:0005178:integrin binding;	-	-
ENST00000381638	6.68674	16.3905	1.29349	2.09148	0.03455	0.970165	Ups	ENSG00000074755	17	4004445	4143030	-	ZZEF1	zinc finger ZZ-type and EF-hand domain containing 1 [Source:HGNC Symbol%3BAcc:HGNC:29027]	-	-	GO:0005509:calcium ion binding;GO:0008270:zinc ion binding;	-	-
ENST00000381800	0	0.909469	inf	#NAME?	0.0031	0.970165	Ups	ENSG00000205791	12	12355403	12357067	-	LOH12CR2	loss of heterozygosity on chromosome 12%2C region 2 [Source:HGNC Symbol%3BAcc:HGNC:26524]	-	-	-	-	-
ENST00000381962	25.0984	381.941	3.92768	6.38415	5.00E-05	0.225521	Ups	ENSG00000271303	20	646615	653200	-	SRXN1	sulfiredoxin 1 [Source:HGNC Symbol%3BAcc:HGNC:16132]	GO:0034599:cellular response to oxidative stress;GO:0006979:response to oxidative stress;	GO:0005737:cytoplasm;GO:0005829:cytosol;	GO:0005524:ATP binding;GO:0016667:oxidoreductase activity, acting on a sulfur group of donors;GO:0032542:sulfiredoxin activity;	K12260	;
ENST00000382159	0.172201	1.35806	2.97937	2.19865	0.03865	0.970165	Ups	ENSG00000176533	19	2511219	2702694	-	GNG7	G protein subunit gamma 7 [Source:HGNC Symbol%3BAcc:HGNC:4410]	GO:0007186:G protein-coupled receptor signaling pathway;GO:0008277:regulation of G protein-coupled receptor signaling pathway;	GO:0070062:extracellular exosome;GO:0031680:G-protein beta/gamma-subunit complex;GO:0005834:heterotrimeric G-protein complex;GO:0005886:plasma membrane;	GO:0031681:G-protein beta-subunit binding;	K04543	ko04014 Ras signaling pathway;ko04062 Chemokine signaling pathway;ko04151 PI3K-Akt signaling pathway;ko04371 Apelin signaling pathway;ko04713 Circadian entrainment;ko04723 Retrograde endocannabinoid signaling;ko04724 Glutamatergic synapse;ko04725 Cholinergic synapse;ko04726 Serotonergic synapse;ko04727 GABAergic synapse;ko04728 Dopaminergic synapse;ko04740 Olfactory transduction;ko04926 Relaxin s…
ENST00000383233	0.00011506	1.74486	13.8884	0.0500556	0.0453	0.970165	Ups	ENSG00000134490	18	23296013	23437961	-	TMEM241	transmembrane protein 241 [Source:HGNC Symbol%3BAcc:HGNC:31723]	-	GO:0005794:Golgi apparatus;GO:0016021:integral component of membrane;	GO:0015297:antiporter activity;	K12581	ko03018 RNA degradation;;
ENST00000389341	10.4022	2.91918	-1.83326	-2.4227	0.0192	0.970165	Down	ENSG00000028277	19	42086110	42132478	-	POU2F2	POU class 2 homeobox 2 [Source:HGNC Symbol%3BAcc:HGNC:9213]	GO:0098586:cellular response to virus;GO:0006959:humoral immune response;GO:0032755:positive regulation of interleukin-6 production;GO:0045944:positive regulation of transcription by RNA polymerase II;GO:0006357:regulation of transcription by RNA polymerase II;	GO:0000785:chromatin;GO:0005737:cytoplasm;GO:0043231:intracellular membrane-bounded organelle;GO:0005654:nucleoplasm;GO:0005634:nucleus;	GO:0003700:DNA-binding transcription factor activity;GO:0000981:DNA-binding transcription factor activity, RNA polymerase II-specific;GO:0000978:RNA polymerase II proximal promoter sequence-specific DNA binding;GO:0043565:sequence-specific DNA binding;GO:1990837:sequence-specific double-stranded DNA binding;GO:0000976:transcription regulatory region sequence-specific DNA binding;	K09364	ko05168 Herpes simplex virus 1 infection;ko05417 Lipid and atherosclerosis;;
ENST00000389658	4.72189	1.0154	-2.21731	-2.72922	0.0108	0.970165	Down	ENSG00000101680	18	6941742	7117797	-	LAMA1	laminin subunit alpha 1 [Source:HGNC Symbol%3BAcc:HGNC:6481]	GO:0009887:animal organ morphogenesis;GO:0007411:axon guidance;GO:0048514:blood vessel morphogenesis;GO:0060445:branching involved in salivary gland morphogenesis;GO:0043010:camera-type eye development;GO:0007155:cell adhesion;GO:0007166:cell surface receptor signaling pathway;GO:0060441:epithelial tube branching involved in lung morphogenesis;GO:0045198:establishment of epithelial cell apical/ba…	GO:0005604:basement membrane;GO:0005911:cell-cell junction;GO:0062023:collagen-containing extracellular matrix;GO:0031012:extracellular matrix;GO:0005576:extracellular region;GO:0005615:extracellular space;GO:0005606:laminin-1 complex;GO:0005608:laminin-3 complex;GO:0016020:membrane;	GO:0005201:extracellular matrix structural constituent;GO:0043208:glycosphingolipid binding;GO:0008022:protein C-terminus binding;GO:0005102:signaling receptor binding;	K05637	ko04151 PI3K-Akt signaling pathway;ko04510 Focal adhesion;ko04512 ECM-receptor interaction;ko05145 Toxoplasmosis;ko05146 Amoebiasis;ko05165 Human papillomavirus infection;ko05200 Pathways in cancer;ko05222 Small cell lung cancer;ko05410 Hypertrophic cardiomyopathy;ko05412 Arrhythmogenic right ventricular cardiomyopathy;ko05414 Dilated cardiomyopathy;ko05416 Viral myocarditis;;
ENST00000390344	1.0931	0	#NAME?	#NAME?	0.03645	0.970165	Down	ENSG00000211697	7	38349355	38350022	-	TRGV5	T cell receptor gamma variable 5 [Source:HGNC Symbol%3BAcc:HGNC:12290]	GO:0002250:adaptive immune response;GO:0045087:innate immune response;	GO:0009897:external side of plasma membrane;GO:0042101:T cell receptor complex;	-	-	-
ENST00000390645	26.9383	8.30974	-1.69678	-2.68343	0.01045	0.970165	Down	ENSG00000188042	2	234493041	234497053	-	ARL4C	ADP ribosylation factor like GTPase 4C [Source:HGNC Symbol%3BAcc:HGNC:698]	GO:0032456:endocytic recycling;GO:0006886:intracellular protein transport;GO:0016192:vesicle-mediated transport;	GO:0005737:cytoplasm;GO:0005829:cytosol;GO:0030175:filopodium;GO:0005634:nucleus;GO:0005886:plasma membrane;	GO:0043014:alpha-tubulin binding;GO:0005525:GTP binding;GO:0003924:GTPase activity;	K07945	;
ENST00000391767	1.64222	0	#NAME?	#NAME?	5.00E-05	0.225521	Down	ENSG00000105605	19	53909278	53943950	+	CACNG7	calcium voltage-gated channel auxiliary subunit gamma 7 [Source:HGNC Symbol%3BAcc:HGNC:13626]	GO:0006816:calcium ion transport;GO:0099590:neurotransmitter receptor internalization;GO:0099645:neurotransmitter receptor localization to postsynaptic specialization membrane;GO:0098943:neurotransmitter receptor transport, postsynaptic endosome to lysosome;GO:1903861:positive regulation of dendrite extension;GO:0051968:positive regulation of synaptic transmission, glutamatergic;GO:0098970:postsy…	GO:0032281:AMPA glutamate receptor complex;GO:0044300:cerebellar mossy fiber;GO:0005769:early endosome;GO:0098978:glutamatergic synapse;GO:0099061:integral component of postsynaptic density membrane;GO:1990454:L-type voltage-gated calcium channel complex;GO:0043025:neuronal cell body;GO:0005886:plasma membrane;GO:0098839:postsynaptic density membrane;GO:0005891:voltage-gated calcium channel compl…	GO:0005246:calcium channel regulator activity;GO:0016247:channel regulator activity;GO:0005245:voltage-gated calcium channel activity;	K04872	ko04010 koK signaling pathway;ko04260 Cardiac muscle contraction;ko04261 Adrenergic signaling in cardiomyocytes;ko04921 Oxytocin signaling pathway;ko05410 Hypertrophic cardiomyopathy;ko05412 Arrhythmogenic right ventricular cardiomyopathy;ko05414 Dilated cardiomyopathy;;
ENST00000392017	0.000144961	3.9125	14.7201	0.0741398	0.04195	0.970165	Ups	ENSG00000085978	2	233251673	233295669	+	ATG16L1	autophagy related 16 like 1 [Source:HGNC Symbol%3BAcc:HGNC:21498]	GO:0000045:autophagosome assembly;GO:0016236:macroautophagy;GO:0039689:negative stranded viral RNA replication;GO:0010508:positive regulation of autophagy;GO:0061739:protein lipidation involved in autophagosome assembly;GO:0034497:protein localization to phagophore assembly site;GO:0015031:protein transport;GO:0098792:xenophagy;	GO:0005776:autophagosome;GO:0000421:autophagosome membrane;GO:0005930:axoneme;GO:0005829:cytosol;GO:0034045:phagophore assembly site membrane;GO:0120095:vacuole-isolation membrane contact site;	GO:0051020:GTPase binding;GO:0042802:identical protein binding;GO:0019787:ubiquitin-like protein transferase activity;	K17890	ko04136 Autophagy - other;ko04138 Autophagy - yeast;ko04140 Autophagy - animal;ko04621 NOD-like receptor signaling pathway;ko05131 Shigellosis;;
ENST00000392663	0.915006	4.27E-05	-14.3889	-0.0200431	0.02715	0.970165	Down	ENSG00000163093	2	169479483	169506655	+	BBS5	Bardet-Biedl syndrome 5 [Source:HGNC Symbol%3BAcc:HGNC:970]	GO:0060271:cilium assembly;GO:0001947:heart looping;GO:0046907:intracellular transport;GO:0032402:melanosome transport;GO:0044458:motile cilium assembly;GO:0015031:protein transport;GO:0050896:response to stimulus;GO:0007601:visual perception;	GO:0005930:axoneme;GO:0034464:BBSome;GO:0034451:centriolar satellite;GO:0036064:ciliary basal body;GO:0060170:ciliary membrane;GO:0005829:cytosol;	GO:0032266:phosphatidylinositol-3-phosphate binding;GO:0061629:RNA polymerase II sequence-specific DNA-binding transcription factor binding;	K16748	;
ENST00000392701	12.0532	2.31924	-2.3777	-2.4529	0.0287	0.970165	Down	ENSG00000115339	2	165747588	165794247	-	GALNT3	polypeptide N-acetylgalactosaminyltransferase 3 [Source:HGNC Symbol%3BAcc:HGNC:4125]	GO:0005975:carbohydrate metabolic process;GO:0008543:fibroblast growth factor receptor signaling pathway;GO:0016266:O-glycan processing;GO:0018242:protein O-linked glycosylation via serine;GO:0018243:protein O-linked glycosylation via threonine;	GO:0070062:extracellular exosome;GO:0005794:Golgi apparatus;GO:0032580:Golgi cisterna membrane;GO:0000139:Golgi membrane;GO:0016021:integral component of membrane;GO:0016020:membrane;GO:0048471:perinuclear region of cytoplasm;	GO:0005509:calcium ion binding;GO:0030246:carbohydrate binding;GO:0030145:manganese ion binding;GO:0004653:polypeptide N-acetylgalactosaminyltransferase activity;	K00710	ko00512 Mucin type O-glycan biosynthesis;ko00514 Other types of O-glycan biosynthesis;ko01100 Metabolic pathways;;
ENST00000392806	0	1.18877	inf	#NAME?	5.00E-05	0.225521	Ups	ENSG00000183160	12	108589851	108598084	-	TMEM119	transmembrane protein 119 [Source:HGNC Symbol%3BAcc:HGNC:27884]	GO:0031214:biomineral tissue development;GO:0001958:endochondral ossification;GO:0045779:negative regulation of bone resorption;GO:0010832:negative regulation of myotube differentiation;GO:0001649:osteoblast differentiation;GO:1903012:positive regulation of bone development;GO:0030501:positive regulation of bone mineralization;GO:0010628:positive regulation of gene expression;GO:0045669:positive …	GO:0005789:endoplasmic reticulum membrane;GO:0016021:integral component of membrane;GO:0005886:plasma membrane;	-	K17985	ko04137 Mitophagy - animal;ko04140 Autophagy - animal;ko05010 Alzheimer disease;ko05014 Amyotrophic lateral sclerosis;ko05016 Huntington disease;ko05017 Spinocerebellar ataxia;ko05022 Pathways of neurodegeneration - multiple diseases;;
ENST00000393562	29.9663	71.9422	1.2635	2.01547	0.0472	0.970165	Ups	ENSG00000160211	X	154531391	154546846	-	G6PD	glucose-6-phosphate dehydrogenase [Source:HGNC Symbol%3BAcc:HGNC:4057]	GO:0034599:cellular response to oxidative stress;GO:0006695:cholesterol biosynthetic process;GO:0043249:erythrocyte maturation;GO:0051156:glucose 6-phosphate metabolic process;GO:0006006:glucose metabolic process;GO:0006749:glutathione metabolic process;GO:0006629:lipid metabolic process;GO:0006739:NADP metabolic process;GO:0006740:NADPH regeneration;GO:0061052:negative regulation of cell growth …	GO:0034451:centriolar satellite;GO:0005737:cytoplasm;GO:0009898:cytoplasmic side of plasma membrane;GO:0005829:cytosol;GO:0070062:extracellular exosome;GO:0043231:intracellular membrane-bounded organelle;GO:0016020:membrane;GO:0005634:nucleus;	GO:0005536:glucose binding;GO:0004345:glucose-6-phosphate dehydrogenase activity;GO:0042802:identical protein binding;GO:0050661:NADP binding;GO:0042803:protein homodimerization activity;	K00036	ko00030 Pentose phosphate pathway;ko00480 Glutathione metabolism;ko01100 Metabolic pathways;ko01110 Biosynthesis of secondary metabolites;ko01120 Microbial metabolism in diverse environments;ko01200 Carbon metabolism;ko05230 Central carbon metabolism in cancer;ko05415 Diabetic cardiomyopathy;;
ENST00000393667	2.32978	0	#NAME?	#NAME?	0.03905	0.970165	Down	ENSG00000173230	3	121663203	121749741	-	GOLGB1	golgin B1 [Source:HGNC Symbol%3BAcc:HGNC:4429]	GO:0035988:chondrocyte proliferation;GO:0007030:Golgi organization;GO:1905793:protein localization to pericentriolar material;GO:0006355:regulation of transcription, DNA-templated;	GO:0005801:cis-Golgi network;GO:0005829:cytosol;GO:0005793:endoplasmic reticulum-Golgi intermediate compartment;GO:0005794:Golgi apparatus;GO:0000139:Golgi membrane;GO:0005795:Golgi stack;GO:0016021:integral component of membrane;GO:0016020:membrane;	GO:0003723:RNA binding;GO:0043565:sequence-specific DNA binding;	-	-
ENST00000393743	3.38668	0.492785	-2.78084	-2.43376	0.0498	0.970165	Down	ENSG00000137628	4	168216294	168318752	-	DDX60	DExD/H-box helicase 60 [Source:HGNC Symbol%3BAcc:HGNC:25942]	GO:0051607:defense response to virus;GO:0045087:innate immune response;GO:1900245:positive regulation of MDA-5 signaling pathway;GO:1900246:positive regulation of RIG-I signaling pathway;GO:0009615:response to virus;	GO:0005737:cytoplasm;GO:0005829:cytosol;GO:0045111:intermediate filament cytoskeleton;	GO:0005524:ATP binding;GO:0003690:double-stranded DNA binding;GO:0003725:double-stranded RNA binding;GO:0003724:RNA helicase activity;GO:0003727:single-stranded RNA binding;	-	-
ENST00000394149	28.6719	2.01454	-3.83111	-3.35291	0.01275	0.970165	Down	ENSG00000108342	17	40015440	40017813	+	CSF3	colony stimulating factor 3 [Source:HGNC Symbol%3BAcc:HGNC:2438]	GO:0071345:cellular response to cytokine stimulus;GO:0071222:cellular response to lipopolysaccharide;GO:0019221:cytokine-mediated signaling pathway;GO:0030851:granulocyte differentiation;GO:0006955:immune response;GO:0007275:multicellular organism development;GO:1901215:negative regulation of neuron death;GO:2000251:positive regulation of actin cytoskeleton reorganization;GO:0030838:positive regu…	GO:0071682:endocytic vesicle lumen;GO:0005576:extracellular region;GO:0005615:extracellular space;GO:0043202:lysosomal lumen;	GO:0005125:cytokine activity;GO:0019899:enzyme binding;GO:0005130:granulocyte colony-stimulating factor receptor binding;GO:0008083:growth factor activity;	K05423	ko04060 Cytokine-cytokine receptor interaction;ko04151 PI3K-Akt signaling pathway;ko04630 JAK-STAT signaling pathway;ko04640 Hematopoietic cell lineage;ko04657 IL-17 signaling pathway;ko05144 Malaria;ko05171 Coronavirus disease - COVID-19;;
ENST00000394236	52.9641	18.7287	-1.49977	-2.47586	0.0116	0.970165	Down	ENSG00000184500	3	93873051	93973896	-	PROS1	protein S [Source:HGNC Symbol%3BAcc:HGNC:9456]	GO:0007596:blood coagulation;GO:0042730:fibrinolysis;	GO:0072562:blood microparticle;GO:0005789:endoplasmic reticulum membrane;GO:0070062:extracellular exosome;GO:0005576:extracellular region;GO:0005615:extracellular space;GO:0005796:Golgi lumen;GO:0000139:Golgi membrane;GO:0005886:plasma membrane;GO:0031093:platelet alpha granule lumen;	GO:0005509:calcium ion binding;GO:0004866:endopeptidase inhibitor activity;	K03908	ko04610 Complement and coagulation cascades;;
ENST00000394264	1.46099	5.4685	1.90419	2.19632	0.0371	0.970165	Ups	ENSG00000187866	9	68780065	68785566	+	PABIR1	PP2A Aalpha (PPP2R1A) and B55A (PPP2R2A) interacting phosphatase regulator 1 [Source:HGNC Symbol%3BAcc:HGNC:23490]	GO:0044818:mitotic G2/M transition checkpoint;GO:0030307:positive regulation of cell growth;GO:0032436:positive regulation of proteasomal ubiquitin-dependent protein catabolic process;	GO:0005737:cytoplasm;GO:0005634:nucleus;	GO:0004865:protein serine/threonine phosphatase inhibitor activity;	-	-
ENST00000394426	21.9871	5.79832	-1.92295	-2.28528	0.0298	0.970165	Down	ENSG00000172819	12	53210567	53232256	-	RARG	retinoic acid receptor gamma [Source:HGNC Symbol%3BAcc:HGNC:9866]	GO:0009952:anterior/posterior pattern specification;GO:0060070:canonical Wnt signaling pathway;GO:0030154:cell differentiation;GO:1990830:cellular response to leukemia inhibitory factor;GO:0071300:cellular response to retinoic acid;GO:0031076:embryonic camera-type eye development;GO:0048048:embryonic eye morphogenesis;GO:0035116:embryonic hindlimb morphogenesis;GO:0060324:face development;GO:0002…	GO:0000785:chromatin;GO:0005737:cytoplasm;GO:0016021:integral component of membrane;GO:0005654:nucleoplasm;GO:0005634:nucleus;GO:0005667:transcription factor complex;	GO:0003682:chromatin binding;GO:0003677:DNA binding;GO:0003700:DNA-binding transcription factor activity;GO:0000981:DNA-binding transcription factor activity, RNA polymerase II-specific;GO:0004879:nuclear receptor activity;GO:0046965:retinoid X receptor binding;GO:0000978:RNA polymerase II proximal promoter sequence-specific DNA binding;GO:1990837:sequence-specific double-stranded DNA binding;GO:…	K08529	;
ENST00000395074	35.6088	10.7371	-1.72963	-2.41214	0.01935	0.970165	Down	ENSG00000110031	11	58526871	58575856	-	LPXN	leupaxin [Source:HGNC Symbol%3BAcc:HGNC:14061]	GO:0007155:cell adhesion;GO:0043542:endothelial cell migration;GO:0050859:negative regulation of B cell receptor signaling pathway;GO:0007162:negative regulation of cell adhesion;GO:0065003:protein-containing complex assembly;GO:0033628:regulation of cell adhesion mediated by integrin;GO:0007165:signal transduction;GO:0034446:substrate adhesion-dependent cell spreading;GO:0007179:transforming gro…	GO:0042995:cell projection;GO:0005737:cytoplasm;GO:0005829:cytosol;GO:0005925:focal adhesion;GO:0016020:membrane;GO:0016607:nuclear speck;GO:0005634:nucleus;GO:0048471:perinuclear region of cytoplasm;GO:0005886:plasma membrane;GO:0002102:podosome;	GO:0046872:metal ion binding;GO:0003712:transcription coregulator activity;	K05760	ko04062 Chemokine signaling pathway;ko04370 VEGF signaling pathway;ko04510 Focal adhesion;ko04670 Leukocyte transendothelial migration;ko04810 Regulation of actin cytoskeleton;ko05100 Bacterial invasion of epithelial cells;ko05131 Shigellosis;ko05135 Yersinia infection;ko05163 Human cytomegalovirus infection;ko05165 Human papillomavirus infection;ko05170 Human immunodeficiency virus 1 infection;k…
ENST00000395240	0	1.92812	inf	#NAME?	0.03945	0.970165	Ups	ENSG00000149925	16	30065777	30070380	+	ALDOA	aldolase%2C fructose-bisphosphate A [Source:HGNC Symbol%3BAcc:HGNC:414]	GO:0007015:actin filament organization;GO:0006754:ATP biosynthetic process;GO:0007339:binding of sperm to zona pellucida;GO:0030388:fructose 1,6-bisphosphate metabolic process;GO:0006000:fructose metabolic process;GO:0006096:glycolytic process;GO:0046716:muscle cell cellular homeostasis;GO:0051289:protein homotetramerization;GO:0008360:regulation of cell shape;GO:0006941:striated muscle contracti…	GO:0015629:actin cytoskeleton;GO:0005829:cytosol;GO:0070062:extracellular exosome;GO:0005576:extracellular region;GO:0005615:extracellular space;GO:1904813:ficolin-1-rich granule lumen;GO:0031674:I band;GO:0031430:M band;GO:0016020:membrane;GO:0005634:nucleus;GO:0031093:platelet alpha granule lumen;GO:0034774:secretory granule lumen;GO:0061827:sperm head;GO:1904724:tertiary granule lumen;	GO:0003779:actin binding;GO:0045296:cadherin binding;GO:0008092:cytoskeletal protein binding;GO:0070061:fructose binding;GO:0004332:fructose-bisphosphate aldolase activity;GO:0042802:identical protein binding;GO:0003723:RNA binding;GO:0015631:tubulin binding;	K01623	ko00010 Glycolysis / Gluconeogenesis;ko00030 Pentose phosphate pathway;ko00051 Fructose and mannose metabolism;ko00680 Methane metabolism;ko00710 Carbon fixation in photosynthetic organisms;ko01100 Metabolic pathways;ko01110 Biosynthesis of secondary metabolites;ko01120 Microbial metabolism in diverse environments;ko01200 Carbon metabolism;ko01230 Biosynthesis of amino acids;ko04066 HIF-1 signali…
ENST00000395375	0.809591	1.53E-05	-15.6923	-0.00959111	0.0279	0.970165	Down	ENSG00000198039	7	64903288	64930966	+	ZNF273	zinc finger protein 273 [Source:HGNC Symbol%3BAcc:HGNC:13067]	GO:0006355:regulation of transcription, DNA-templated;	GO:0005634:nucleus;	GO:0000981:DNA-binding transcription factor activity, RNA polymerase II-specific;GO:0046872:metal ion binding;GO:0000978:RNA polymerase II proximal promoter sequence-specific DNA binding;	K09228	ko05168 Herpes simplex virus 1 infection;;
ENST00000395629	0.000100264	2.3366	14.5083	0.0486105	0.0287	0.970165	Ups	ENSG00000121653	11	45896550	45906465	+	MAPK8IP1	mitogen-activated protein kinase 8 interacting protein 1 [Source:HGNC Symbol%3BAcc:HGNC:6882]	GO:0007258:JUN phosphorylation;GO:2001243:negative regulation of intrinsic apoptotic signaling pathway;GO:0043508:negative regulation of JUN kinase activity;GO:0046330:positive regulation of JNK cascade;GO:2000564:regulation of CD8-positive, alpha-beta T cell proliferation;GO:0046328:regulation of JNK cascade;GO:0006355:regulation of transcription, DNA-templated;GO:0016192:vesicle-mediated transp…	GO:0044295:axonal growth cone;GO:0044297:cell body;GO:0005737:cytoplasm;GO:0005829:cytosol;GO:0044294:dendritic growth cone;GO:0044302:dentate gyrus mossy fiber;GO:0005789:endoplasmic reticulum membrane;GO:0031966:mitochondrial membrane;GO:0005634:nucleus;GO:0048471:perinuclear region of cytoplasm;GO:0005886:plasma membrane;GO:0045202:synapse;	GO:0008432:JUN kinase binding;GO:0019894:kinesin binding;GO:0005078:MAP-kinase scaffold activity;GO:0031434:mitogen-activated protein kinase kinase binding;GO:0031435:mitogen-activated protein kinase kinase kinase binding;GO:0004860:protein kinase inhibitor activity;	K04434	ko04010 koK signaling pathway;;
ENST00000395761	21.1969	5.65409	-1.90649	-2.08812	0.0402	0.970165	Down	ENSG00000163739	4	73869393	73871308	+	CXCL1	C-X-C motif chemokine ligand 1 [Source:HGNC Symbol%3BAcc:HGNC:4602]	GO:0030036:actin cytoskeleton organization;GO:0061844:antimicrobial humoral immune response mediated by antimicrobial peptide;GO:0071222:cellular response to lipopolysaccharide;GO:0070098:chemokine-mediated signaling pathway;GO:0006935:chemotaxis;GO:0007186:G protein-coupled receptor signaling pathway;GO:0006954:inflammatory response;GO:0035556:intracellular signal transduction;GO:0031640:killing…	GO:0005576:extracellular region;GO:0005615:extracellular space;GO:0035580:specific granule lumen;GO:1904724:tertiary granule lumen;	GO:0008009:chemokine activity;GO:0045236:CXCR chemokine receptor binding;GO:0008047:enzyme activator activity;GO:0008083:growth factor activity;GO:0005102:signaling receptor binding;	K05505	ko04060 Cytokine-cytokine receptor interaction;ko04061 Viral protein interaction with cytokine and cytokine receptor;ko04062 Chemokine signaling pathway;ko04064 NF-kappa B signaling pathway;ko04621 NOD-like receptor signaling pathway;ko04657 IL-17 signaling pathway;ko04668 TNF signaling pathway;ko04936 Alcoholic liver disease;ko05120 Epithelial cell signaling in Helicobacter pylori infection;ko05…
ENST00000395915	67.3688	16.4907	-2.03043	-2.75837	0.00945	0.970165	Down	ENSG00000087586	20	56369390	56392215	-	AURKA	aurora kinase A [Source:HGNC Symbol%3BAcc:HGNC:11393]	GO:0009948:anterior/posterior axis specification;GO:0051301:cell division;GO:0051642:centrosome localization;GO:0000086:G2/M transition of mitotic cell cycle;GO:0097421:liver regeneration;GO:0000278:mitotic cell cycle;GO:0007100:mitotic centrosome separation;GO:0007052:mitotic spindle organization;GO:0043066:negative regulation of apoptotic process;GO:0010629:negative regulation of gene expressio…	GO:0043203:axon hillock;GO:0005814:centriole;GO:0005813:centrosome;GO:0032133:chromosome passenger complex;GO:0005929:cilium;GO:0005829:cytosol;GO:0042585:germinal vesicle;GO:0072687:meiotic spindle;GO:0005874:microtubule;GO:0015630:microtubule cytoskeleton;GO:0030496:midbody;GO:0097431:mitotic spindle pole;GO:0005654:nucleoplasm;GO:0005634:nucleus;GO:0048471:perinuclear region of cytoplasm;GO:00…	GO:0005524:ATP binding;GO:0035174:histone serine kinase activity;GO:0046982:protein heterodimerization activity;GO:0004672:protein kinase activity;GO:0019901:protein kinase binding;GO:0004674:protein serine/threonine kinase activity;GO:0004712:protein serine/threonine/tyrosine kinase activity;GO:0031625:ubiquitin protein ligase binding;	K11481	ko04114 Oocyte meiosis;ko04914 Progesterone-mediated oocyte maturation;;
ENST00000396009	0.700786	7.30E-05	-13.2284	-0.0786087	0.03695	0.970165	Down	ENSG00000101096	20	51386957	51542719	-	NFATC2	nuclear factor of activated T cells 2 [Source:HGNC Symbol%3BAcc:HGNC:7776]	GO:0050853:B cell receptor signaling pathway;GO:0033173:calcineurin-NFAT signaling cascade;GO:0016477:cell migration;GO:0006974:cellular response to DNA damage stimulus;GO:0014904:myotube cell development;GO:1905064:negative regulation of vascular smooth muscle cell differentiation;GO:0030890:positive regulation of B cell proliferation;GO:0010628:positive regulation of gene expression;GO:1901741:…	GO:0000785:chromatin;GO:0005737:cytoplasm;GO:0005829:cytosol;GO:0005654:nucleoplasm;GO:0005634:nucleus;GO:1990904:ribonucleoprotein complex;GO:0005667:transcription factor complex;	GO:0003682:chromatin binding;GO:0003677:DNA binding;GO:0001228:DNA-binding transcription activator activity, RNA polymerase II-specific;GO:0003700:DNA-binding transcription factor activity;GO:0000981:DNA-binding transcription factor activity, RNA polymerase II-specific;GO:0001227:DNA-binding transcription repressor activity, RNA polymerase II-specific;GO:0019902:phosphatase binding;GO:0000978:RNA…	K17332	ko04022 cGMP-PKG signaling pathway;ko04218 Cellular senescence;ko04310 Wnt signaling pathway;ko04360 Axon guidance;ko04370 VEGF signaling pathway;ko04380 Osteoclast differentiation;ko04625 C-type lectin receptor signaling pathway;ko04650 Natural killer cell mediated cytotoxicity;ko04658 Th1 and Th2 cell differentiation;ko04659 Th17 cell differentiation;ko04660 T cell receptor signaling pathway;ko…
ENST00000396859	3.07927	0	#NAME?	#NAME?	0.0192	0.970165	Down	ENSG00000111640	12	6534754	6538339	+	GAPDH	glyceraldehyde-3-phosphate dehydrogenase [Source:HGNC Symbol%3BAcc:HGNC:4141]	GO:0006006:glucose metabolic process;GO:0006096:glycolytic process;GO:0045087:innate immune response;GO:0000226:microtubule cytoskeleton organization;GO:0051402:neuron apoptotic process;GO:0035606:peptidyl-cysteine S-trans-nitrosylation;GO:0043123:positive regulation of I-kappaB kinase/NF-kappaB signaling;GO:0032481:positive regulation of type I interferon production;GO:0050821:protein stabilizat…	GO:0005737:cytoplasm;GO:0005829:cytosol;GO:0097452:GAIT complex;GO:0015630:microtubule cytoskeleton;GO:0005634:nucleus;	GO:0004365:glyceraldehyde-3-phosphate dehydrogenase (NAD+) (phosphorylating) activity;GO:0008017:microtubule binding;GO:0051287:NAD binding;GO:0050661:NADP binding;GO:0035605:peptidyl-cysteine S-nitrosylase activity;	K00134	ko00010 Glycolysis / Gluconeogenesis;ko00710 Carbon fixation in photosynthetic organisms;ko01100 Metabolic pathways;ko01110 Biosynthesis of secondary metabolites;ko01120 Microbial metabolism in diverse environments;ko01200 Carbon metabolism;ko01230 Biosynthesis of amino acids;ko04066 HIF-1 signaling pathway;ko05010 Alzheimer disease;ko05130 Pathogenic Escherichia coli infection;ko05132 Salmonella…
ENST00000397860	13.1225	3.46708	-1.92025	-2.55566	0.0154	0.970165	Down	ENSG00000197971	18	77012779	77132769	-	MBP	myelin basic protein [Source:HGNC Symbol%3BAcc:HGNC:6925]	GO:0008366:axon ensheathment;GO:0007417:central nervous system development;GO:0007268:chemical synaptic transmission;GO:0006955:immune response;GO:0035633:maintenance of permeability of blood-brain barrier;GO:0000165:MAPK cascade;GO:0061024:membrane organization;GO:0042552:myelination;GO:0034115:negative regulation of heterotypic cell-cell adhesion;GO:2000343:positive regulation of chemokine (C-X…	GO:0071944:cell periphery;GO:0009986:cell surface;GO:0043218:compact myelin;GO:0005829:cytosol;GO:0033269:internode region of axon;GO:0043209:myelin sheath;GO:0043025:neuronal cell body;GO:0005634:nucleus;GO:0005886:plasma membrane;GO:0032991:protein-containing complex;GO:0045202:synapse;	GO:0005516:calmodulin binding;GO:0002020:protease binding;GO:0019911:structural constituent of myelin sheath;	K17269	;
ENST00000397909	8.75538	2.37355	-1.88313	-2.35993	0.0221	0.970165	Down	ENSG00000067798	12	77830894	78213010	+	NAV3	neuron navigator 3 [Source:HGNC Symbol%3BAcc:HGNC:15998]	GO:0030336:negative regulation of cell migration;GO:0032703:negative regulation of interleukin-2 production;GO:0007026:negative regulation of microtubule depolymerization;GO:0007399:nervous system development;GO:0022008:neurogenesis;GO:0031116:positive regulation of microtubule polymerization;	GO:0005640:nuclear outer membrane;	GO:0005524:ATP binding;GO:0008017:microtubule binding;	K19483	;
ENST00000398637	58.054	23.5275	-1.30305	-2.21212	0.0235	0.970165	Down	ENSG00000111371	12	46183063	46269043	-	SLC38A1	solute carrier family 38 member 1 [Source:HGNC Symbol%3BAcc:HGNC:13447]	GO:0003333:amino acid transmembrane transport;GO:0006865:amino acid transport;GO:0007565:female pregnancy;GO:0006868:glutamine transport;GO:1902475:L-alpha-amino acid transmembrane transport;GO:0001504:neurotransmitter uptake;GO:0015804:neutral amino acid transport;	GO:0030424:axon;GO:0016323:basolateral plasma membrane;GO:0098591:external side of apical plasma membrane;GO:0070062:extracellular exosome;GO:0016021:integral component of membrane;GO:0005887:integral component of plasma membrane;GO:0043025:neuronal cell body;GO:0005886:plasma membrane;	GO:0015171:amino acid transmembrane transporter activity;GO:0005283:amino acid:sodium symporter activity;GO:0015179:L-amino acid transmembrane transporter activity;GO:0015186:L-glutamine transmembrane transporter activity;GO:0015175:neutral amino acid transmembrane transporter activity;GO:0005295:neutral amino acid:sodium symporter activity;	K14990	ko04724 Glutamatergic synapse;ko04727 GABAergic synapse;;
ENST00000399338	0	0.686513	inf	#NAME?	0.04545	0.970165	Ups	ENSG00000205726	21	33718810	33817614	+	ITSN1	intersectin 1 [Source:HGNC Symbol%3BAcc:HGNC:6183]	GO:0007420:brain development;GO:0034613:cellular protein localization;GO:0150007:clathrin-dependent synaptic vesicle endocytosis;GO:0006897:endocytosis;GO:0016197:endosomal transport;GO:0006887:exocytosis;GO:0035556:intracellular signal transduction;GO:2001288:positive regulation of caveolin-mediated endocytosis;GO:0060999:positive regulation of dendritic spine development;GO:0060124:positive reg…	GO:0097440:apical dendrite;GO:0005905:clathrin-coated pit;GO:0005737:cytoplasm;GO:0005829:cytosol;GO:0043197:dendritic spine;GO:0098978:glutamatergic synapse;GO:0030027:lamellipodium;GO:0043025:neuronal cell body;GO:0005635:nuclear envelope;GO:0005886:plasma membrane;GO:0098871:postsynaptic actin cytoskeleton;GO:0098793:presynapse;GO:0055037:recycling endosome;	GO:0005509:calcium ion binding;GO:0005085:guanyl-nucleotide exchange factor activity;GO:0060090:molecular adaptor activity;GO:0070064:proline-rich region binding;	-	-
ENST00000400199	8.59026	2.23937	-1.93961	-2.0837	0.04965	0.970165	Down	ENSG00000180530	21	14961235	15064934	-	NRIP1	nuclear receptor interacting protein 1 [Source:HGNC Symbol%3BAcc:HGNC:8001]	GO:0071392:cellular response to estradiol stimulus;GO:0032922:circadian regulation of gene expression;GO:0007623:circadian rhythm;GO:0019915:lipid storage;GO:0000122:negative regulation of transcription by RNA polymerase II;GO:0001543:ovarian follicle rupture;GO:0045944:positive regulation of transcription by RNA polymerase II;	GO:0000785:chromatin;GO:0005829:cytosol;GO:0001650:fibrillar center;GO:0000118:histone deacetylase complex;GO:0016607:nuclear speck;GO:0005730:nucleolus;GO:0005654:nucleoplasm;GO:0005634:nucleus;	GO:0030331:estrogen receptor binding;GO:0035259:glucocorticoid receptor binding;GO:0042826:histone deacetylase binding;GO:0016922:nuclear receptor binding;GO:0046965:retinoid X receptor binding;GO:0000978:RNA polymerase II proximal promoter sequence-specific DNA binding;GO:0005102:signaling receptor binding;GO:0003713:transcription coactivator activity;GO:0003714:transcription corepressor activit…	K17965	;
ENST00000400889	8.73495	1.86553	-2.22721	-2.31725	0.03835	0.970165	Down	ENSG00000215784	1	145095974	145112696	+	FAM72D	family with sequence similarity 72 member D [Source:HGNC Symbol%3BAcc:HGNC:33593]	-	GO:0005829:cytosol;GO:0043231:intracellular membrane-bounded organelle;GO:0016020:membrane;	-	-	-
ENST00000402157	0.371803	3.08347	3.05195	2.56596	0.0294	0.970165	Ups	ENSG00000166436	11	8612037	8671866	-	TRIM66	tripartite motif containing 66 [Source:HGNC Symbol%3BAcc:HGNC:29005]	-	GO:0016235:aggresome;GO:0005654:nucleoplasm;	GO:0008270:zinc ion binding;	K12032	;
ENST00000402174	2.79E-05	0.841657	14.8824	0.0114646	0.025	0.970165	Ups	ENSG00000183579	22	28917389	29053685	+	ZNRF3	zinc and ring finger 3 [Source:HGNC Symbol%3BAcc:HGNC:18126]	GO:0060173:limb development;GO:0090090:negative regulation of canonical Wnt signaling pathway;GO:2000051:negative regulation of non-canonical Wnt signaling pathway;GO:0016567:protein ubiquitination;GO:2000095:regulation of Wnt signaling pathway, planar cell polarity pathway;GO:0072089:stem cell proliferation;GO:0006511:ubiquitin-dependent protein catabolic process;GO:0038018:Wnt receptor cataboli…	GO:0005887:integral component of plasma membrane;GO:0005886:plasma membrane;	GO:0005109:frizzled binding;GO:0046872:metal ion binding;GO:0061630:ubiquitin protein ligase activity;GO:0004842:ubiquitin-protein transferase activity;	K16273	ko04310 Wnt signaling pathway;;
ENST00000403268	1.06447	0.000105278	-13.3036	-0.0427938	0.03775	0.970165	Down	ENSG00000167065	22	30661445	30667855	-	DUSP18	dual specificity phosphatase 18 [Source:HGNC Symbol%3BAcc:HGNC:18484]	GO:0016311:dephosphorylation;GO:0035970:peptidyl-threonine dephosphorylation;GO:0035335:peptidyl-tyrosine dephosphorylation;	GO:0005737:cytoplasm;GO:0005743:mitochondrial inner membrane;GO:0005654:nucleoplasm;GO:0005634:nucleus;	GO:0017017:MAP kinase tyrosine/serine/threonine phosphatase activity;GO:0016791:phosphatase activity;GO:0004725:protein tyrosine phosphatase activity;GO:0008138:protein tyrosine/serine/threonine phosphatase activity;	K14165	;
ENST00000403681	24.2758	4.13989	-2.55186	-3.03998	0.006	0.970165	Down	ENSG00000149948	12	65824483	65966291	+	HMGA2	high mobility group AT-hook 2 [Source:HGNC Symbol%3BAcc:HGNC:5009]	-	-	-	K09283	ko05202 Transcriptional misregulation in cancer;ko05206 MicroRNAs in cancer;;
ENST00000404525	2.71377	0.000292259	-13.1808	-0.211829	0.04845	0.970165	Down	ENSG00000049323	2	33134639	33399509	+	LTBP1	latent transforming growth factor beta binding protein 1 [Source:HGNC Symbol%3BAcc:HGNC:6714]	GO:1901388:regulation of transforming growth factor beta activation;GO:0035583:sequestering of TGFbeta in extracellular matrix;	GO:0062023:collagen-containing extracellular matrix;GO:0005788:endoplasmic reticulum lumen;GO:0031012:extracellular matrix;GO:0005576:extracellular region;GO:0001527:microfibril;GO:0032991:protein-containing complex;	GO:0005509:calcium ion binding;GO:0050436:microfibril binding;GO:0050431:transforming growth factor beta binding;GO:0005024:transforming growth factor beta-activated receptor activity;	K19559	ko04350 TGF-beta signaling pathway;;
ENST00000405140	20.603	71.8743	1.80262	2.14962	0.0334	0.970165	Ups	ENSG00000120885	8	27597808	27611431	-	CLU	clusterin [Source:HGNC Symbol%3BAcc:HGNC:2095]	GO:0000902:cell morphogenesis;GO:0032286:central nervous system myelin maintenance;GO:0051131:chaperone-mediated protein complex assembly;GO:0061077:chaperone-mediated protein folding;	GO:0097440:apical dendrite;GO:0072562:blood microparticle;GO:0009986:cell surface;GO:0042583:chromaffin granule;	GO:0001540:amyloid-beta binding;GO:0051087:chaperone binding;GO:0050750:low-density lipoprotein particle receptor binding;GO:0051787:misfolded protein binding;	K17252	ko04610 Complement and coagulation cascades;;
ENST00000405309	0.00038039	1.91338	12.2964	0.130281	0.03375	0.970165	Ups	ENSG00000100105	22	31325809	31346232	-	PATZ1	POZ/BTB and AT hook containing zinc finger 1 [Source:HGNC Symbol%3BAcc:HGNC:13071]	GO:0008584:male gonad development;GO:0010596:negative regulation of endothelial cell migration;GO:0045892:negative regulation of transcription, DNA-templated;GO:0045893:positive regulation of transcription, DNA-templated;GO:0006357:regulation of transcription by RNA polymerase II;GO:0006355:regulation of transcription, DNA-templated;GO:0007283:spermatogenesis;GO:0030217:T cell differentiation;	GO:0005654:nucleoplasm;GO:0005634:nucleus;	GO:0003682:chromatin binding;GO:0003677:DNA binding;GO:0001227:DNA-binding transcription repressor activity, RNA polymerase II-specific;GO:0046872:metal ion binding;GO:0000978:RNA polymerase II proximal promoter sequence-specific DNA binding;GO:0031625:ubiquitin protein ligase binding;	-	-
ENST00000405938	0	7.69571	inf	#NAME?	0.04935	0.970165	Ups	ENSG00000100109	22	26491986	26512499	-	TFIP11	tuftelin interacting protein 11 [Source:HGNC Symbol%3BAcc:HGNC:17165]	GO:0031214:biomineral tissue development;GO:0000398:mRNA splicing, via spliceosome;GO:1904876:negative regulation of DNA ligase activity;GO:2001033:negative regulation of double-strand break repair via nonhomologous end joining;GO:0032091:negative regulation of protein binding;GO:0031333:negative regulation of protein complex assembly;GO:0031848:protection from non-homologous end joining at telom…	GO:0071013:catalytic step 2 spliceosome;GO:0000781:chromosome, telomeric region;GO:0005737:cytoplasm;GO:0031012:extracellular matrix;GO:0016607:nuclear speck;GO:0005730:nucleolus;GO:0005654:nucleoplasm;GO:0005681:spliceosomal complex;GO:0071008:U2-type post-mRNA release spliceosomal complex;	GO:0003676:nucleic acid binding;	K13103	;
ENST00000409207	0	2.7823	inf	#NAME?	0.02625	0.970165	Ups	ENSG00000180398	2	46904958	46941732	-	MCFD2	multiple coagulation factor deficiency 2%2C ER cargo receptor complex subunit [Source:HGNC Symbol%3BAcc:HGNC:18451]	GO:0015031:protein transport;GO:0016192:vesicle-mediated transport;	GO:0005783:endoplasmic reticulum;GO:0005793:endoplasmic reticulum-Golgi intermediate compartment;GO:0005794:Golgi apparatus;	GO:0005509:calcium ion binding;	K18134	ko00514 Other types of O-glycan biosynthesis;;
ENST00000409468	0	11.1456	inf	#NAME?	0.0484	0.970165	Ups	ENSG00000115541	2	197500379	197503382	+	HSPE1	heat shock protein family E (Hsp10) member 1 [Source:HGNC Symbol%3BAcc:HGNC:5269]	GO:0051085:chaperone cofactor-dependent protein refolding;	GO:0005759:mitochondrial matrix;GO:0005739:mitochondrion;	GO:0005524:ATP binding;GO:0051087:chaperone binding;GO:0046872:metal ion binding;GO:0051082:unfolded protein binding;	K04078	;
ENST00000409512	47.5925	8.81352	-2.43294	-2.87981	0.00955	0.970165	Down	ENSG00000115919	2	142877664	143042172	+	KYNU	kynureninase [Source:HGNC Symbol%3BAcc:HGNC:6469]	GO:0034354:'de novo' NAD biosynthetic process from tryptophan;GO:0007568:aging;GO:0043420:anthranilate metabolic process;GO:0097053:L-kynurenine catabolic process;GO:0009435:NAD biosynthetic process;GO:0019805:quinolinate biosynthetic process;GO:0034341:response to interferon-gamma;GO:0034516:response to vitamin B6;GO:0006569:tryptophan catabolic process;GO:0019442:tryptophan catabolic process to…	GO:0005737:cytoplasm;GO:0005829:cytosol;GO:0005739:mitochondrion;GO:0005654:nucleoplasm;	GO:0061981:3-hydroxykynureninase activity;GO:0030429:kynureninase activity;GO:0042803:protein homodimerization activity;GO:0030170:pyridoxal phosphate binding;	K01556	ko00380 Tryptophan metabolism;ko01100 Metabolic pathways;ko01240 Biosynthesis of cofactors;;
ENST00000409673	0.000120585	5.40619	15.4523	0.03308	0.03995	0.970165	Ups	ENSG00000144306	2	174395745	174428417	+	SCRN3	secernin 3 [Source:HGNC Symbol%3BAcc:HGNC:30382]	-	-	GO:0070004:cysteine-type exopeptidase activity;GO:0016805:dipeptidase activity;	K14358	;
ENST00000410001	0	0.804404	inf	#NAME?	0.0391	0.970165	Ups	ENSG00000135951	2	98997886	99118779	-	TSGA10	testis specific 10 [Source:HGNC Symbol%3BAcc:HGNC:14927]	GO:0007283:spermatogenesis;	GO:0005814:centriole;GO:0005737:cytoplasm;	-	-	-
ENST00000411486	42.6646	16.0049	-1.41453	-2.16228	0.0325	0.970165	Down	ENSG00000123485	2	233836702	233854535	-	HJURP	Holliday junction recognition protein [Source:HGNC Symbol%3BAcc:HGNC:25444]	GO:0007049:cell cycle;GO:0034080:CENP-A containing nucleosome assembly;GO:0007059:chromosome segregation;GO:0051101:regulation of DNA binding;GO:0043254:regulation of protein complex assembly;	GO:0000775:chromosome, centromeric region;GO:0000776:kinetochore;GO:0005739:mitochondrion;GO:0005730:nucleolus;GO:0005654:nucleoplasm;	GO:0003677:DNA binding;GO:0042393:histone binding;GO:0042802:identical protein binding;	K12581	ko03018 RNA degradation;;
ENST00000412198	4.42002	0	#NAME?	#NAME?	0.03965	0.970165	Down	ENSG00000214655	10	73792731	73801792	+	ZSWIM8	zinc finger SWIM-type containing 8 [Source:HGNC Symbol%3BAcc:HGNC:23528]	GO:2000627:positive regulation of miRNA catabolic process;GO:0043161:proteasome-mediated ubiquitin-dependent protein catabolic process;GO:0016567:protein ubiquitination;GO:1902667:regulation of axon guidance;	GO:0031462:Cul2-RING ubiquitin ligase complex;GO:0031463:Cul3-RING ubiquitin ligase complex;GO:0005829:cytosol;	GO:1990756:protein binding, bridging involved in substrate recognition for ubiquitination;GO:0008270:zinc ion binding;	-	-
ENST00000412304	0.959712	0	#NAME?	#NAME?	0.03675	0.970165	Down	ENSG00000149925	16	30064497	30070411	+	ALDOA	aldolase%2C fructose-bisphosphate A [Source:HGNC Symbol%3BAcc:HGNC:414]	GO:0007015:actin filament organization;GO:0006754:ATP biosynthetic process;GO:0007339:binding of sperm to zona pellucida;GO:0030388:fructose 1,6-bisphosphate metabolic process;GO:0006000:fructose metabolic process;GO:0006096:glycolytic process;GO:0046716:muscle cell cellular homeostasis;GO:0051289:protein homotetramerization;GO:0008360:regulation of cell shape;GO:0006941:striated muscle contracti…	GO:0015629:actin cytoskeleton;GO:0005829:cytosol;GO:0070062:extracellular exosome;GO:0005576:extracellular region;GO:0005615:extracellular space;GO:1904813:ficolin-1-rich granule lumen;GO:0031674:I band;GO:0031430:M band;GO:0016020:membrane;GO:0005634:nucleus;GO:0031093:platelet alpha granule lumen;GO:0034774:secretory granule lumen;GO:0061827:sperm head;GO:1904724:tertiary granule lumen;	GO:0003779:actin binding;GO:0045296:cadherin binding;GO:0008092:cytoskeletal protein binding;GO:0070061:fructose binding;GO:0004332:fructose-bisphosphate aldolase activity;GO:0042802:identical protein binding;GO:0003723:RNA binding;GO:0015631:tubulin binding;	K01623	ko00010 Glycolysis / Gluconeogenesis;ko00030 Pentose phosphate pathway;ko00051 Fructose and mannose metabolism;ko00680 Methane metabolism;ko00710 Carbon fixation in photosynthetic organisms;ko01100 Metabolic pathways;ko01110 Biosynthesis of secondary metabolites;ko01120 Microbial metabolism in diverse environments;ko01200 Carbon metabolism;ko01230 Biosynthesis of amino acids;ko04066 HIF-1 signali…
ENST00000414706	6.14E-05	1.41938	14.4955	0.0553848	0.02975	0.970165	Ups	ENSG00000130544	19	7069705	7087968	+	ZNF557	zinc finger protein 557 [Source:HGNC Symbol%3BAcc:HGNC:28632]	GO:0006357:regulation of transcription by RNA polymerase II;	GO:0005634:nucleus;	GO:0000981:DNA-binding transcription factor activity, RNA polymerase II-specific;GO:0046872:metal ion binding;GO:0000978:RNA polymerase II proximal promoter sequence-specific DNA binding;	K09228	ko05168 Herpes simplex virus 1 infection;;
ENST00000415195	0	1.03577	inf	#NAME?	0.0059	0.970165	Ups	ENSG00000235781	6	30516266	30519217	+	LINC02569	long intergenic non-protein coding RNA 2569 [Source:HGNC Symbol%3BAcc:HGNC:39760]	-	-	-	-	-
ENST00000416410	2.08442	0	#NAME?	#NAME?	0.0355	0.970165	Down	ENSG00000213722	6	31727038	31729796	-	DDAH2	dimethylarginine dimethylaminohydrolase 2 [Source:HGNC Symbol%3BAcc:HGNC:2716]	GO:0006527:arginine catabolic process;GO:0006525:arginine metabolic process;GO:0000052:citrulline metabolic process;GO:0043066:negative regulation of apoptotic process;GO:0006809:nitric oxide biosynthetic process;GO:0007263:nitric oxide mediated signal transduction;GO:0045429:positive regulation of nitric oxide biosynthetic process;GO:0050999:regulation of nitric-oxide synthase activity;	GO:0005829:cytosol;GO:0070062:extracellular exosome;GO:0005739:mitochondrion;	GO:0016597:amino acid binding;GO:0003824:catalytic activity;GO:0016403:dimethylargininase activity;	K01482	;
ENST00000417860	0	1.00953	inf	#NAME?	0.0476	0.970165	Ups	ENSG00000223482	10	87318661	87342393	-	NUTM2A-AS1	NUTM2A antisense RNA 1 [Source:HGNC Symbol%3BAcc:HGNC:45161]	-	-	-	-	-
ENST00000419308	40.131	12.7018	-1.65968	-2.63331	0.0103	0.970165	Down	ENSG00000125798	20	22580998	22584572	-	FOXA2	forkhead box A2 [Source:HGNC Symbol%3BAcc:HGNC:5022]	GO:0008344:adult locomotory behavior;GO:0009653:anatomical structure morphogenesis;GO:0030154:cell differentiation;GO:0001708:cell fate specification;GO:0006325:chromatin organization;GO:0071542:dopaminergic neuron differentiation;GO:0031018:endocrine pancreas development;GO:2000971:negative regulation of detection of glucose;GO:0043433:negative regulation of DNA-binding transcription factor acti…	GO:0030054:cell junction;GO:0000785:chromatin;GO:0005737:cytoplasm;GO:0005654:nucleoplasm;GO:0005634:nucleus;	GO:0003677:DNA binding;GO:0003700:DNA-binding transcription factor activity;GO:0000981:DNA-binding transcription factor activity, RNA polymerase II-specific;GO:0019904:protein domain specific binding;GO:0000978:RNA polymerase II proximal promoter sequence-specific DNA binding;GO:1990837:sequence-specific double-stranded DNA binding;GO:0000976:transcription regulatory region sequence-specific DNA …	K08035	ko04212 Longevity regulating pathway - worm;ko04213 Longevity regulating pathway - multiple species;ko04950 Maturity onset diabetes of the young;;
ENST00000420567	1.63458	0	#NAME?	#NAME?	0.0256	0.970165	Down	ENSG00000108828	17	43015918	43020273	-	VAT1	vesicle amine transport 1 [Source:HGNC Symbol%3BAcc:HGNC:16919]	GO:0010637:negative regulation of mitochondrial fusion;	GO:0035578:azurophil granule lumen;GO:0070062:extracellular exosome;GO:0005576:extracellular region;GO:0016021:integral component of membrane;GO:0005741:mitochondrial outer membrane;	GO:0016491:oxidoreductase activity;GO:0008270:zinc ion binding;	-	-
ENST00000421241	0.000263114	1.24974	12.2136	0.0586421	0.04515	0.970165	Ups	ENSG00000131591	1	1081823	1116089	-	C1orf159	chromosome 1 open reading frame 159 [Source:HGNC Symbol%3BAcc:HGNC:26062]	-	GO:0016021:integral component of membrane;	-	-	-
ENST00000423298	2.69824	16.2058	2.58642	2.56436	0.017	0.970165	Ups	ENSG00000171658	3	185959943	185980872	+	NMRAL2P	NmrA like redox sensor 2%2C pseudogene [Source:HGNC Symbol%3BAcc:HGNC:52332]	-	GO:0005634:nucleus;GO:0048471:perinuclear region of cytoplasm;	-	-	-
ENST00000424041	0	1.42639	inf	#NAME?	0.0036	0.970165	Ups	ENSG00000213979	20	37444733	37445534	-	RPL7AP14	ribosomal protein L7a pseudogene 14 [Source:HGNC Symbol%3BAcc:HGNC:16590]	GO:0000470:maturation of LSU-rRNA;	GO:0022625:cytosolic large ribosomal subunit;	GO:0003723:RNA binding;	K02936	ko03010 Ribosome;ko05171 Coronavirus disease - COVID-19;;
ENST00000424270	0	0.827895	inf	#NAME?	0.04715	0.970165	Ups	ENSG00000137575	8	58553237	58582056	+	SDCBP	syndecan binding protein [Source:HGNC Symbol%3BAcc:HGNC:10662]	GO:0030036:actin cytoskeleton organization;GO:0007268:chemical synaptic transmission;GO:0035556:intracellular signal transduction;GO:0032435:negative regulation of proteasomal ubiquitin-dependent protein catabolic process;GO:0002091:negative regulation of receptor internalization;GO:0000122:negative regulation of transcription by RNA polymerase II;GO:0030307:positive regulation of cell growth;GO:…	GO:0005912:adherens junction;GO:0035578:azurophil granule lumen;GO:0072562:blood microparticle;GO:0005737:cytoplasm;GO:0005856:cytoskeleton;GO:0005829:cytosol;GO:0005789:endoplasmic reticulum membrane;GO:0070062:extracellular exosome;GO:0005576:extracellular region;GO:0005615:extracellular space;GO:1903561:extracellular vesicle;GO:0005925:focal adhesion;GO:0005895:interleukin-5 receptor complex;G…	GO:0050839:cell adhesion molecule binding;GO:0008093:cytoskeletal adaptor activity;GO:0046875:ephrin receptor binding;GO:0005109:frizzled binding;GO:0019838:growth factor binding;GO:0042802:identical protein binding;GO:0005137:interleukin-5 receptor binding;GO:0042043:neurexin family protein binding;GO:0005546:phosphatidylinositol-4,5-bisphosphate binding;GO:0008022:protein C-terminus binding;GO:…	K17254	;
ENST00000425657	0.864632	0	#NAME?	#NAME?	0.0472	0.970165	Down	ENSG00000228794	1	851348	852752	+	LINC01128	long intergenic non-protein coding RNA 1128 [Source:HGNC Symbol%3BAcc:HGNC:49377]	-	-	-	-	-
ENST00000426079	1.47985	0	#NAME?	#NAME?	0.03735	0.970165	Down	ENSG00000107897	10	27217980	27240850	-	ACBD5	acyl-CoA binding domain containing 5 [Source:HGNC Symbol%3BAcc:HGNC:23338]	GO:0030242:autophagy of peroxisome;	GO:0005829:cytosol;GO:0016021:integral component of membrane;GO:0016020:membrane;GO:0005654:nucleoplasm;GO:0005778:peroxisomal membrane;GO:0005777:peroxisome;	GO:0000062:fatty-acyl-CoA binding;GO:0008289:lipid binding;	-	-
ENST00000426361	1.79106	9.41926	2.3948	2.75636	0.01035	0.970165	Ups	ENSG00000196922	8	144973589	145002895	-	ZNF252P	zinc finger protein 252%2C pseudogene [Source:HGNC Symbol%3BAcc:HGNC:13046]	GO:0006357:regulation of transcription by RNA polymerase II;	GO:0005634:nucleus;	GO:0000981:DNA-binding transcription factor activity, RNA polymerase II-specific;GO:0046872:metal ion binding;GO:0000978:RNA polymerase II proximal promoter sequence-specific DNA binding;	K09228	ko05168 Herpes simplex virus 1 infection;;
ENST00000426692	0	7.81397	inf	#NAME?	0.04965	0.970165	Ups	ENSG00000233018	1	235097187	235097412	-	-	pseudogene similar to part of ribosomal protein L32 (RPL32)	-	-	-	-	-
ENST00000426880	0	0.691255	inf	#NAME?	0.04765	0.970165	Ups	ENSG00000134489	18	24460729	24477562	+	HRH4	histamine receptor H4 [Source:HGNC Symbol%3BAcc:HGNC:17383]	GO:0007197:adenylate cyclase-inhibiting G protein-coupled acetylcholine receptor signaling pathway;GO:0007268:chemical synaptic transmission;GO:0007187:G protein-coupled receptor signaling pathway, coupled to cyclic nucleotide second messenger;GO:0006954:inflammatory response;GO:0007204:positive regulation of cytosolic calcium ion concentration;GO:0043408:regulation of MAPK cascade;	GO:0030425:dendrite;GO:0005887:integral component of plasma membrane;GO:0005886:plasma membrane;GO:0045202:synapse;	GO:0016907:G protein-coupled acetylcholine receptor activity;GO:0004993:G protein-coupled serotonin receptor activity;GO:0004969:histamine receptor activity;GO:0030594:neurotransmitter receptor activity;	K04152	ko04080 Neuroactive ligand-receptor interaction;;
ENST00000427242	67.7372	297.135	2.1331	3.1521	0.005	0.970165	Ups	ENSG00000226608	20	4023917	4024444	+	FTLP3	ferritin light chain pseudogene 3 [Source:HGNC Symbol%3BAcc:HGNC:4000]	GO:0006879:cellular iron ion homeostasis;GO:0006880:intracellular sequestering of iron ion;GO:0055072:iron ion homeostasis;GO:0006826:iron ion transport;	GO:0044754:autolysosome;GO:0035578:azurophil granule lumen;GO:0005737:cytoplasm;GO:0005829:cytosol;GO:0070062:extracellular exosome;GO:0005576:extracellular region;GO:0008043:intracellular ferritin complex;GO:0016020:membrane;	GO:0008199:ferric iron binding;GO:0008198:ferrous iron binding;GO:0042802:identical protein binding;GO:0005506:iron ion binding;	K13625	ko04216 Ferroptosis;ko04217 Necroptosis;ko04978 Mineral absorption;;
ENST00000427845	0	1.11454	inf	#NAME?	0.0425	0.970165	Ups	ENSG00000114867	3	184315164	184334908	+	EIF4G1	eukaryotic translation initiation factor 4 gamma 1 [Source:HGNC Symbol%3BAcc:HGNC:3296]	GO:0001662:behavioral fear response;GO:0002191:cap-dependent translational initiation;GO:0034645:cellular macromolecule biosynthetic process;GO:0031669:cellular response to nutrient levels;GO:0032502:developmental process;GO:0097009:energy homeostasis;GO:0010507:negative regulation of autophagy;GO:1901215:negative regulation of neuron death;GO:0010801:negative regulation of peptidyl-threonine pho…	GO:0005737:cytoplasm;GO:0010494:cytoplasmic stress granule;GO:0005829:cytosol;GO:0016281:eukaryotic translation initiation factor 4F complex;GO:0016020:membrane;GO:0005634:nucleus;GO:0005844:polysome;	GO:0005524:ATP binding;GO:0008190:eukaryotic initiation factor 4E binding;GO:0042802:identical protein binding;GO:0060090:molecular adaptor activity;GO:0003729:mRNA binding;GO:0003723:RNA binding;GO:0008135:translation factor activity, RNA binding;GO:0003743:translation initiation factor activity;GO:0031369:translation initiation factor binding;	K03260	ko05416 Viral myocarditis;;
ENST00000428289	0	1.75009	inf	#NAME?	5.00E-05	0.225521	Ups	ENSG00000233030	1	149785659	149793020	-	-	novel transcript%2C antisense to FCGR1A	-	-	-	-	-
ENST00000428304	21.4894	56.0093	1.38204	2.34114	0.01715	0.970165	Ups	ENSG00000100439	14	22598300	22612963	+	ABHD4	abhydrolase domain containing 4%2C N-acyl phospholipase B [Source:HGNC Symbol%3BAcc:HGNC:20154]	GO:0016042:lipid catabolic process;GO:0055088:lipid homeostasis;GO:0070292:N-acylphosphatidylethanolamine metabolic process;GO:0006654:phosphatidic acid biosynthetic process;GO:0036152:phosphatidylethanolamine acyl-chain remodeling;	GO:0005789:endoplasmic reticulum membrane;GO:0005811:lipid droplet;GO:0005739:mitochondrion;	GO:0052689:carboxylic ester hydrolase activity;GO:0016787:hydrolase activity;GO:0042171:lysophosphatidic acid acyltransferase activity;GO:0004622:lysophospholipase activity;	K13698	;
ENST00000428386	36.5472	4.91692	-2.89393	-3.81548	0.00075	0.970165	Down	ENSG00000033867	3	27372723	27456754	-	SLC4A7	solute carrier family 4 member 7 [Source:HGNC Symbol%3BAcc:HGNC:11033]	GO:0060117:auditory receptor cell development;GO:0015701:bicarbonate transport;GO:0050801:ion homeostasis;GO:0051453:regulation of intracellular pH;GO:0055085:transmembrane transport;	GO:0016324:apical plasma membrane;GO:0016323:basolateral plasma membrane;GO:0016021:integral component of membrane;GO:0016020:membrane;GO:0005886:plasma membrane;GO:0032420:stereocilium;	GO:0005452:inorganic anion exchanger activity;GO:0008510:sodium:bicarbonate symporter activity;GO:0022857:transmembrane transporter activity;	K13858	;
ENST00000428641	0	2.89473	inf	#NAME?	0.0059	0.970165	Ups	ENSG00000223356	1	156712212	156713174	-	-	novel transcript	-	-	-	-	-
ENST00000429204	4.10625	0.698381	-2.55574	-2.54195	0.0316	0.970165	Down	ENSG00000143772	1	226631690	226739282	-	ITPKB	inositol-trisphosphate 3-kinase B [Source:HGNC Symbol%3BAcc:HGNC:6179]	GO:0007166:cell surface receptor signaling pathway;GO:0071277:cellular response to calcium ion;GO:0035726:common myeloid progenitor cell proliferation;GO:0032958:inositol phosphate biosynthetic process;GO:0032957:inositol trisphosphate metabolic process;GO:0000165:MAPK cascade;GO:0002262:myeloid cell homeostasis;GO:0045638:negative regulation of myeloid cell differentiation;GO:0033030:negative re…	GO:0005737:cytoplasm;GO:0005829:cytosol;GO:0016020:membrane;GO:0005634:nucleus;	GO:0005524:ATP binding;GO:0005516:calmodulin binding;GO:0000828:inositol hexakisphosphate kinase activity;GO:0008440:inositol-1,4,5-trisphosphate 3-kinase activity;GO:0016301:kinase activity;	K00911	ko00562 Inositol phosphate metabolism;ko01100 Metabolic pathways;ko04020 Calcium signaling pathway;ko04070 Phosphatidylinositol signaling system;;
ENST00000429846	0	4.29613	inf	#NAME?	0.03685	0.970165	Ups	ENSG00000204410	6	31761212	31762676	+	MSH5	mutS homolog 5 [Source:HGNC Symbol%3BAcc:HGNC:7328]	GO:0000710:meiotic mismatch repair;GO:0007131:reciprocal meiotic recombination;	GO:0000228:nuclear chromosome;	GO:0005524:ATP binding;GO:0008094:DNA-dependent ATPase activity;GO:0030983:mismatched DNA binding;	K08741	;
ENST00000430012	0.000199142	2.4112	13.5637	0.0546096	0.03225	0.970165	Ups	ENSG00000105204	19	39825715	39834158	-	DYRK1B	dual specificity tyrosine phosphorylation regulated kinase 1B [Source:HGNC Symbol%3BAcc:HGNC:3092]	GO:0060612:adipose tissue development;GO:0007520:myoblast fusion;GO:0018105:peptidyl-serine phosphorylation;GO:0018107:peptidyl-threonine phosphorylation;GO:0045893:positive regulation of transcription, DNA-templated;GO:0046777:protein autophosphorylation;GO:0006468:protein phosphorylation;	GO:0005694:chromosome;GO:0005654:nucleoplasm;GO:0005634:nucleus;	GO:0005524:ATP binding;GO:0004672:protein kinase activity;GO:0004674:protein serine/threonine kinase activity;GO:0004712:protein serine/threonine/tyrosine kinase activity;GO:0003713:transcription coactivator activity;GO:0004714:transmembrane receptor protein tyrosine kinase activity;	K08825	;
ENST00000430998	18.5559	1.2826	-3.85474	-2.64782	0.04255	0.970165	Down	ENSG00000231298	10	4650158	4678177	-	MANCR	mitotically associated long non coding RNA [Source:HGNC Symbol%3BAcc:HGNC:44678]	-	-	-	-	-
ENST00000431015	2.53957	4.75E-05	-15.7051	-0.053419	0.03715	0.970165	Down	ENSG00000178038	3	46670599	46693676	-	ALS2CL	ALS2 C-terminal like [Source:HGNC Symbol%3BAcc:HGNC:20605]	GO:0007032:endosome organization;	GO:0005829:cytosol;	GO:0005096:GTPase activator activity;GO:0042802:identical protein binding;	-	-
ENST00000432185	0.926125	0.000137226	-12.7204	-0.0748217	0.0491	0.970165	Down	ENSG00000166510	18	54901511	54942950	-	CCDC68	coiled-coil domain containing 68 [Source:HGNC Symbol%3BAcc:HGNC:24350]	GO:0035556:intracellular signal transduction;GO:0034454:microtubule anchoring at centrosome;GO:0008104:protein localization;	GO:0120103:centriolar subdistal appendage;GO:0005814:centriole;GO:0005737:cytoplasm;	-	-	-
ENST00000432899	0.781711	0	#NAME?	#NAME?	0.04815	0.970165	Down	ENSG00000143933	2	47160172	47176500	-	CALM2	calmodulin 2 [Source:HGNC Symbol%3BAcc:HGNC:1445]	GO:0019722:calcium-mediated signaling;	-	GO:0005509:calcium ion binding;	K02183	ko04014 Ras signaling pathway;ko04015 Rap1 signaling pathway;ko04016 koK signaling pathway - plant;ko04020 Calcium signaling pathway;ko04022 cGMP-PKG signaling pathway;ko04024 cAMP signaling pathway;ko04070 Phosphatidylinositol signaling system;ko04114 Oocyte meiosis;ko04218 Cellular senescence;ko04261 Adrenergic signaling in cardiomyocytes;ko04270 Vascular smooth muscle contraction;ko04371 Apeli…
ENST00000433346	0	0.908934	inf	#NAME?	0.04515	0.970165	Ups	ENSG00000010626	12	6873569	6907733	+	LRRC23	leucine rich repeat containing 23 [Source:HGNC Symbol%3BAcc:HGNC:19138]	-	-	-	K10344	;
ENST00000434127	22.4556	6.41415	-1.80775	-2.55686	0.0152	0.970165	Down	ENSG00000187678	5	142310430	142325021	-	SPRY4	sprouty RTK signaling antagonist 4 [Source:HGNC Symbol%3BAcc:HGNC:15533]	GO:0048513:animal organ development;GO:1990830:cellular response to leukemia inhibitory factor;GO:0070373:negative regulation of ERK1 and ERK2 cascade;GO:0040037:negative regulation of fibroblast growth factor receptor signaling pathway;GO:0043407:negative regulation of MAP kinase activity;GO:0046580:negative regulation of Ras protein signal transduction;GO:1900025:negative regulation of substrat…	GO:0005737:cytoplasm;GO:0005829:cytosol;GO:0005925:focal adhesion;GO:0032587:ruffle membrane;	GO:0004860:protein kinase inhibitor activity;	K17385	;
ENST00000434913	1.47455	0	#NAME?	#NAME?	0.0468	0.970165	Down	ENSG00000226564	2	180872867	180873414	-	FTH1P20	ferritin heavy chain 1 pseudogene 20 [Source:HGNC Symbol%3BAcc:HGNC:37639]	GO:0006879:cellular iron ion homeostasis;GO:0006826:iron ion transport;	-	GO:0008199:ferric iron binding;GO:0004322:ferroxidase activity;	K00522	ko04216 Ferroptosis;ko04217 Necroptosis;ko04978 Mineral absorption;;
ENST00000435205	2.76232	0.570259	-2.27619	-2.64948	0.01945	0.970165	Down	ENSG00000164142	4	151409176	151670503	+	FHIP1A	FHF complex subunit HOOK interacting protein 1A [Source:HGNC Symbol%3BAcc:HGNC:34237]	GO:1905719:protein localization to perinuclear region of cytoplasm;	-	-	K11447	ko05202 Transcriptional misregulation in cancer;;
ENST00000437232	0	1.52111	inf	#NAME?	0.0168	0.970165	Ups	ENSG00000229124	10	17214239	17226898	-	VIM-AS1	VIM antisense RNA 1 [Source:HGNC Symbol%3BAcc:HGNC:44879]	-	-	-	-	-
ENST00000438704	219.107	75.1291	-1.54419	-2.07026	0.0421	0.970165	Down	ENSG00000164104	4	173331701	173333672	-	HMGB2	high mobility group box 2 [Source:HGNC Symbol%3BAcc:HGNC:5000]	GO:0060326:cell chemotaxis;GO:0071222:cellular response to lipopolysaccharide;GO:0006325:chromatin organization;GO:0050829:defense response to Gram-negative bacterium;GO:0050830:defense response to Gram-positive bacterium;GO:0032392:DNA geometric change;GO:0006265:DNA topological change;GO:0006303:double-strand break repair via nonhomologous end joining;GO:0002437:inflammatory response to antigen…	GO:0000785:chromatin;GO:0000793:condensed chromosome;GO:0005737:cytoplasm;GO:0005615:extracellular space;GO:0005730:nucleolus;GO:0005654:nucleoplasm;GO:0005634:nucleus;GO:0048471:perinuclear region of cytoplasm;GO:0032991:protein-containing complex;	GO:0042056:chemoattractant activity;GO:0000987:proximal promoter sequence-specific DNA binding;GO:0003684:damaged DNA binding;GO:0003677:DNA binding;GO:0008301:DNA binding, bending;GO:0003690:double-stranded DNA binding;GO:0000400:four-way junction DNA binding;GO:0044378:non-sequence-specific DNA binding, bending;GO:0019904:protein domain specific binding;GO:0050786:RAGE receptor binding;GO:00037…	K11295	;
ENST00000439541	0.798513	0	#NAME?	#NAME?	0.0439	0.970165	Down	ENSG00000094916	12	54240625	54259592	-	CBX5	chromobox 5 [Source:HGNC Symbol%3BAcc:HGNC:1555]	GO:0006974:cellular response to DNA damage stimulus;GO:0045892:negative regulation of transcription, DNA-templated;	GO:0000785:chromatin;GO:0010369:chromocenter;GO:0000775:chromosome, centromeric region;GO:0000781:chromosome, telomeric region;GO:0001939:female pronucleus;GO:0000792:heterochromatin;GO:0001940:male pronucleus;GO:0005654:nucleoplasm;GO:0005634:nucleus;GO:0005721:pericentric heterochromatin;GO:0090734:site of DNA damage;GO:0005819:spindle;	GO:0003682:chromatin binding;GO:0019899:enzyme binding;GO:1990226:histone methyltransferase binding;GO:0042802:identical protein binding;	K11587	;
ENST00000439696	223.756	71.6579	-1.64273	-2.82472	0.00405	0.970165	Down	ENSG00000185650	14	68787662	68793067	-	ZFP36L1	ZFP36 ring finger protein like 1 [Source:HGNC Symbol%3BAcc:HGNC:1107]	GO:0061158:3'-UTR-mediated mRNA destabilization;GO:0006915:apoptotic process;GO:0008283:cell proliferation;GO:0071320:cellular response to cAMP;GO:0071364:cellular response to epidermal growth factor stimulus;GO:0044344:cellular response to fibroblast growth factor stimulus;GO:0071385:cellular response to glucocorticoid stimulus;GO:0071456:cellular response to hypoxia;GO:0032869:cellular response…	GO:0005737:cytoplasm;GO:0005829:cytosol;GO:0005634:nucleus;GO:0000932:P-body;GO:1990904:ribonucleoprotein complex;	GO:0071889:14-3-3 protein binding;GO:0003677:DNA binding;GO:0046872:metal ion binding;GO:0035925:mRNA 3'-UTR AU-rich region binding;GO:0003729:mRNA binding;GO:0003723:RNA binding;	K18753	ko04218 Cellular senescence;;
ENST00000440465	83.5742	20.2129	-2.04778	-3.46074	0.0014	0.970165	Down	ENSG00000229644	10	36521721	36524234	-	NAMPTP1	nicotinamide phosphoribosyltransferase pseudogene 1 [Source:HGNC Symbol%3BAcc:HGNC:17633]	GO:0007568:aging;GO:0007267:cell-cell signaling;GO:1904646:cellular response to amyloid-beta;GO:0071479:cellular response to ionizing radiation;GO:0090650:cellular response to oxygen-glucose deprivation;GO:0032922:circadian regulation of gene expression;GO:0007565:female pregnancy;GO:0001774:microglial cell activation;GO:0034356:NAD biosynthesis via nicotinamide riboside salvage pathway;GO:001050…	GO:0030054:cell junction;GO:0005829:cytosol;GO:0070062:extracellular exosome;GO:0016607:nuclear speck;GO:0005886:plasma membrane;	GO:0005125:cytokine activity;GO:0042802:identical protein binding;GO:0047280:nicotinamide phosphoribosyltransferase activity;GO:0004514:nicotinate-nucleotide diphosphorylase (carboxylating) activity;GO:0000166:nucleotide binding;	K03462	ko00760 Nicotinate and nicotinamide metabolism;ko01100 Metabolic pathways;ko04621 NOD-like receptor signaling pathway;;
ENST00000440526	0	2.26525	inf	#NAME?	0.0464	0.970165	Ups	ENSG00000205758	21	33595131	33622042	-	CRYZL1	crystallin zeta like 1 [Source:HGNC Symbol%3BAcc:HGNC:2420]	GO:1901661:quinone metabolic process;	GO:0005829:cytosol;	GO:0050661:NADP binding;GO:0003960:NADPH:quinone reductase activity;	-	-
ENST00000441076	122.253	29.4538	-2.05335	-2.29736	0.03565	0.970165	Down	ENSG00000123562	X	103675498	103686699	-	MORF4L2	mortality factor 4 like 2 [Source:HGNC Symbol%3BAcc:HGNC:16849]	GO:0006342:chromatin silencing;GO:0006281:DNA repair;GO:0016573:histone acetylation;GO:0016575:histone deacetylation;GO:0043968:histone H2A acetylation;GO:0043967:histone H4 acetylation;GO:0040008:regulation of growth;	GO:0000123:histone acetyltransferase complex;GO:0035267:NuA4 histone acetyltransferase complex;	-	K11342	;
ENST00000442011	20.61	6.89394	-1.57994	-2.04705	0.042	0.970165	Down	ENSG00000120708	5	136028988	136063818	+	TGFBI	transforming growth factor beta induced [Source:HGNC Symbol%3BAcc:HGNC:11771]	GO:0001525:angiogenesis;GO:0007155:cell adhesion;GO:0008283:cell proliferation;GO:0002062:chondrocyte differentiation;GO:0030198:extracellular matrix organization;GO:0007162:negative regulation of cell adhesion;GO:0050896:response to stimulus;GO:0007601:visual perception;	GO:0005604:basement membrane;GO:0062023:collagen-containing extracellular matrix;GO:0070062:extracellular exosome;GO:0031012:extracellular matrix;GO:0005576:extracellular region;GO:0005615:extracellular space;GO:0005886:plasma membrane;GO:0005802:trans-Golgi network;	GO:0050839:cell adhesion molecule binding;GO:0005518:collagen binding;GO:0050840:extracellular matrix binding;GO:0005201:extracellular matrix structural constituent;GO:0042802:identical protein binding;GO:0005178:integrin binding;	K19519	;
ENST00000443279	0	1.26157	inf	#NAME?	0.00355	0.970165	Ups	ENSG00000213338	X	154622428	154623500	-	ATF4P1	activating transcription factor 4 pseudogene 1 [Source:HGNC Symbol%3BAcc:HGNC:789]	GO:0030282:bone mineralization;GO:0034198:cellular response to amino acid starvation;GO:1903351:cellular response to dopamine;GO:0042149:cellular response to glucose starvation;	GO:1990590:ATF1-ATF4 transcription factor complex;GO:1990589:ATF4-CREB1 transcription factor complex;GO:1990617:CHOP-ATF4 complex;GO:0000785:chromatin;	GO:0008140:cAMP response element binding protein binding;GO:0003677:DNA binding;GO:0001228:DNA-binding transcription activator activity, RNA polymerase II-specific;GO:0003700:DNA-binding transcription factor activity;	K04374	ko04010 koK signaling pathway;ko04022 cGMP-PKG signaling pathway;ko04137 Mitophagy - animal;ko04141 Protein processing in endoplasmic reticulum;ko04151 PI3K-Akt signaling pathway;ko04210 Apoptosis;ko04211 Longevity regulating pathway;ko04212 Longevity regulating pathway - worm;ko04214 Apoptosis - fly;ko04261 Adrenergic signaling in cardiomyocytes;ko04668 TNF signaling pathway;ko04720 Long-term po…
ENST00000443816	25.2426	5.04782	-2.32213	-2.29134	0.02555	0.970165	Down	ENSG00000115414	2	215360862	215436073	-	FN1	fibronectin 1 [Source:HGNC Symbol%3BAcc:HGNC:3778]	GO:0006953:acute-phase response;GO:0001525:angiogenesis;GO:0051702:interaction with symbiont;GO:0072378:blood coagulation, fibrin clot formation;GO:0007161:calcium-independent cell-matrix adhesion;GO:0007155:cell adhesion;GO:0007160:cell-matrix adhesion;GO:0007044:cell-substrate junction assembly;GO:0035987:endodermal cell differentiation;GO:0007507:heart development;GO:0033622:integrin activatio…	GO:0016324:apical plasma membrane;GO:0005604:basement membrane;GO:0072562:blood microparticle;GO:0062023:collagen-containing extracellular matrix;GO:0005788:endoplasmic reticulum lumen;GO:0005793:endoplasmic reticulum-Golgi intermediate compartment;GO:0070062:extracellular exosome;GO:0031012:extracellular matrix;GO:0005576:extracellular region;GO:0005615:extracellular space;GO:0005577:fibrinogen …	GO:0051087:chaperone binding;GO:0005518:collagen binding;GO:0097718:disordered domain specific binding;GO:0019899:enzyme binding;GO:0005201:extracellular matrix structural constituent;GO:0008201:heparin binding;GO:0042802:identical protein binding;GO:0005178:integrin binding;GO:0016504:peptidase activator activity;GO:0002020:protease binding;GO:0008022:protein C-terminus binding;GO:0043394:proteo…	K05717	ko04151 PI3K-Akt signaling pathway;ko04510 Focal adhesion;ko04512 ECM-receptor interaction;ko04810 Regulation of actin cytoskeleton;ko04933 AGE-RAGE signaling pathway in diabetic complications;ko05100 Bacterial invasion of epithelial cells;ko05135 Yersinia infection;ko05146 Amoebiasis;ko05165 Human papillomavirus infection;ko05200 Pathways in cancer;ko05205 Proteoglycans in cancer;ko05222 Small c…
ENST00000444387	1.77664	5.74E-05	-14.9176	-0.0355894	0.0364	0.970165	Down	ENSG00000189410	1	20719731	20732703	-	SH2D5	SH2 domain containing 5 [Source:HGNC Symbol%3BAcc:HGNC:28819]	-	GO:0014069:postsynaptic density;	-	K10394	ko04340 Hedgehog signaling pathway;;
ENST00000444578	0	2.21491	inf	#NAME?	0.0319	0.970165	Ups	ENSG00000196924	X	154351581	154353169	-	FLNA	filamin A [Source:HGNC Symbol%3BAcc:HGNC:3754]	GO:0051764:actin crosslink formation;GO:0031532:actin cytoskeleton reorganization;GO:0007195:adenylate cyclase-inhibiting dopamine receptor signaling pathway;GO:0001525:angiogenesis;	GO:0015629:actin cytoskeleton;GO:0005884:actin filament;GO:0032432:actin filament bundle;GO:0097440:apical dendrite;	GO:0051015:actin filament binding;GO:0045296:cadherin binding;GO:0034988:Fc-gamma receptor I complex binding;GO:0001664:G protein-coupled receptor binding;	K04437	ko04010 koK signaling pathway;ko04510 Focal adhesion;ko05132 Salmonella infection;ko05205 Proteoglycans in cancer;;
ENST00000445355	48.3442	10.7957	-2.16288	-3.44845	0.00075	0.970165	Down	ENSG00000151651	10	133262423	133276868	-	ADAM8	ADAM metallopeptidase domain 8 [Source:HGNC Symbol%3BAcc:HGNC:215]	GO:0001525:angiogenesis;GO:0000902:cell morphogenesis;GO:0098609:cell-cell adhesion;GO:0071456:cellular response to hypoxia;GO:0022617:extracellular matrix disassembly;GO:0006954:inflammatory response;GO:0002523:leukocyte migration involved in inflammatory response;GO:0048247:lymphocyte chemotaxis;GO:0043524:negative regulation of neuron apoptotic process;GO:0002675:positive regulation of acute i…	GO:0071133:alpha9-beta1 integrin-ADAM8 complex;GO:0009986:cell surface;GO:0005737:cytoplasm;GO:0032127:dense core granule membrane;GO:0101003:ficolin-1-rich granule membrane;GO:0005887:integral component of plasma membrane;GO:0032010:phagolysosome;GO:0005886:plasma membrane;GO:0002102:podosome;GO:0042581:specific granule;GO:0035579:specific granule membrane;GO:0070820:tertiary granule;GO:0070821:…	GO:0005509:calcium ion binding;GO:0050839:cell adhesion molecule binding;GO:0004222:metalloendopeptidase activity;GO:0008237:metallopeptidase activity;GO:0043621:protein self-association;GO:0004252:serine-type endopeptidase activity;GO:0008270:zinc ion binding;	K06540	;
ENST00000445482	1.01747	0.000150535	-12.7226	-0.0489706	0.0332	0.970165	Down	ENSG00000128564	7	101162516	101165114	-	VGF	VGF nerve growth factor inducible [Source:HGNC Symbol%3BAcc:HGNC:12684]	GO:0033500:carbohydrate homeostasis;GO:0042742:defense response to bacterium;GO:0006091:generation of precursor metabolites and energy;GO:0042593:glucose homeostasis;GO:0030073:insulin secretion;GO:0001541:ovarian follicle development;GO:0048167:regulation of synaptic plasticity;GO:0051591:response to cAMP;GO:0009409:response to cold;GO:0002021:response to dietary excess;GO:0032868:response to in…	GO:0031410:cytoplasmic vesicle;GO:0005788:endoplasmic reticulum lumen;GO:0005615:extracellular space;GO:0005794:Golgi apparatus;GO:0043231:intracellular membrane-bounded organelle;GO:0030133:transport vesicle;	GO:0008083:growth factor activity;GO:0005179:hormone activity;GO:0005184:neuropeptide hormone activity;	-	-
ENST00000446046	27.4291	4.97491	-2.46296	-2.46162	0.02145	0.970165	Down	ENSG00000115414	2	215360862	215436068	-	FN1	fibronectin 1 [Source:HGNC Symbol%3BAcc:HGNC:3778]	GO:0006953:acute-phase response;GO:0007155:cell adhesion;GO:0008360:regulation of cell shape;	GO:0005576:extracellular region;	GO:0003677:DNA binding;GO:0008201:heparin binding;	K05717	ko04151 PI3K-Akt signaling pathway;ko04510 Focal adhesion;ko04512 ECM-receptor interaction;ko04810 Regulation of actin cytoskeleton;ko04933 AGE-RAGE signaling pathway in diabetic complications;ko05100 Bacterial invasion of epithelial cells;ko05135 Yersinia infection;ko05146 Amoebiasis;ko05165 Human papillomavirus infection;ko05200 Pathways in cancer;ko05205 Proteoglycans in cancer;ko05222 Small c…
ENST00000446050	2.78804	18.4097	2.72314	2.6368	0.027	0.970165	Ups	ENSG00000163536	3	167735721	167825569	+	SERPINI1	serpin family I member 1 [Source:HGNC Symbol%3BAcc:HGNC:8943]	GO:0007417:central nervous system development;GO:0010951:negative regulation of endopeptidase activity;GO:0007422:peripheral nervous system development;GO:0010976:positive regulation of neuron projection development;GO:0030155:regulation of cell adhesion;	GO:0060205:cytoplasmic vesicle lumen;GO:0070062:extracellular exosome;GO:0005615:extracellular space;GO:0043025:neuronal cell body;GO:0043204:perikaryon;GO:0034774:secretory granule lumen;	GO:0004867:serine-type endopeptidase inhibitor activity;	-	-
ENST00000446969	4.88005	0	#NAME?	#NAME?	0.0028	0.970165	Down	ENSG00000235959	2	95640181	95640604	-	-	pseudogene similar to part of Cdon homolog (mouse) (CDON)	GO:0007155:cell adhesion;GO:0048598:embryonic morphogenesis;GO:0045663:positive regulation of myoblast differentiation;GO:0045664:regulation of neuron differentiation;GO:0007224:smoothened signaling pathway;	GO:0005887:integral component of plasma membrane;GO:0005886:plasma membrane;	-	-	-
ENST00000448616	2.2125	0.000297812	-12.859	-0.125583	0.0347	0.970165	Down	ENSG00000130720	9	130902438	130939068	-	FIBCD1	fibrinogen C domain containing 1 [Source:HGNC Symbol%3BAcc:HGNC:25922]	GO:0007155:cell adhesion;	GO:0062023:collagen-containing extracellular matrix;GO:0005615:extracellular space;GO:0016021:integral component of membrane;GO:0016020:membrane;	GO:0008061:chitin binding;GO:0046872:metal ion binding;GO:0005102:signaling receptor binding;	-	-
ENST00000449297	0.839619	0	#NAME?	#NAME?	0.04735	0.970165	Down	ENSG00000151914	6	56640467	56954628	-	DST	dystonin [Source:HGNC Symbol%3BAcc:HGNC:1090]	GO:0007155:cell adhesion;GO:0048870:cell motility;GO:0031122:cytoplasmic microtubule organization;GO:0007010:cytoskeleton organization;GO:0031581:hemidesmosome assembly;GO:0007229:integrin-mediated signaling pathway;GO:0045104:intermediate filament cytoskeleton organization;GO:0030011:maintenance of cell polarity;GO:0000226:microtubule cytoskeleton organization;GO:0009611:response to wounding;GO:…	GO:0015629:actin cytoskeleton;GO:0030424:axon;GO:1904115:axon cytoplasm;GO:0009925:basal plasma membrane;GO:0005604:basement membrane;GO:0005938:cell cortex;GO:0031252:cell leading edge;GO:0005737:cytoplasm;GO:0031410:cytoplasmic vesicle;GO:0005829:cytosol;GO:0005789:endoplasmic reticulum membrane;GO:0005925:focal adhesion;GO:0031673:H zone;GO:0030056:hemidesmosome;GO:0016021:integral component o…	GO:0003779:actin binding;GO:0005509:calcium ion binding;GO:0005178:integrin binding;GO:0008017:microtubule binding;GO:0051010:microtubule plus-end binding;GO:0008022:protein C-terminus binding;GO:0042803:protein homodimerization activity;GO:0005198:structural molecule activity;	K10382	;
ENST00000451590	0.000529905	10.2914	14.2453	0.0799054	0.0365	0.970165	Ups	ENSG00000174775	11	532243	535550	-	HRAS	HRas proto-oncogene%2C GTPase [Source:HGNC Symbol%3BAcc:HGNC:5173]	GO:0009887:animal organ morphogenesis;GO:0007166:cell surface receptor signaling pathway;GO:0071480:cellular response to gamma radiation;GO:0090398:cellular senescence;GO:0006935:chemotaxis;GO:0042832:defense response to protozoan;GO:0006897:endocytosis;GO:0097193:intrinsic apoptotic signaling pathway;GO:0001889:liver development;GO:0000165:MAPK cascade;GO:0008285:negative regulation of cell prol…	GO:0005737:cytoplasm;GO:0005829:cytosol;GO:0005789:endoplasmic reticulum membrane;GO:0098978:glutamatergic synapse;GO:0005794:Golgi apparatus;GO:0000139:Golgi membrane;GO:0005654:nucleoplasm;GO:0048471:perinuclear region of cytoplasm;GO:0005886:plasma membrane;	GO:0003925:obsolete small monomeric GTPase activity;GO:0019003:GDP binding;GO:0005525:GTP binding;GO:0003924:GTPase activity;GO:0008022:protein C-terminus binding;GO:0044877:protein-containing complex binding;	K02833	ko01521 EGFR tyrosine kinase inhibitor resistance;ko01522 Endocrine resistance;ko04010 koK signaling pathway;ko04012 ErbB signaling pathway;ko04014 Ras signaling pathway;ko04015 Rap1 signaling pathway;ko04062 Chemokine signaling pathway;ko04068 FoxO signaling pathway;ko04071 Sphingolipid signaling pathway;ko04072 Phospholipase D signaling pathway;ko04137 Mitophagy - animal;ko04140 Autophagy - ani…
ENST00000451793	5.0236	0.000177014	-14.7926	-0.0191911	0.04515	0.970165	Down	ENSG00000101187	20	62667813	62672293	+	SLCO4A1	solute carrier organic anion transporter family member 4A1 [Source:HGNC Symbol%3BAcc:HGNC:10953]	GO:0043252:sodium-independent organic anion transport;	GO:0005887:integral component of plasma membrane;GO:0005886:plasma membrane;	GO:0015347:sodium-independent organic anion transmembrane transporter activity;GO:0015349:thyroid hormone transmembrane transporter activity;	K14354	;
ENST00000454011	0	1.48373	inf	#NAME?	0.0427	0.970165	Ups	ENSG00000067560	3	49359140	49411928	-	RHOA	ras homolog family member A [Source:HGNC Symbol%3BAcc:HGNC:667]	GO:0031532:actin cytoskeleton reorganization;GO:0007015:actin filament organization;GO:0002363:alpha-beta T cell lineage commitment;GO:0030521:androgen receptor signaling pathway;	GO:0043296:apical junction complex;GO:0005938:cell cortex;GO:0042995:cell projection;GO:0032154:cleavage furrow;	GO:0003925:obsolete small monomeric GTPase activity;GO:0005525:GTP binding;GO:0003924:GTPase activity;GO:0017022:myosin binding;	K04513	ko04011 koK signaling pathway - yeast;ko04014 Ras signaling pathway;ko04015 Rap1 signaling pathway;ko04022 cGMP-PKG signaling pathway;ko04024 cAMP signaling pathway;ko04062 Chemokine signaling pathway;ko04071 Sphingolipid signaling pathway;ko04072 Phospholipase D signaling pathway;ko04144 Endocytosis;ko04150 mTOR signaling pathway;ko04270 Vascular smooth muscle contraction;ko04310 Wnt signaling p…
ENST00000455089	6.62563	0	#NAME?	#NAME?	0.0124	0.970165	Down	ENSG00000146648	7	55019021	55203076	+	EGFR	epidermal growth factor receptor [Source:HGNC Symbol%3BAcc:HGNC:3236]	GO:0043006:activation of phospholipase A2 activity by calcium-mediated signaling;GO:0007202:activation of phospholipase C activity;GO:0048143:astrocyte activation;GO:0030154:cell differentiation;	GO:0016324:apical plasma membrane;GO:0009925:basal plasma membrane;GO:0016323:basolateral plasma membrane;GO:0030054:cell junction;	GO:0051015:actin filament binding;GO:0005524:ATP binding;GO:0051117:ATPase binding;GO:0045296:cadherin binding;	K04361	ko01521 EGFR tyrosine kinase inhibitor resistance;ko01522 Endocrine resistance;ko04010 koK signaling pathway;ko04012 ErbB signaling pathway;ko04013 koK signaling pathway - fly;ko04014 Ras signaling pathway;ko04015 Rap1 signaling pathway;ko04020 Calcium signaling pathway;ko04066 HIF-1 signaling pathway;ko04068 FoxO signaling pathway;ko04072 Phospholipase D signaling pathway;ko04144 Endocytosis;ko0…
ENST00000455127	4.74949	34.048	2.84172	2.55386	0.03335	0.970165	Ups	ENSG00000225663	17	81822361	81833291	-	MCRIP1	MAPK regulated corepressor interacting protein 1 [Source:HGNC Symbol%3BAcc:HGNC:28007]	GO:0010717:regulation of epithelial to mesenchymal transition;	GO:0005737:cytoplasm;GO:0010494:cytoplasmic stress granule;GO:0005634:nucleus;	-	-	-
ENST00000456150	1.13939	7.41E-05	-13.9079	-0.0218595	0.02615	0.970165	Down	ENSG00000114646	3	47562239	47578133	-	CSPG5	chondroitin sulfate proteoglycan 5 [Source:HGNC Symbol%3BAcc:HGNC:2467]	GO:0048858:cell projection morphogenesis;GO:0007010:cytoskeleton organization;GO:0106091:glial cell projection elongation;GO:0046907:intracellular transport;GO:0007399:nervous system development;GO:1900026:positive regulation of substrate adhesion-dependent cell spreading;GO:0040008:regulation of growth;GO:2000300:regulation of synaptic vesicle exocytosis;GO:0099550:trans-synaptic signaling, modu…	GO:0009986:cell surface;GO:0005789:endoplasmic reticulum membrane;GO:0005576:extracellular region;GO:0098982:GABA-ergic synapse;GO:0098978:glutamatergic synapse;GO:0005794:Golgi apparatus;GO:0005796:Golgi lumen;GO:0000139:Golgi membrane;GO:0030660:Golgi-associated vesicle membrane;GO:0016021:integral component of membrane;GO:0005887:integral component of plasma membrane;GO:0099055:integral compon…	GO:0008083:growth factor activity;	K08116	;
ENST00000456993	0.000142808	2.45851	14.0714	0.134713	0.04795	0.970165	Ups	ENSG00000182150	9	95875684	96014557	+	ERCC6L2	ERCC excision repair 6 like 2 [Source:HGNC Symbol%3BAcc:HGNC:26922]	GO:0034614:cellular response to reactive oxygen species;GO:0036297:interstrand cross-link repair;	GO:0005737:cytoplasm;GO:0005815:microtubule organizing center;GO:0005739:mitochondrion;GO:0005634:nucleus;GO:0032991:protein-containing complex;	GO:0005524:ATP binding;GO:0003677:DNA binding;GO:0004386:helicase activity;GO:0016787:hydrolase activity;GO:0070615:nucleosome-dependent ATPase activity;GO:0019901:protein kinase binding;	-	-
ENST00000457448	14.1723	1.5205	-3.22045	-2.52124	0.0312	0.970165	Down	ENSG00000237013	2	67796054	67825562	-	LINC01812	long intergenic non-protein coding RNA 1812 [Source:HGNC Symbol%3BAcc:HGNC:52616]	-	-	-	-	-
ENST00000458748	0	2.2205	inf	#NAME?	0.04965	0.970165	Ups	ENSG00000278249	1	109100193	109100612	+	SCARNA2	small Cajal body-specific RNA 2 [Source:HGNC Symbol%3BAcc:HGNC:32558]	-	-	-	-	-
ENST00000459899	0	1.88056	inf	#NAME?	0.00175	0.970165	Ups	ENSG00000240023	14	35388121	35389069	-	RPLP0P3	ribosomal protein lateral stalk subunit P0 pseudogene 3 [Source:HGNC Symbol%3BAcc:HGNC:23558]	GO:0071353:cellular response to interleukin-4;GO:0002181:cytoplasmic translation;GO:0000027:ribosomal large subunit assembly;GO:0006412:translation;	GO:0005737:cytoplasm;GO:0036464:cytoplasmic ribonucleoprotein granule;GO:0005829:cytosol;GO:0022625:cytosolic large ribosomal subunit;GO:0022626:cytosolic ribosome;GO:0030425:dendrite;GO:0005783:endoplasmic reticulum;GO:0070062:extracellular exosome;GO:0005925:focal adhesion;GO:0016020:membrane;GO:0005634:nucleus;GO:0098794:postsynapse;GO:0014069:postsynaptic density;GO:1990904:ribonucleoprotein …	GO:0070180:large ribosomal subunit rRNA binding;GO:0003723:RNA binding;GO:0003735:structural constituent of ribosome;	K02941	ko03010 Ribosome;ko05171 Coronavirus disease - COVID-19;;
ENST00000461021	3.17046	0	#NAME?	#NAME?	0.0347	0.970165	Down	ENSG00000156976	3	186787407	186788199	+	EIF4A2	eukaryotic translation initiation factor 4A2 [Source:HGNC Symbol%3BAcc:HGNC:3284]	-	-	GO:0005524:ATP binding;GO:0003724:RNA helicase activity;GO:0003743:translation initiation factor activity;	K03257	;
ENST00000462023	0	0.69475	inf	#NAME?	0.0426	0.970165	Ups	ENSG00000116044	2	177230436	177264731	-	NFE2L2	NFE2 like bZIP transcription factor 2 [Source:HGNC Symbol%3BAcc:HGNC:7782]	GO:0046223:aflatoxin catabolic process;GO:0007568:aging;GO:0045454:cell redox homeostasis;GO:1904385:cellular response to angiotensin;	GO:0005813:centrosome;GO:0000785:chromatin;GO:0005737:cytoplasm;GO:0005829:cytosol;	GO:0003677:DNA binding;GO:0001228:DNA-binding transcription activator activity, RNA polymerase II-specific;GO:0003700:DNA-binding transcription factor activity;GO:0000981:DNA-binding transcription factor activity, RNA polymerase II-specific;	K05638	ko04141 Protein processing in endoplasmic reticulum;ko04212 Longevity regulating pathway - worm;ko05012 Parkinson disease;ko05200 Pathways in cancer;ko05208 Chemical carcinogenesis - reactive oxygen species;ko05225 Hepatocellular carcinoma;ko05417 Lipid and atherosclerosis;ko05418 Fluid shear stress and atherosclerosis;;
ENST00000463310	3.55992	0	#NAME?	#NAME?	0.04995	0.970165	Down	ENSG00000082153	2	200818034	200820195	+	BZW1	basic leucine zipper and W2 domains 1 [Source:HGNC Symbol%3BAcc:HGNC:18380]	-	-	-	-	-
ENST00000464218	0	1.31976	inf	#NAME?	0.0496	0.970165	Ups	ENSG00000124614	6	34417454	34425580	-	RPS10	ribosomal protein S10 [Source:HGNC Symbol%3BAcc:HGNC:10383]	GO:0002181:cytoplasmic translation;GO:0006412:translation;	GO:0005829:cytosol;GO:0022626:cytosolic ribosome;GO:0022627:cytosolic small ribosomal subunit;GO:0005925:focal adhesion;GO:0016020:membrane;GO:0005730:nucleolus;GO:0005654:nucleoplasm;GO:0005840:ribosome;	GO:0003723:RNA binding;GO:0003735:structural constituent of ribosome;	K02947	ko03010 Ribosome;ko05171 Coronavirus disease - COVID-19;;
ENST00000464527	1.50558	0	#NAME?	#NAME?	0.0416	0.970165	Down	ENSG00000239605	2	47065757	47108785	-	STPG4	sperm-tail PG-rich repeat containing 4 [Source:HGNC Symbol%3BAcc:HGNC:26850]	-	-	-	-	-
ENST00000464611	0	1.47983	inf	#NAME?	0.04	0.970165	Ups	ENSG00000075624	7	5527151	5528098	-	ACTB	actin beta [Source:HGNC Symbol%3BAcc:HGNC:132]	GO:0007409:axonogenesis;GO:0048870:cell motility;	GO:0005884:actin filament;GO:0030424:axon;GO:0005737:cytoplasm;GO:0005856:cytoskeleton;GO:0097433:dense body;GO:0005925:focal adhesion;GO:0016020:membrane;GO:0035267:NuA4 histone acetyltransferase complex;GO:0005886:plasma membrane;GO:0045202:synapse;	GO:0005524:ATP binding;GO:0019901:protein kinase binding;GO:0098973:structural constituent of postsynaptic actin cytoskeleton;	K05692	ko04015 Rap1 signaling pathway;ko04145 Phagosome;ko04210 Apoptosis;ko04390 Hippo signaling pathway;ko04391 Hippo signaling pathway - fly;ko04510 Focal adhesion;ko04520 Adherens junction;ko04530 Tight junction;ko04611 Platelet activation;ko04613 Neutrophil extracellular trap formation;ko04670 Leukocyte transendothelial migration;ko04714 Thermogenesis;ko04745 Phototransduction - fly;ko04810 Regulat…
ENST00000464960	0	0.97229	inf	#NAME?	0.0457	0.970165	Ups	ENSG00000087460	20	58888413	58900410	+	GNAS	GNAS complex locus [Source:HGNC Symbol%3BAcc:HGNC:4392]	GO:0071880:adenylate cyclase-activating adrenergic receptor signaling pathway;GO:0007189:adenylate cyclase-activating G protein-coupled receptor signaling pathway;GO:0043950:positive regulation of cAMP-mediated signaling;GO:0043547:positive regulation of GTPase activity;	GO:0005886:plasma membrane;	GO:0010856:adenylate cyclase activator activity;GO:0031683:G-protein beta/gamma-subunit complex binding;GO:0005525:GTP binding;GO:0003924:GTPase activity;GO:0046872:metal ion binding;	K04632	ko01522 Endocrine resistance;ko04015 Rap1 signaling pathway;ko04020 Calcium signaling pathway;ko04024 cAMP signaling pathway;ko04072 Phospholipase D signaling pathway;ko04261 Adrenergic signaling in cardiomyocytes;ko04270 Vascular smooth muscle contraction;ko04361 Axon regeneration;ko04540 Gap junction;ko04611 Platelet activation;ko04713 Circadian entrainment;ko04714 Thermogenesis;ko04724 Glutama…
ENST00000466588	0	2.70615	inf	#NAME?	0.01465	0.970165	Ups	ENSG00000111640	12	6534754	6538317	+	GAPDH	glyceraldehyde-3-phosphate dehydrogenase [Source:HGNC Symbol%3BAcc:HGNC:4141]	GO:0061844:antimicrobial humoral immune response mediated by antimicrobial peptide;GO:0071346:cellular response to interferon-gamma;GO:0050832:defense response to fungus;GO:0006006:glucose metabolic process;GO:0006096:glycolytic process;GO:0051873:killing by host of symbiont cells;GO:0031640:killing of cells of other organism;GO:0000226:microtubule cytoskeleton organization;GO:0010951:negative re…	GO:0005737:cytoplasm;GO:0005829:cytosol;GO:0070062:extracellular exosome;GO:0097452:GAIT complex;GO:0043231:intracellular membrane-bounded organelle;GO:0005811:lipid droplet;GO:0016020:membrane;GO:0015630:microtubule cytoskeleton;GO:0031965:nuclear membrane;GO:0005634:nucleus;GO:0048471:perinuclear region of cytoplasm;GO:0005886:plasma membrane;GO:1990904:ribonucleoprotein complex;GO:0031982:vesi…	GO:0019828:aspartic-type endopeptidase inhibitor activity;GO:0097718:disordered domain specific binding;GO:0004365:glyceraldehyde-3-phosphate dehydrogenase (NAD+) (phosphorylating) activity;GO:0042802:identical protein binding;GO:0008017:microtubule binding;GO:0051287:NAD binding;GO:0050661:NADP binding;GO:0035605:peptidyl-cysteine S-nitrosylase activity;	K00134	ko00010 Glycolysis / Gluconeogenesis;ko00710 Carbon fixation in photosynthetic organisms;ko01100 Metabolic pathways;ko01110 Biosynthesis of secondary metabolites;ko01120 Microbial metabolism in diverse environments;ko01200 Carbon metabolism;ko01230 Biosynthesis of amino acids;ko04066 HIF-1 signaling pathway;ko05010 Alzheimer disease;ko05130 Pathogenic Escherichia coli infection;ko05132 Salmonella…
ENST00000468720	15.8238	2.16521	-2.86952	-2.88387	0.01465	0.970165	Down	ENSG00000134668	1	31794496	31798771	-	SPOCD1	SPOC domain containing 1 [Source:HGNC Symbol%3BAcc:HGNC:26338]	GO:0030154:cell differentiation;GO:0006306:DNA methylation;GO:0031047:gene silencing by RNA;GO:0010529:negative regulation of transposition;GO:0007283:spermatogenesis;GO:0006351:transcription, DNA-templated;	GO:0005694:chromosome;GO:0005634:nucleus;	-	K17596	;
ENST00000470071	4.17E-05	0.891701	14.3847	0.0121636	0.04915	0.970165	Ups	ENSG00000183840	2	132604441	132646554	+	GPR39	G protein-coupled receptor 39 [Source:HGNC Symbol%3BAcc:HGNC:4496]	GO:0007186:G protein-coupled receptor signaling pathway;	GO:0005887:integral component of plasma membrane;GO:0005886:plasma membrane;	GO:0004930:G protein-coupled receptor activity;GO:0046872:metal ion binding;	K08412	;
ENST00000471737	3.84341	0	#NAME?	#NAME?	0.03355	0.970165	Down	ENSG00000137409	6	36968760	36970916	-	MTCH1	mitochondrial carrier 1 [Source:HGNC Symbol%3BAcc:HGNC:17586]	GO:0006919:activation of cysteine-type endopeptidase activity involved in apoptotic process;GO:0006915:apoptotic process;GO:0045161:neuronal ion channel clustering;GO:0043065:positive regulation of apoptotic process;GO:0009966:regulation of signal transduction;	GO:0016021:integral component of membrane;GO:0016020:membrane;GO:0005741:mitochondrial outer membrane;GO:0005739:mitochondrion;	-	K17885	;
ENST00000472590	4.05218	0.000153564	-14.6876	-0.0355403	0.0412	0.970165	Down	ENSG00000152804	10	92691820	92695641	+	HHEX	hematopoietically expressed homeobox [Source:HGNC Symbol%3BAcc:HGNC:4901]	GO:0009952:anterior/posterior pattern specification;GO:0030183:B cell differentiation;GO:0030154:cell differentiation;GO:0071103:DNA conformation change;GO:0006406:mRNA export from nucleus;GO:0016525:negative regulation of angiogenesis;GO:0045736:negative regulation of cyclin-dependent protein serine/threonine kinase activity;GO:0010944:negative regulation of transcription by competitive promoter…	GO:0000785:chromatin;GO:0005737:cytoplasm;GO:0005634:nucleus;GO:0032993:protein-DNA complex;	GO:0008301:DNA binding, bending;GO:0001228:DNA-binding transcription activator activity, RNA polymerase II-specific;GO:0000981:DNA-binding transcription factor activity, RNA polymerase II-specific;GO:0001227:DNA-binding transcription repressor activity, RNA polymerase II-specific;GO:0008190:eukaryotic initiation factor 4E binding;GO:0042803:protein homodimerization activity;GO:0000978:RNA polymer…	K08024	ko04950 Maturity onset diabetes of the young;ko05202 Transcriptional misregulation in cancer;;
ENST00000472991	0	4.67475	inf	#NAME?	0.04875	0.970165	Ups	ENSG00000113810	3	160399643	160412025	+	SMC4	structural maintenance of chromosomes 4 [Source:HGNC Symbol%3BAcc:HGNC:14013]	GO:0051301:cell division;GO:0051383:kinetochore organization;GO:0010032:meiotic chromosome condensation;GO:0045132:meiotic chromosome segregation;GO:0007076:mitotic chromosome condensation;GO:0000070:mitotic sister chromatid segregation;	GO:0000775:chromosome, centromeric region;GO:0000796:condensin complex;GO:0005829:cytosol;GO:0016607:nuclear speck;GO:0005654:nucleoplasm;GO:0005634:nucleus;	GO:0005524:ATP binding;GO:0003682:chromatin binding;GO:0003697:single-stranded DNA binding;	K06675	ko04111 Cell cycle - yeast;;
ENST00000473756	77.9652	15.5898	-2.32223	-3.09002	0.003	0.970165	Down	ENSG00000240476	3	98981058	98983096	+	LINC00973	long intergenic non-protein coding RNA 973 [Source:HGNC Symbol%3BAcc:HGNC:48868]	-	-	-	-	-
ENST00000475156	0	11.2072	inf	#NAME?	0.0019	0.970165	Ups	ENSG00000212994	8	100895771	100896118	+	RPS26P6	ribosomal protein S26 pseudogene 6 [Source:HGNC Symbol%3BAcc:HGNC:31090]	GO:0002181:cytoplasmic translation;	GO:0098556:cytoplasmic side of rough endoplasmic reticulum membrane;GO:0022627:cytosolic small ribosomal subunit;GO:0042788:polysomal ribosome;	GO:0003729:mRNA binding;GO:0003735:structural constituent of ribosome;	K02976	ko03010 Ribosome;ko05171 Coronavirus disease - COVID-19;;
ENST00000476196	2.8494	0	#NAME?	#NAME?	0.0466	0.970165	Down	ENSG00000087460	20	58902981	58911190	+	GNAS	GNAS complex locus [Source:HGNC Symbol%3BAcc:HGNC:4392]	GO:0071880:adenylate cyclase-activating adrenergic receptor signaling pathway;GO:0007191:adenylate cyclase-activating dopamine receptor signaling pathway;GO:0007189:adenylate cyclase-activating G protein-coupled receptor signaling pathway;GO:0007188:adenylate cyclase-modulating G protein-coupled receptor signaling pathway;GO:0043950:positive regulation of cAMP-mediated signaling;GO:0043547:positi…	GO:0005834:heterotrimeric G-protein complex;	GO:0010856:adenylate cyclase activator activity;GO:0031698:beta-2 adrenergic receptor binding;GO:0051430:corticotropin-releasing hormone receptor 1 binding;GO:0031748:D1 dopamine receptor binding;GO:0001664:G protein-coupled receptor binding;GO:0031683:G-protein beta/gamma-subunit complex binding;GO:0005525:GTP binding;GO:0003924:GTPase activity;GO:0005159:insulin-like growth factor receptor bind…	K04632	ko01522 Endocrine resistance;ko04015 Rap1 signaling pathway;ko04020 Calcium signaling pathway;ko04024 cAMP signaling pathway;ko04072 Phospholipase D signaling pathway;ko04261 Adrenergic signaling in cardiomyocytes;ko04270 Vascular smooth muscle contraction;ko04361 Axon regeneration;ko04540 Gap junction;ko04611 Platelet activation;ko04713 Circadian entrainment;ko04714 Thermogenesis;ko04724 Glutama…
ENST00000477929	0	0.668509	inf	#NAME?	0.0063	0.970165	Ups	ENSG00000228970	2	97636780	97637803	-	UBTFL6	UBTF like 6 (pseudogene) [Source:HGNC Symbol%3BAcc:HGNC:35406]	-	GO:0005634:nucleus;	GO:0003677:DNA binding;	-	-
ENST00000480413	0	3.55632	inf	#NAME?	0.04245	0.970165	Ups	ENSG00000142871	1	85581200	85582099	+	CCN1	cellular communication network factor 1 [Source:HGNC Symbol%3BAcc:HGNC:2654]	GO:0003278:apoptotic process involved in heart morphogenesis;GO:0060413:atrial septum morphogenesis;GO:0003181:atrioventricular valve morphogenesis;GO:0007155:cell adhesion;GO:0098609:cell-cell adhesion;GO:0006935:chemotaxis;GO:0060591:chondroblast differentiation;GO:0060710:chorio-allantoic fusion;GO:0030198:extracellular matrix organization;GO:0002041:intussusceptive angiogenesis;GO:0060716:lab…	GO:0062023:collagen-containing extracellular matrix;GO:0031012:extracellular matrix;GO:0005576:extracellular region;	GO:0050840:extracellular matrix binding;GO:0008201:heparin binding;GO:0005520:insulin-like growth factor binding;GO:0005178:integrin binding;	K06829	;
ENST00000480644	0.960846	0	#NAME?	#NAME?	0.04925	0.970165	Down	ENSG00000175110	3	139344020	139356744	+	MRPS22	mitochondrial ribosomal protein S22 [Source:HGNC Symbol%3BAcc:HGNC:14508]	-	GO:0005743:mitochondrial inner membrane;GO:0005761:mitochondrial ribosome;GO:0005763:mitochondrial small ribosomal subunit;GO:0005739:mitochondrion;	GO:0003735:structural constituent of ribosome;	K17401	;
ENST00000480824	22.8047	67.54	1.56641	2.42454	0.01565	0.970165	Ups	ENSG00000198663	6	36885952	36928964	+	C6orf89	chromosome 6 open reading frame 89 [Source:HGNC Symbol%3BAcc:HGNC:21114]	GO:0050673:epithelial cell proliferation;GO:0045787:positive regulation of cell cycle;GO:1901727:positive regulation of histone deacetylase activity;GO:0042060:wound healing;	GO:0005737:cytoplasm;GO:0000139:Golgi membrane;GO:0016021:integral component of membrane;GO:0030496:midbody;GO:0005730:nucleolus;GO:0005886:plasma membrane;	-	K02927	ko03010 Ribosome;ko04120 Ubiquitin mediated proteolysis;ko04137 Mitophagy - animal;ko05012 Parkinson disease;ko05022 Pathways of neurodegeneration - multiple diseases;ko05131 Shigellosis;ko05167 Kaposi sarcoma-associated herpesvirus infection;ko05171 Coronavirus disease - COVID-19;;
ENST00000481586	3.79729	0	#NAME?	#NAME?	0.04925	0.970165	Down	ENSG00000102054	X	16845871	16852970	-	RBBP7	RB binding protein 7%2C chromatin remodeling factor [Source:HGNC Symbol%3BAcc:HGNC:9890]	GO:0070370:cellular heat acclimation;GO:0006325:chromatin organization;GO:0006260:DNA replication;GO:0030308:negative regulation of cell growth;GO:0000122:negative regulation of transcription by RNA polymerase II;GO:0048545:response to steroid hormone;	GO:0005829:cytosol;GO:0035098:ESC/E(Z) complex;GO:0000118:histone deacetylase complex;GO:0005654:nucleoplasm;GO:0005634:nucleus;GO:0016581:NuRD complex;	GO:0042393:histone binding;GO:0003723:RNA binding;	K11659	;
ENST00000483569	1.19743	0	#NAME?	#NAME?	0.0482	0.970165	Down	ENSG00000132394	3	128336904	128341788	+	EEFSEC	eukaryotic elongation factor%2C selenocysteine-tRNA specific [Source:HGNC Symbol%3BAcc:HGNC:24614]	GO:0001514:selenocysteine incorporation;GO:0006414:translational elongation;	GO:0005737:cytoplasm;GO:0005634:nucleus;GO:1990904:ribonucleoprotein complex;	GO:0005525:GTP binding;GO:0003924:GTPase activity;GO:0043021:ribonucleoprotein complex binding;GO:0035368:selenocysteine insertion sequence binding;GO:0003746:translation elongation factor activity;GO:0000049:tRNA binding;	K03833	;
ENST00000484279	0	1.39617	inf	#NAME?	0.04035	0.970165	Ups	ENSG00000142541	19	49487608	49491807	+	RPL13A	ribosomal protein L13a [Source:HGNC Symbol%3BAcc:HGNC:10304]	GO:0071346:cellular response to interferon-gamma;GO:0002181:cytoplasmic translation;GO:1901194:negative regulation of formation of translation preinitiation complex;GO:0017148:negative regulation of translation;GO:0006412:translation;	GO:0005737:cytoplasm;GO:0005829:cytosol;GO:0022625:cytosolic large ribosomal subunit;GO:0022626:cytosolic ribosome;GO:0005925:focal adhesion;GO:0097452:GAIT complex;GO:0015934:large ribosomal subunit;GO:0016020:membrane;GO:0005730:nucleolus;GO:0005634:nucleus;GO:1990904:ribonucleoprotein complex;GO:0005840:ribosome;	GO:0003729:mRNA binding;GO:0003723:RNA binding;GO:0003735:structural constituent of ribosome;	K02872	ko03010 Ribosome;ko05171 Coronavirus disease - COVID-19;;
ENST00000486515	3.96587	0	#NAME?	#NAME?	0.0441	0.970165	Down	ENSG00000127481	1	19074567	19077827	-	UBR4	ubiquitin protein ligase E3 component n-recognin 4 [Source:HGNC Symbol%3BAcc:HGNC:30313]	GO:0006511:ubiquitin-dependent protein catabolic process;	GO:0005813:centrosome;GO:0005829:cytosol;GO:0101003:ficolin-1-rich granule membrane;GO:0016021:integral component of membrane;GO:0016020:membrane;GO:0005654:nucleoplasm;GO:0005886:plasma membrane;GO:0035579:specific granule membrane;GO:0070821:tertiary granule membrane;	GO:0005516:calmodulin binding;GO:0061630:ubiquitin protein ligase activity;GO:0004842:ubiquitin-protein transferase activity;GO:0008270:zinc ion binding;	K10691	ko05165 Human papillomavirus infection;ko05203 Viral carcinogenesis;;
ENST00000488396	0	1.25288	inf	#NAME?	0.0059	0.970165	Ups	ENSG00000239473	12	80028893	80029631	+	RPL7P38	ribosomal protein L7 pseudogene 38 [Source:HGNC Symbol%3BAcc:HGNC:36731]	GO:0002181:cytoplasmic translation;GO:0000463:maturation of LSU-rRNA from tricistronic rRNA transcript (SSU-rRNA, 5.8S rRNA, LSU-rRNA);GO:0042273:ribosomal large subunit biogenesis;GO:0006364:rRNA processing;GO:0006412:translation;	GO:0005737:cytoplasm;GO:0005829:cytosol;GO:0022625:cytosolic large ribosomal subunit;GO:0022626:cytosolic ribosome;GO:0005925:focal adhesion;GO:0016020:membrane;GO:0005730:nucleolus;GO:0005634:nucleus;GO:0014069:postsynaptic density;GO:1990904:ribonucleoprotein complex;	GO:0003677:DNA binding;GO:0042802:identical protein binding;GO:0003729:mRNA binding;GO:0003723:RNA binding;GO:0003735:structural constituent of ribosome;	K02937	ko03010 Ribosome;ko05171 Coronavirus disease - COVID-19;;
ENST00000488427	0.840869	0	#NAME?	#NAME?	0.0126	0.970165	Down	ENSG00000150093	10	32900333	32958227	-	ITGB1	integrin subunit beta 1 [Source:HGNC Symbol%3BAcc:HGNC:6153]	GO:0048675:axon extension;GO:0030183:B cell differentiation;GO:0071711:basement membrane organization;GO:0007161:calcium-independent cell-matrix adhesion;	GO:0009986:cell surface;GO:0032154:cleavage furrow;GO:0005737:cytoplasm;GO:0043197:dendritic spine;	GO:0003779:actin binding;GO:0045296:cadherin binding;GO:0050839:cell adhesion molecule binding;GO:0098639:collagen binding involved in cell-matrix adhesion;	K05719	ko04015 Rap1 signaling pathway;ko04145 Phagosome;ko04151 PI3K-Akt signaling pathway;ko04360 Axon guidance;ko04510 Focal adhesion;ko04512 ECM-receptor interaction;ko04514 Cell adhesion molecules;ko04530 Tight junction;ko04611 Platelet activation;ko04670 Leukocyte transendothelial migration;ko04810 Regulation of actin cytoskeleton;ko05100 Bacterial invasion of epithelial cells;ko05130 Pathogenic Es…
ENST00000488494	0.841643	0	#NAME?	#NAME?	0.0126	0.970165	Down	ENSG00000150093	10	32900333	32958227	-	ITGB1	integrin subunit beta 1 [Source:HGNC Symbol%3BAcc:HGNC:6153]	GO:0048675:axon extension;GO:0030183:B cell differentiation;GO:0071711:basement membrane organization;GO:0007161:calcium-independent cell-matrix adhesion;	GO:0009986:cell surface;GO:0032154:cleavage furrow;GO:0005737:cytoplasm;GO:0043197:dendritic spine;	GO:0003779:actin binding;GO:0045296:cadherin binding;GO:0050839:cell adhesion molecule binding;GO:0098639:collagen binding involved in cell-matrix adhesion;	K05719	ko04015 Rap1 signaling pathway;ko04145 Phagosome;ko04151 PI3K-Akt signaling pathway;ko04360 Axon guidance;ko04510 Focal adhesion;ko04512 ECM-receptor interaction;ko04514 Cell adhesion molecules;ko04530 Tight junction;ko04611 Platelet activation;ko04670 Leukocyte transendothelial migration;ko04810 Regulation of actin cytoskeleton;ko05100 Bacterial invasion of epithelial cells;ko05130 Pathogenic Es…
ENST00000489287	0	3.88184	inf	#NAME?	0.0338	0.970165	Ups	ENSG00000108953	17	1364748	1400200	-	YWHAE	tyrosine 3-monooxygenase/tryptophan 5-monooxygenase activation protein epsilon [Source:HGNC Symbol%3BAcc:HGNC:12851]	GO:0007411:axon guidance;GO:0042994:cytoplasmic sequestering of transcription factor;GO:0008340:determination of adult lifespan;GO:0000077:DNA damage checkpoint;GO:0007294:germarium-derived oocyte fate determination;GO:0051012:microtubule sliding;GO:0150013:negative regulation of neuron projection arborization;GO:0008103:oocyte microtubule cytoskeleton polarization;GO:0007280:pole cell migration;…	GO:0005813:centrosome;GO:0005694:chromosome;GO:0005737:cytoplasm;GO:0005829:cytosol;GO:0045172:germline ring canal;GO:0005654:nucleoplasm;GO:0005634:nucleus;GO:0005886:plasma membrane;	GO:0050815:phosphoserine residue binding;GO:0046982:protein heterodimerization activity;GO:0008134:transcription factor binding;	K06630	ko04011 koK signaling pathway - yeast;ko04110 Cell cycle;ko04114 Oocyte meiosis;ko04151 PI3K-Akt signaling pathway;ko04390 Hippo signaling pathway;ko04391 Hippo signaling pathway - fly;ko04621 NOD-like receptor signaling pathway;ko04722 Neurotrophin signaling pathway;ko05160 Hepatitis C;ko05203 Viral carcinogenesis;;
ENST00000491027	0	0.725274	inf	#NAME?	0.0496	0.970165	Ups	ENSG00000105835	7	106263150	106284951	-	NAMPT	nicotinamide phosphoribosyltransferase [Source:HGNC Symbol%3BAcc:HGNC:30092]	GO:0007568:aging;GO:0007267:cell-cell signaling;GO:1904646:cellular response to amyloid-beta;GO:0071479:cellular response to ionizing radiation;GO:0090650:cellular response to oxygen-glucose deprivation;GO:0032922:circadian regulation of gene expression;GO:0007565:female pregnancy;GO:0001774:microglial cell activation;GO:0034356:NAD biosynthesis via nicotinamide riboside salvage pathway;GO:001050…	GO:0030054:cell junction;GO:0005829:cytosol;GO:0070062:extracellular exosome;GO:0016607:nuclear speck;GO:0005886:plasma membrane;	GO:0005125:cytokine activity;GO:0042802:identical protein binding;GO:0047280:nicotinamide phosphoribosyltransferase activity;GO:0004514:nicotinate-nucleotide diphosphorylase (carboxylating) activity;GO:0000166:nucleotide binding;	K03462	ko00760 Nicotinate and nicotinamide metabolism;ko01100 Metabolic pathways;ko04621 NOD-like receptor signaling pathway;;
ENST00000491668	0	1.2444	inf	#NAME?	0.04395	0.970165	Ups	ENSG00000058262	3	128052489	128071668	+	SEC61A1	SEC61 translocon subunit alpha 1 [Source:HGNC Symbol%3BAcc:HGNC:18276]	GO:0006613:cotranslational protein targeting to membrane;GO:0007029:endoplasmic reticulum organization;GO:0006620:posttranslational protein targeting to endoplasmic reticulum membrane;GO:0031204:posttranslational protein targeting to membrane, translocation;GO:0039019:pronephric nephron development;GO:0045047:protein targeting to ER;GO:0034341:response to interferon-gamma;GO:0006614:SRP-dependent…	GO:0005789:endoplasmic reticulum membrane;GO:0030176:integral component of endoplasmic reticulum membrane;GO:0016020:membrane;GO:0005784:Sec61 translocon complex;	GO:0005262:calcium channel activity;GO:0008320:protein transmembrane transporter activity;GO:0043022:ribosome binding;GO:0005048:signal sequence binding;	K10956	ko03060 Protein export;ko04141 Protein processing in endoplasmic reticulum;ko04145 Phagosome;ko05110 Vibrio cholerae infection;;
ENST00000491786	0	1.07146	inf	#NAME?	0.0491	0.970165	Ups	ENSG00000068724	2	46978740	47075557	+	TTC7A	tetratricopeptide repeat domain 7A [Source:HGNC Symbol%3BAcc:HGNC:19750]	GO:0006879:cellular iron ion homeostasis;GO:0030097:hemopoiesis;GO:0046854:phosphatidylinositol phosphorylation;GO:0072659:protein localization to plasma membrane;	GO:0005737:cytoplasm;GO:0005886:plasma membrane;	-	-	-
ENST00000492691	0	1.78502	inf	#NAME?	0.0396	0.970165	Ups	ENSG00000204469	6	31636247	31637771	+	PRRC2A	proline rich coiled-coil 2A [Source:HGNC Symbol%3BAcc:HGNC:13918]	GO:0030154:cell differentiation;	GO:0005829:cytosol;GO:0070062:extracellular exosome;GO:0016020:membrane;GO:0005654:nucleoplasm;GO:0005886:plasma membrane;	GO:0003723:RNA binding;	-	-
ENST00000493804	1.48856	0	#NAME?	#NAME?	0.0385	0.970165	Down	ENSG00000180398	2	46904855	46915789	-	MCFD2	multiple coagulation factor deficiency 2%2C ER cargo receptor complex subunit [Source:HGNC Symbol%3BAcc:HGNC:18451]	GO:0015031:protein transport;GO:0016192:vesicle-mediated transport;	GO:0005783:endoplasmic reticulum;GO:0005793:endoplasmic reticulum-Golgi intermediate compartment;GO:0005794:Golgi apparatus;	GO:0005509:calcium ion binding;	K18134	ko00514 Other types of O-glycan biosynthesis;;
ENST00000493945	0	0.839448	inf	#NAME?	0.03255	0.970165	Ups	ENSG00000075624	7	5527536	5530602	-	ACTB	actin beta [Source:HGNC Symbol%3BAcc:HGNC:132]	-	GO:0005856:cytoskeleton;GO:0097433:dense body;GO:0005925:focal adhesion;GO:0005886:plasma membrane;	GO:0005524:ATP binding;	K05692	ko04015 Rap1 signaling pathway;ko04145 Phagosome;ko04210 Apoptosis;ko04390 Hippo signaling pathway;ko04391 Hippo signaling pathway - fly;ko04510 Focal adhesion;ko04520 Adherens junction;ko04530 Tight junction;ko04611 Platelet activation;ko04613 Neutrophil extracellular trap formation;ko04670 Leukocyte transendothelial migration;ko04714 Thermogenesis;ko04745 Phototransduction - fly;ko04810 Regulat…
ENST00000494385	0	1.59708	inf	#NAME?	0.03695	0.970165	Ups	ENSG00000149016	11	62581108	62591612	-	TUT1	terminal uridylyl transferase 1%2C U6 snRNA-specific [Source:HGNC Symbol%3BAcc:HGNC:26184]	GO:0006378:mRNA polyadenylation;GO:0098789:pre-mRNA cleavage required for polyadenylation;GO:0031123:RNA 3'-end processing;GO:0016180:snRNA processing;GO:0034477:U6 snRNA 3'-end processing;	GO:0005829:cytosol;GO:0016607:nuclear speck;GO:0005730:nucleolus;GO:0005654:nucleoplasm;	GO:0005524:ATP binding;GO:0019899:enzyme binding;GO:0046872:metal ion binding;GO:0003730:mRNA 3'-UTR binding;GO:0016779:nucleotidyltransferase activity;GO:0004652:polynucleotide adenylyltransferase activity;GO:1990817:RNA adenylyltransferase activity;GO:0003723:RNA binding;GO:0050265:RNA uridylyltransferase activity;GO:0017070:U6 snRNA binding;	K18709	;
ENST00000494395	0	2.62224	inf	#NAME?	0.02755	0.970165	Ups	ENSG00000150093	10	32901564	32912064	-	ITGB1	integrin subunit beta 1 [Source:HGNC Symbol%3BAcc:HGNC:6153]	GO:0033627:cell adhesion mediated by integrin;GO:0007160:cell-matrix adhesion;GO:0071404:cellular response to low-density lipoprotein particle stimulus;GO:0007229:integrin-mediated signaling pathway;GO:0030335:positive regulation of cell migration;GO:1903078:positive regulation of protein localization to plasma membrane;GO:0031623:receptor internalization;GO:0010710:regulation of collagen catabol…	GO:0009986:cell surface;GO:0005925:focal adhesion;GO:0008305:integrin complex;GO:0030027:lamellipodium;GO:0042470:melanosome;GO:0016020:membrane;GO:0055037:recycling endosome;GO:0032587:ruffle membrane;	GO:0046872:metal ion binding;GO:0046982:protein heterodimerization activity;GO:0038023:signaling receptor activity;	K05719	ko04015 Rap1 signaling pathway;ko04145 Phagosome;ko04151 PI3K-Akt signaling pathway;ko04360 Axon guidance;ko04510 Focal adhesion;ko04512 ECM-receptor interaction;ko04514 Cell adhesion molecules;ko04530 Tight junction;ko04611 Platelet activation;ko04670 Leukocyte transendothelial migration;ko04810 Regulation of actin cytoskeleton;ko05100 Bacterial invasion of epithelial cells;ko05130 Pathogenic Es…
ENST00000497571	92.9713	29.6355	-1.64946	-2.73171	0.00605	0.970165	Down	ENSG00000067082	10	3775996	3785209	-	KLF6	Kruppel like factor 6 [Source:HGNC Symbol%3BAcc:HGNC:2235]	GO:0030183:B cell differentiation;GO:0045944:positive regulation of transcription by RNA polymerase II;GO:0045893:positive regulation of transcription, DNA-templated;GO:0006357:regulation of transcription by RNA polymerase II;	GO:0000785:chromatin;GO:0005829:cytosol;GO:0001650:fibrillar center;GO:0043231:intracellular membrane-bounded organelle;GO:0005730:nucleolus;GO:0005654:nucleoplasm;GO:0005634:nucleus;	GO:0001228:DNA-binding transcription activator activity, RNA polymerase II-specific;GO:0000981:DNA-binding transcription factor activity, RNA polymerase II-specific;GO:0046872:metal ion binding;GO:0000978:RNA polymerase II proximal promoter sequence-specific DNA binding;GO:1990837:sequence-specific double-stranded DNA binding;	K09207	;
ENST00000498473	1.1223	0	#NAME?	#NAME?	0.03435	0.970165	Down	ENSG00000255152	6	31759445	31764850	+	MSH5-SAPCD1	MSH5-SAPCD1 readthrough (NMD candidate) [Source:HGNC Symbol%3BAcc:HGNC:41994]	GO:0000710:meiotic mismatch repair;GO:0007131:reciprocal meiotic recombination;	GO:0000228:nuclear chromosome;	GO:0005524:ATP binding;GO:0008094:DNA-dependent ATPase activity;GO:0030983:mismatched DNA binding;	K08741	;
ENST00000503454	0	1.55565	inf	#NAME?	0.0415	0.970165	Ups	ENSG00000150753	5	10250360	10258535	+	CCT5	chaperonin containing TCP1 subunit 5 [Source:HGNC Symbol%3BAcc:HGNC:1618]	GO:0007339:binding of sperm to zona pellucida;GO:1904851:positive regulation of establishment of protein localization to telomere;GO:1904871:positive regulation of protein localization to Cajal body;GO:1904874:positive regulation of telomerase RNA localization to Cajal body;GO:0032212:positive regulation of telomere maintenance via telomerase;GO:0006457:protein folding;GO:0050821:protein stabiliz…	GO:0044297:cell body;GO:0005813:centrosome;GO:0005832:chaperonin-containing T-complex;GO:0005829:cytosol;GO:0070062:extracellular exosome;GO:0005874:microtubule;	GO:0005524:ATP binding;GO:0048487:beta-tubulin binding;GO:0031681:G-protein beta-subunit binding;GO:0003730:mRNA 3'-UTR binding;GO:0048027:mRNA 5'-UTR binding;GO:0044183:protein binding involved in protein folding;GO:0051082:unfolded protein binding;	K09497	;
ENST00000503771	103.133	9.40724	-3.45459	-4.94466	0.0001	0.371447	Down	ENSG00000249992	3	45224466	45226287	-	TMEM158	transmembrane protein 158 [Source:HGNC Symbol%3BAcc:HGNC:30293]	-	GO:0016021:integral component of membrane;	GO:0042277:peptide binding;	K01869	ko00970 Aminoacyl-tRNA biosynthesis;;
ENST00000506184	7.73768	0	#NAME?	#NAME?	0.03065	0.970165	Down	ENSG00000062194	5	57174059	57264673	+	GPBP1	GC-rich promoter binding protein 1 [Source:HGNC Symbol%3BAcc:HGNC:29520]	GO:0045893:positive regulation of transcription, DNA-templated;GO:0006355:regulation of transcription, DNA-templated;GO:0006351:transcription, DNA-templated;	GO:0005829:cytosol;GO:0043231:intracellular membrane-bounded organelle;GO:0005634:nucleus;GO:0005886:plasma membrane;	GO:0003677:DNA binding;GO:0003723:RNA binding;	-	-
ENST00000506572	99.4999	31.4667	-1.66087	-2.05004	0.04245	0.970165	Down	ENSG00000134057	5	69167135	69177358	+	CCNB1	cyclin B1 [Source:HGNC Symbol%3BAcc:HGNC:1579]	GO:0051301:cell division;GO:0071398:cellular response to fatty acid;GO:0071456:cellular response to hypoxia;GO:0071283:cellular response to iron(III) ion;GO:0071407:cellular response to organic cyclic compound;GO:0048565:digestive tract development;GO:2000775:histone H3-S10 phosphorylation involved in chromosome condensation;GO:0001701:in utero embryonic development;GO:0044772:mitotic cell cycle …	GO:0005813:centrosome;GO:0097125:cyclin B1-CDK1 complex;GO:0000307:cyclin-dependent protein kinase holoenzyme complex;GO:0005737:cytoplasm;GO:0005829:cytosol;GO:0016020:membrane;GO:0005759:mitochondrial matrix;GO:0005654:nucleoplasm;GO:0005634:nucleus;GO:0000940:condensed chromosome outer kinetochore;GO:0000922:spindle pole;	GO:0061575:cyclin-dependent protein serine/threonine kinase activator activity;GO:0016538:cyclin-dependent protein serine/threonine kinase regulator activity;GO:0005113:patched binding;GO:0019901:protein kinase binding;GO:0044389:ubiquitin-like protein ligase binding;	K05868	ko04068 FoxO signaling pathway;ko04110 Cell cycle;ko04114 Oocyte meiosis;ko04115 p53 signaling pathway;ko04218 Cellular senescence;ko04914 Progesterone-mediated oocyte maturation;ko05170 Human immunodeficiency virus 1 infection;;
ENST00000508487	20.8661	1.93875	-3.42796	-3.02028	0.0252	0.970165	Down	ENSG00000081041	4	74097040	74099195	-	CXCL2	C-X-C motif chemokine ligand 2 [Source:HGNC Symbol%3BAcc:HGNC:4603]	GO:0061844:antimicrobial humoral immune response mediated by antimicrobial peptide;GO:0071222:cellular response to lipopolysaccharide;GO:0070098:chemokine-mediated signaling pathway;GO:0006935:chemotaxis;GO:0006954:inflammatory response;GO:0031640:killing of cells of other organism;GO:0030593:neutrophil chemotaxis;GO:0002237:response to molecule of bacterial origin;	GO:0005576:extracellular region;GO:0005615:extracellular space;	GO:0008009:chemokine activity;GO:0045236:CXCR chemokine receptor binding;	K05505	ko04060 Cytokine-cytokine receptor interaction;ko04061 Viral protein interaction with cytokine and cytokine receptor;ko04062 Chemokine signaling pathway;ko04064 NF-kappa B signaling pathway;ko04621 NOD-like receptor signaling pathway;ko04657 IL-17 signaling pathway;ko04668 TNF signaling pathway;ko04936 Alcoholic liver disease;ko05120 Epithelial cell signaling in Helicobacter pylori infection;ko05…
ENST00000510290	2.37026	0	#NAME?	#NAME?	0.045	0.970165	Down	ENSG00000096063	6	35869667	35921128	-	SRPK1	SRSF protein kinase 1 [Source:HGNC Symbol%3BAcc:HGNC:11305]	GO:0030154:cell differentiation;GO:0007059:chromosome segregation;GO:0035556:intracellular signal transduction;GO:0045071:negative regulation of viral genome replication;GO:0045070:positive regulation of viral genome replication;GO:0006468:protein phosphorylation;GO:0050684:regulation of mRNA processing;GO:0000245:spliceosomal complex assembly;	GO:0000785:chromatin;GO:0005737:cytoplasm;GO:0005829:cytosol;GO:0005783:endoplasmic reticulum;GO:0016363:nuclear matrix;GO:0016607:nuclear speck;GO:0005654:nucleoplasm;GO:0005634:nucleus;GO:0005886:plasma membrane;	GO:0005524:ATP binding;GO:0000287:magnesium ion binding;GO:0004674:protein serine/threonine kinase activity;	K15409	ko05168 Herpes simplex virus 1 infection;;
ENST00000510411	0	1.34537	inf	#NAME?	0.03785	0.970165	Ups	ENSG00000169045	5	179614181	179623169	-	HNRNPH1	heterogeneous nuclear ribonucleoprotein H1 [Source:HGNC Symbol%3BAcc:HGNC:5041]	GO:0098761:cellular response to interleukin-7;GO:0006397:mRNA processing;GO:0043484:regulation of RNA splicing;GO:0008380:RNA splicing;	GO:0071013:catalytic step 2 spliceosome;GO:0005829:cytosol;GO:0005654:nucleoplasm;GO:0005634:nucleus;GO:1990904:ribonucleoprotein complex;	GO:0042802:identical protein binding;GO:0003723:RNA binding;	K12898	;
ENST00000512273	0	3.23103	inf	#NAME?	0.0446	0.970165	Ups	ENSG00000169045	5	179621254	179624411	-	HNRNPH1	heterogeneous nuclear ribonucleoprotein H1 [Source:HGNC Symbol%3BAcc:HGNC:5041]	GO:0098761:cellular response to interleukin-7;GO:1901653:cellular response to peptide;GO:0006397:mRNA processing;GO:0043484:regulation of RNA splicing;GO:0006396:RNA processing;GO:0008380:RNA splicing;	GO:0071013:catalytic step 2 spliceosome;GO:0005654:nucleoplasm;GO:0005634:nucleus;GO:0014069:postsynaptic density;GO:1990904:ribonucleoprotein complex;	GO:0019899:enzyme binding;GO:0042802:identical protein binding;GO:0003723:RNA binding;	K12898	;
ENST00000512729	20.2273	1.24858	-4.01794	-2.75864	0.0489	0.970165	Down	ENSG00000179046	4	188091273	188105593	-	TRIML2	tripartite motif family like 2 [Source:HGNC Symbol%3BAcc:HGNC:26378]	GO:0045087:innate immune response;GO:0010508:positive regulation of autophagy;GO:0043123:positive regulation of I-kappaB kinase/NF-kappaB signaling;GO:0051092:positive regulation of NF-kappaB transcription factor activity;GO:0000209:protein polyubiquitination;GO:0016567:protein ubiquitination;GO:0010468:regulation of gene expression;GO:0032880:regulation of protein localization;GO:0046596:regulat…	GO:0005737:cytoplasm;GO:0005829:cytosol;GO:0005654:nucleoplasm;	GO:0042802:identical protein binding;GO:0042803:protein homodimerization activity;GO:0019901:protein kinase binding;GO:0061630:ubiquitin protein ligase activity;	K12039	;
ENST00000513225	1.91214	0	#NAME?	#NAME?	0.04415	0.970165	Down	ENSG00000169045	5	179619315	179624600	-	HNRNPH1	heterogeneous nuclear ribonucleoprotein H1 [Source:HGNC Symbol%3BAcc:HGNC:5041]	GO:0098761:cellular response to interleukin-7;GO:0006397:mRNA processing;GO:0043484:regulation of RNA splicing;GO:0008380:RNA splicing;	GO:0071013:catalytic step 2 spliceosome;GO:0005829:cytosol;GO:0005654:nucleoplasm;GO:0005634:nucleus;GO:1990904:ribonucleoprotein complex;	GO:0042802:identical protein binding;GO:0003723:RNA binding;	K12898	;
ENST00000517820	0	4.96565	inf	#NAME?	0.0412	0.970165	Ups	ENSG00000147679	8	116766572	116849463	+	UTP23	UTP23 small subunit processome component [Source:HGNC Symbol%3BAcc:HGNC:28224]	GO:0000480:endonucleolytic cleavage in 5'-ETS of tricistronic rRNA transcript (SSU-rRNA, 5.8S rRNA, LSU-rRNA);	GO:0005730:nucleolus;GO:0032040:small-subunit processome;	GO:0003730:mRNA 3'-UTR binding;GO:0048027:mRNA 5'-UTR binding;GO:0003723:RNA binding;GO:0070181:small ribosomal subunit rRNA binding;	K14773	;
ENST00000518587	0.997481	0	#NAME?	#NAME?	0.03265	0.970165	Down	ENSG00000181163	5	171387852	171410868	+	NPM1	nucleophosmin 1 [Source:HGNC Symbol%3BAcc:HGNC:7910]	GO:0007569:cell aging;GO:0006884:cell volume homeostasis;GO:0034644:cellular response to UV;GO:0007098:centrosome cycle;	GO:0005813:centrosome;GO:0005737:cytoplasm;GO:0005829:cytosol;GO:0005925:focal adhesion;	GO:0003682:chromatin binding;GO:0001046:core promoter sequence-specific DNA binding;GO:0042393:histone binding;	K11276	;
ENST00000518950	0	7.42985	inf	#NAME?	0.01225	0.970165	Ups	ENSG00000161010	5	179837143	179838255	-	MRNIP	MRN complex interacting protein [Source:HGNC Symbol%3BAcc:HGNC:30817]	GO:0006974:cellular response to DNA damage stimulus;GO:0006281:DNA repair;GO:0007095:mitotic G2 DNA damage checkpoint;GO:1905168:positive regulation of double-strand break repair via homologous recombination;GO:0045860:positive regulation of protein kinase activity;GO:0071168:protein localization to chromatin;GO:2001032:regulation of double-strand break repair via nonhomologous end joining;GO:001…	GO:0005654:nucleoplasm;GO:0005634:nucleus;	GO:0003682:chromatin binding;	-	-
ENST00000518980	3.02755	0	#NAME?	#NAME?	0.01975	0.970165	Down	ENSG00000161013	5	179797946	179800939	-	MGAT4B	alpha-1%2C3-mannosyl-glycoprotein 4-beta-N-acetylglucosaminyltransferase B [Source:HGNC Symbol%3BAcc:HGNC:7048]	GO:0006491:N-glycan processing;GO:0006487:protein N-linked glycosylation;GO:0019082:viral protein processing;	GO:0005783:endoplasmic reticulum;GO:0005793:endoplasmic reticulum-Golgi intermediate compartment;GO:0000139:Golgi membrane;GO:0005795:Golgi stack;GO:0016021:integral component of membrane;	GO:0008375:acetylglucosaminyltransferase activity;GO:0008454:alpha-1,3-mannosylglycoprotein 4-beta-N-acetylglucosaminyltransferase activity;GO:0046872:metal ion binding;	K00738	ko00510 N-Glycan biosynthesis;ko00513 Various types of N-glycan biosynthesis;ko01100 Metabolic pathways;;
ENST00000519100	0	0.689961	inf	#NAME?	0.029	0.970165	Ups	ENSG00000070756	8	100703016	100721645	-	PABPC1	poly(A) binding protein cytoplasmic 1 [Source:HGNC Symbol%3BAcc:HGNC:8554]	GO:0031047:gene silencing by RNA;GO:0006397:mRNA processing;GO:0048255:mRNA stabilization;GO:0060212:negative regulation of nuclear-transcribed mRNA poly(A) tail shortening;GO:1900153:positive regulation of nuclear-transcribed mRNA catabolic process, deadenylation-dependent decay;GO:0060213:positive regulation of nuclear-transcribed mRNA poly(A) tail shortening;GO:0006412:translation;	GO:0005737:cytoplasm;GO:0005844:polysome;	GO:0031370:eukaryotic initiation factor 4G binding;GO:0008143:poly(A) binding;GO:0043621:protein self-association;	K13126	ko03015 mRNA surveillance pathway;ko03018 RNA degradation;;
ENST00000519584	0	0.713877	inf	#NAME?	0.04915	0.970165	Ups	ENSG00000108515	17	4951119	4957127	+	ENO3	enolase 3 [Source:HGNC Symbol%3BAcc:HGNC:3354]	GO:0007568:aging;GO:0006096:glycolytic process;GO:0032889:regulation of vacuole fusion, non-autophagic;GO:0042493:response to drug;GO:0043403:skeletal muscle tissue regeneration;	GO:0005829:cytosol;GO:0070062:extracellular exosome;GO:0005615:extracellular space;GO:0016020:membrane;GO:0000015:phosphopyruvate hydratase complex;GO:0005886:plasma membrane;	GO:0042802:identical protein binding;GO:0000287:magnesium ion binding;GO:0004634:phosphopyruvate hydratase activity;GO:0044877:protein-containing complex binding;	K01689	ko00010 Glycolysis / Gluconeogenesis;ko00680 Methane metabolism;ko01100 Metabolic pathways;ko01110 Biosynthesis of secondary metabolites;ko01120 Microbial metabolism in diverse environments;ko01200 Carbon metabolism;ko01230 Biosynthesis of amino acids;ko03018 RNA degradation;ko04066 HIF-1 signaling pathway;;
ENST00000520969	0	2.69435	inf	#NAME?	0.02035	0.970165	Ups	ENSG00000161013	5	179797671	179799636	-	MGAT4B	alpha-1%2C3-mannosyl-glycoprotein 4-beta-N-acetylglucosaminyltransferase B [Source:HGNC Symbol%3BAcc:HGNC:7048]	GO:0006491:N-glycan processing;GO:0006487:protein N-linked glycosylation;GO:0019082:viral protein processing;	GO:0005783:endoplasmic reticulum;GO:0005793:endoplasmic reticulum-Golgi intermediate compartment;GO:0000139:Golgi membrane;GO:0005795:Golgi stack;GO:0016021:integral component of membrane;	GO:0008375:acetylglucosaminyltransferase activity;GO:0008454:alpha-1,3-mannosylglycoprotein 4-beta-N-acetylglucosaminyltransferase activity;GO:0046872:metal ion binding;	K00738	ko00510 N-Glycan biosynthesis;ko00513 Various types of N-glycan biosynthesis;ko01100 Metabolic pathways;;
ENST00000521021	0	1.57359	inf	#NAME?	0.0333	0.970165	Ups	ENSG00000253390	8	23458601	23484971	+	ENTPD4-DT	ENTPD4 divergent transcript [Source:HGNC Symbol%3BAcc:HGNC:55536]	-	-	-	-	-
ENST00000521156	2.79197	0	#NAME?	#NAME?	0.00715	0.970165	Down	ENSG00000135297	6	73461737	73501092	+	MTO1	mitochondrial tRNA translation optimization 1 [Source:HGNC Symbol%3BAcc:HGNC:19261]	GO:0002098:tRNA wobble uridine modification;	GO:0005739:mitochondrion;	GO:0050660:flavin adenine dinucleotide binding;	K03495	;
ENST00000521703	0	1.89313	inf	#NAME?	0.03105	0.970165	Ups	ENSG00000147679	8	116766505	116849286	+	UTP23	UTP23 small subunit processome component [Source:HGNC Symbol%3BAcc:HGNC:28224]	GO:0000480:endonucleolytic cleavage in 5'-ETS of tricistronic rRNA transcript (SSU-rRNA, 5.8S rRNA, LSU-rRNA);	GO:0005730:nucleolus;GO:0032040:small-subunit processome;	GO:0003730:mRNA 3'-UTR binding;GO:0048027:mRNA 5'-UTR binding;GO:0003723:RNA binding;GO:0070181:small ribosomal subunit rRNA binding;	K14773	;
ENST00000521855	1.63096	0	#NAME?	#NAME?	0.04665	0.970165	Down	ENSG00000161013	5	179799724	179800431	-	MGAT4B	alpha-1%2C3-mannosyl-glycoprotein 4-beta-N-acetylglucosaminyltransferase B [Source:HGNC Symbol%3BAcc:HGNC:7048]	GO:0006487:protein N-linked glycosylation;	GO:0005783:endoplasmic reticulum;GO:0005793:endoplasmic reticulum-Golgi intermediate compartment;GO:0000139:Golgi membrane;GO:0005795:Golgi stack;GO:0016021:integral component of membrane;	GO:0008375:acetylglucosaminyltransferase activity;GO:0008454:alpha-1,3-mannosylglycoprotein 4-beta-N-acetylglucosaminyltransferase activity;GO:0016757:transferase activity, transferring glycosyl groups;GO:0046872:metal ion binding;	K00738	ko00510 N-Glycan biosynthesis;ko00513 Various types of N-glycan biosynthesis;ko01100 Metabolic pathways;;
ENST00000521865	1.1817	0	#NAME?	#NAME?	0.0198	0.970165	Down	ENSG00000070756	8	100702795	100722749	-	PABPC1	poly(A) binding protein cytoplasmic 1 [Source:HGNC Symbol%3BAcc:HGNC:8554]	GO:0031047:gene silencing by RNA;GO:0006378:mRNA polyadenylation;GO:0000398:mRNA splicing, via spliceosome;GO:0048255:mRNA stabilization;GO:2000623:negative regulation of nuclear-transcribed mRNA catabolic process, nonsense-mediated decay;GO:0000184:nuclear-transcribed mRNA catabolic process, nonsense-mediated decay;GO:1900153:positive regulation of nuclear-transcribed mRNA catabolic process, dea…	GO:0071013:catalytic step 2 spliceosome;GO:0031252:cell leading edge;GO:0005737:cytoplasm;GO:0036464:cytoplasmic ribonucleoprotein granule;GO:0010494:cytoplasmic stress granule;GO:0005829:cytosol;GO:0070062:extracellular exosome;GO:0005925:focal adhesion;GO:0030027:lamellipodium;GO:0016020:membrane;GO:0005634:nucleus;GO:1990904:ribonucleoprotein complex;	GO:0003730:mRNA 3'-UTR binding;GO:0008143:poly(A) binding;GO:0008266:poly(U) RNA binding;GO:0008022:protein C-terminus binding;GO:0003723:RNA binding;GO:0008494:translation activator activity;	K13126	ko03015 mRNA surveillance pathway;ko03018 RNA degradation;;
ENST00000522111	3.2764	16.2365	2.30906	2.61993	0.0136	0.970165	Ups	ENSG00000253368	1	26993692	27000886	+	TRNP1	TMF1 regulated nuclear protein 1 [Source:HGNC Symbol%3BAcc:HGNC:34348]	-	-	-	-	-
ENST00000522205	0	0.965964	inf	#NAME?	0.01445	0.970165	Ups	ENSG00000135297	6	73461740	73501092	+	MTO1	mitochondrial tRNA translation optimization 1 [Source:HGNC Symbol%3BAcc:HGNC:19261]	GO:0002098:tRNA wobble uridine modification;	GO:0005739:mitochondrion;	GO:0050660:flavin adenine dinucleotide binding;	K03495	;
ENST00000522720	0	0.708086	inf	#NAME?	0.0222	0.970165	Ups	ENSG00000070756	8	100702795	100722762	-	PABPC1	poly(A) binding protein cytoplasmic 1 [Source:HGNC Symbol%3BAcc:HGNC:8554]	GO:0031047:gene silencing by RNA;GO:0006378:mRNA polyadenylation;GO:0000398:mRNA splicing, via spliceosome;GO:0048255:mRNA stabilization;GO:2000623:negative regulation of nuclear-transcribed mRNA catabolic process, nonsense-mediated decay;GO:0000184:nuclear-transcribed mRNA catabolic process, nonsense-mediated decay;GO:1900153:positive regulation of nuclear-transcribed mRNA catabolic process, dea…	GO:0071013:catalytic step 2 spliceosome;GO:0031252:cell leading edge;GO:0005737:cytoplasm;GO:0036464:cytoplasmic ribonucleoprotein granule;GO:0010494:cytoplasmic stress granule;GO:0005829:cytosol;GO:0070062:extracellular exosome;GO:0005925:focal adhesion;GO:0030027:lamellipodium;GO:0016020:membrane;GO:0005634:nucleus;GO:1990904:ribonucleoprotein complex;	GO:0003730:mRNA 3'-UTR binding;GO:0008143:poly(A) binding;GO:0008266:poly(U) RNA binding;GO:0008022:protein C-terminus binding;GO:0003723:RNA binding;GO:0008494:translation activator activity;	K13126	ko03015 mRNA surveillance pathway;ko03018 RNA degradation;;
ENST00000522800	0	1.96841	inf	#NAME?	0.0415	0.970165	Ups	ENSG00000147677	8	116657220	116755829	-	EIF3H	eukaryotic translation initiation factor 3 subunit H [Source:HGNC Symbol%3BAcc:HGNC:3273]	GO:0001732:formation of cytoplasmic translation initiation complex;GO:0032435:negative regulation of proteasomal ubiquitin-dependent protein catabolic process;GO:0006413:translational initiation;	GO:0005829:cytosol;GO:0016282:eukaryotic 43S preinitiation complex;GO:0033290:eukaryotic 48S preinitiation complex;GO:0005852:eukaryotic translation initiation factor 3 complex;GO:0071541:eukaryotic translation initiation factor 3 complex, eIF3m;GO:0042788:polysomal ribosome;	GO:0101005:ubiquitinyl hydrolase activity;GO:0070122:isopeptidase activity;GO:0008237:metallopeptidase activity;GO:0003743:translation initiation factor activity;	K03247	ko05162 Measles;;
ENST00000522867	1.33073	0	#NAME?	#NAME?	0.02545	0.970165	Down	ENSG00000080823	14	102228886	102235435	-	MOK	MOK protein kinase [Source:HGNC Symbol%3BAcc:HGNC:9833]	GO:0035556:intracellular signal transduction;GO:0006468:protein phosphorylation;GO:0007165:signal transduction;	GO:0097546:ciliary base;GO:0005929:cilium;GO:0005737:cytoplasm;GO:0005634:nucleus;	GO:0005524:ATP binding;GO:0004693:cyclin-dependent protein serine/threonine kinase activity;GO:0046872:metal ion binding;GO:0004672:protein kinase activity;GO:0004674:protein serine/threonine kinase activity;	K08830	;
ENST00000523083	0	1.24263	inf	#NAME?	0.04965	0.970165	Ups	ENSG00000253730	17	50158333	50161276	-	-	novel transcript	-	-	-	-	-
ENST00000523231	0	0.99447	inf	#NAME?	0.049	0.970165	Ups	ENSG00000080823	14	102228839	102240597	-	MOK	MOK protein kinase [Source:HGNC Symbol%3BAcc:HGNC:9833]	GO:0035556:intracellular signal transduction;GO:0006468:protein phosphorylation;GO:0007165:signal transduction;	GO:0097546:ciliary base;GO:0005929:cilium;GO:0005737:cytoplasm;GO:0005634:nucleus;	GO:0005524:ATP binding;GO:0004693:cyclin-dependent protein serine/threonine kinase activity;GO:0046872:metal ion binding;GO:0004672:protein kinase activity;GO:0004674:protein serine/threonine kinase activity;	K08830	;
ENST00000523421	0	2.75106	inf	#NAME?	0.0481	0.970165	Ups	ENSG00000168802	16	69118122	69132567	-	CHTF8	chromosome transmission fidelity factor 8 [Source:HGNC Symbol%3BAcc:HGNC:24353]	GO:0032508:DNA duplex unwinding;GO:0006260:DNA replication;GO:0007064:mitotic sister chromatid cohesion;GO:1900264:positive regulation of DNA-directed DNA polymerase activity;	GO:0031390:Ctf18 RFC-like complex;GO:0005654:nucleoplasm;	GO:0003677:DNA binding;	K11270	;
ENST00000524717	5.31345	1.64602	-1.69067	-2.09708	0.04485	0.970165	Down	ENSG00000184384	11	95976598	96343195	-	MAML2	mastermind like transcriptional coactivator 2 [Source:HGNC Symbol%3BAcc:HGNC:16259]	GO:0007219:Notch signaling pathway;GO:0045944:positive regulation of transcription by RNA polymerase II;GO:0007221:positive regulation of transcription of Notch receptor target;	GO:0016607:nuclear speck;GO:0005654:nucleoplasm;GO:0005634:nucleus;	GO:0003713:transcription coactivator activity;	K06061	ko04330 Notch signaling pathway;ko04658 Th1 and Th2 cell differentiation;ko05165 Human papillomavirus infection;;
ENST00000525270	1.58342	0	#NAME?	#NAME?	0.00115	0.970165	Down	ENSG00000112303	6	132744196	132763447	-	VNN2	vanin 2 [Source:HGNC Symbol%3BAcc:HGNC:12706]	GO:0015939:pantothenate metabolic process;	GO:0031225:anchored component of membrane;GO:0005576:extracellular region;GO:0005886:plasma membrane;	GO:0017159:pantetheine hydrolase activity;	K08069	ko00770 Pantothenate and CoA biosynthesis;ko01100 Metabolic pathways;;
ENST00000525340	1.41252	0	#NAME?	#NAME?	0.0342	0.970165	Down	ENSG00000254772	11	62559603	62573860	-	EEF1G	eukaryotic translation elongation factor 1 gamma [Source:HGNC Symbol%3BAcc:HGNC:3213]	GO:0006749:glutathione metabolic process;GO:0009615:response to virus;GO:0006414:translational elongation;	GO:0005737:cytoplasm;GO:0005829:cytosol;GO:0070062:extracellular exosome;GO:0016020:membrane;GO:0005634:nucleus;	GO:0045296:cadherin binding;GO:0003746:translation elongation factor activity;	K03233	ko05134 Legionellosis;;
ENST00000526207	0	2.40268	inf	#NAME?	0.03535	0.970165	Ups	ENSG00000198431	12	104287032	104289403	+	TXNRD1	thioredoxin reductase 1 [Source:HGNC Symbol%3BAcc:HGNC:12437]	GO:0008283:cell proliferation;GO:0045454:cell redox homeostasis;GO:0001707:mesoderm formation;GO:0007165:signal transduction;	GO:0005737:cytoplasm;GO:0005829:cytosol;GO:0070062:extracellular exosome;GO:0001650:fibrillar center;GO:0005739:mitochondrion;GO:0005654:nucleoplasm;	GO:0050660:flavin adenine dinucleotide binding;GO:0097573:glutathione oxidoreductase activity;GO:0004791:thioredoxin-disulfide reductase activity;	K00384	ko00450 Selenocompound metabolism;;
ENST00000526405	9.39553	1.30029	-2.85314	-2.42603	0.02645	0.970165	Down	ENSG00000134955	11	125063335	125089235	+	SLC37A2	solute carrier family 37 member 2 [Source:HGNC Symbol%3BAcc:HGNC:20644]	GO:0008643:carbohydrate transport;GO:0015760:glucose-6-phosphate transport;GO:0035435:phosphate ion transmembrane transport;	GO:0005789:endoplasmic reticulum membrane;GO:0070062:extracellular exosome;GO:0030176:integral component of endoplasmic reticulum membrane;	GO:0061513:glucose 6-phosphate:inorganic phosphate antiporter activity;	K13783	;
ENST00000526608	2.26159	0	#NAME?	#NAME?	0.04085	0.970165	Down	ENSG00000149273	11	75399537	75404868	+	RPS3	ribosomal protein S3 [Source:HGNC Symbol%3BAcc:HGNC:10420]	GO:0006915:apoptotic process;GO:0051301:cell division;GO:0006974:cellular response to DNA damage stimulus;GO:0070301:cellular response to hydrogen peroxide;	GO:0005737:cytoplasm;GO:0005829:cytosol;GO:0022626:cytosolic ribosome;GO:0022627:cytosolic small ribosomal subunit;	GO:0140078:class I DNA-(apurinic or apyrimidinic site) endonuclease activity;GO:0003684:damaged DNA binding;GO:0003677:DNA binding;GO:0003906:DNA-(apurinic or apyrimidinic site) endonuclease activity;	K02985	ko03010 Ribosome;ko05130 Pathogenic Escherichia coli infection;ko05132 Salmonella infection;ko05171 Coronavirus disease - COVID-19;;
ENST00000526818	0	0.99903	inf	#NAME?	0.04965	0.970165	Ups	ENSG00000254527	8	12205759	12206389	-	ENPP7P12	ectonucleotide pyrophosphatase/phosphodiesterase 7 pseudogene 12 [Source:HGNC Symbol%3BAcc:HGNC:48697]	GO:0055089:fatty acid homeostasis;GO:0006687:glycosphingolipid metabolic process;GO:0044241:lipid digestion;GO:0008285:negative regulation of cell proliferation;GO:0008156:negative regulation of DNA replication;GO:2000304:positive regulation of ceramide biosynthetic process;GO:0045797:positive regulation of intestinal cholesterol absorption;GO:2000755:positive regulation of sphingomyelin cataboli…	GO:0005794:Golgi apparatus;GO:0005887:integral component of plasma membrane;GO:0016020:membrane;GO:0005902:microvillus;GO:0005886:plasma membrane;	GO:0008081:phosphoric diester hydrolase activity;GO:0004767:sphingomyelin phosphodiesterase activity;GO:0008270:zinc ion binding;	K12354	ko00600 Sphingolipid metabolism;ko01100 Metabolic pathways;;
ENST00000526941	0	1.53168	inf	#NAME?	0.04795	0.970165	Ups	ENSG00000149582	11	118531175	118532370	+	TMEM25	transmembrane protein 25 [Source:HGNC Symbol%3BAcc:HGNC:25890]	GO:0090394:negative regulation of excitatory postsynaptic potential;GO:0031647:regulation of protein stability;	GO:0005576:extracellular region;GO:0016021:integral component of membrane;GO:0005770:late endosome;GO:0005764:lysosome;GO:0005886:plasma membrane;	-	-	-
ENST00000528099	0.918472	0	#NAME?	#NAME?	0.04425	0.970165	Down	ENSG00000182919	11	93741659	93762303	+	C11orf54	chromosome 11 open reading frame 54 [Source:HGNC Symbol%3BAcc:HGNC:30204]	-	GO:0070062:extracellular exosome;GO:0016604:nuclear body;GO:0005654:nucleoplasm;GO:0005634:nucleus;	GO:0016788:hydrolase activity, acting on ester bonds;GO:0008270:zinc ion binding;	K06641	ko04110 Cell cycle;ko04111 Cell cycle - yeast;ko04115 p53 signaling pathway;ko04218 Cellular senescence;ko05166 Human T-cell leukemia virus 1 infection;;
ENST00000528292	0	1.39201	inf	#NAME?	0.03005	0.970165	Ups	ENSG00000109971	11	123059476	123062124	-	HSPA8	heat shock protein family A (Hsp70) member 8 [Source:HGNC Symbol%3BAcc:HGNC:5241]	GO:1903842:response to arsenite ion;GO:0046686:response to cadmium ion;GO:0046688:response to copper ion;GO:0009408:response to heat;	GO:0005737:cytoplasm;GO:0016020:membrane;GO:0005634:nucleus;	GO:0005524:ATP binding;	K03283	ko03040 Spliceosome;ko04010 koK signaling pathway;ko04141 Protein processing in endoplasmic reticulum;ko04144 Endocytosis;ko04213 Longevity regulating pathway - multiple species;ko04612 Antigen processing and presentation;ko04915 Estrogen signaling pathway;ko05020 Prion disease;ko05134 Legionellosis;ko05145 Toxoplasmosis;ko05162 Measles;ko05417 Lipid and atherosclerosis;;
ENST00000528450	3.90997	0.000163978	-14.5414	-0.0577768	0.03075	0.970165	Down	ENSG00000149150	11	57484536	57514885	-	SLC43A1	solute carrier family 43 member 1 [Source:HGNC Symbol%3BAcc:HGNC:9225]	GO:0006865:amino acid transport;GO:0051956:negative regulation of amino acid transport;GO:0060358:negative regulation of leucine import;GO:0015804:neutral amino acid transport;	GO:0005887:integral component of plasma membrane;GO:0005886:plasma membrane;	GO:0015171:amino acid transmembrane transporter activity;GO:0015179:L-amino acid transmembrane transporter activity;GO:0015175:neutral amino acid transmembrane transporter activity;	K08228	;
ENST00000529631	0	4.00611	inf	#NAME?	0.0287	0.970165	Ups	ENSG00000167996	11	61959718	61967631	-	FTH1	ferritin heavy chain 1 [Source:HGNC Symbol%3BAcc:HGNC:3976]	GO:0006879:cellular iron ion homeostasis;GO:0006826:iron ion transport;	-	GO:0008199:ferric iron binding;GO:0004322:ferroxidase activity;	K00522	ko04216 Ferroptosis;ko04217 Necroptosis;ko04978 Mineral absorption;;
ENST00000529806	0	3.11414	inf	#NAME?	0.02285	0.970165	Ups	ENSG00000140988	16	1962079	1964812	-	RPS2	ribosomal protein S2 [Source:HGNC Symbol%3BAcc:HGNC:10404]	GO:0002181:cytoplasmic translation;GO:0051443:positive regulation of ubiquitin-protein transferase activity;GO:0006412:translation;	GO:0005829:cytosol;GO:0022626:cytosolic ribosome;GO:0022627:cytosolic small ribosomal subunit;GO:0070062:extracellular exosome;GO:0005925:focal adhesion;GO:0016020:membrane;GO:0005654:nucleoplasm;GO:0005634:nucleus;	GO:0045296:cadherin binding;GO:0019899:enzyme binding;GO:0017134:fibroblast growth factor binding;GO:0003729:mRNA binding;GO:0003723:RNA binding;GO:0003735:structural constituent of ribosome;	K02981	ko03010 Ribosome;ko05171 Coronavirus disease - COVID-19;;
ENST00000529870	2.6707	0	#NAME?	#NAME?	0.0418	0.970165	Down	ENSG00000172638	11	65871416	65872772	-	EFEMP2	EGF containing fibulin extracellular matrix protein 2 [Source:HGNC Symbol%3BAcc:HGNC:3219]	-	-	-	K08569	ko04142 Lysosome;ko04210 Apoptosis;;
ENST00000530124	1.32205	0	#NAME?	#NAME?	0.0389	0.970165	Down	ENSG00000124942	11	62433542	62536107	-	AHNAK	AHNAK nucleoprotein [Source:HGNC Symbol%3BAcc:HGNC:347]	GO:0043484:regulation of RNA splicing;GO:1901385:regulation of voltage-gated calcium channel activity;	GO:0015629:actin cytoskeleton;GO:0044291:cell-cell contact zone;GO:0043034:costamere;GO:0005737:cytoplasm;GO:0005829:cytosol;GO:0070062:extracellular exosome;GO:0005925:focal adhesion;GO:0005765:lysosomal membrane;GO:0016020:membrane;GO:0005634:nucleus;GO:0005886:plasma membrane;GO:0042383:sarcolemma;GO:0030315:T-tubule;GO:0031982:vesicle;	GO:0045296:cadherin binding;GO:0042802:identical protein binding;GO:0003723:RNA binding;GO:0044548:S100 protein binding;GO:0097493:structural molecule activity conferring elasticity;	-	-
ENST00000531201	0	0.936834	inf	#NAME?	0.03655	0.970165	Ups	ENSG00000118096	11	118544901	118557656	-	IFT46	intraflagellar transport 46 [Source:HGNC Symbol%3BAcc:HGNC:26146]	GO:0060271:cilium assembly;GO:0042073:intraciliary transport;GO:0050821:protein stabilization;	GO:0005813:centrosome;GO:0097542:ciliary tip;GO:0005929:cilium;GO:0005737:cytoplasm;GO:0030992:intraciliary transport particle B;GO:0031514:motile cilium;	GO:0008022:protein C-terminus binding;	K19682	;
ENST00000531972	1.79499	0	#NAME?	#NAME?	0.04215	0.970165	Down	ENSG00000172638	11	65866441	65872811	-	EFEMP2	EGF containing fibulin extracellular matrix protein 2 [Source:HGNC Symbol%3BAcc:HGNC:3219]	GO:0035904:aorta development;GO:0060414:aorta smooth muscle tissue morphogenesis;GO:0048251:elastic fiber assembly;GO:1904706:negative regulation of vascular smooth muscle cell proliferation;GO:1904831:positive regulation of aortic smooth muscle cell differentiation;GO:1904028:positive regulation of collagen fibril organization;GO:1905609:positive regulation of smooth muscle cell-matrix adhesion;…	GO:0005604:basement membrane;GO:0062023:collagen-containing extracellular matrix;GO:0071953:elastic fiber;GO:0070062:extracellular exosome;GO:0031012:extracellular matrix;GO:0005576:extracellular region;GO:1903561:extracellular vesicle;GO:0001527:microfibril;	GO:0005509:calcium ion binding;GO:0005201:extracellular matrix structural constituent;GO:0008201:heparin binding;GO:0042803:protein homodimerization activity;	K08569	ko04142 Lysosome;ko04210 Apoptosis;;
ENST00000532656	0	1.15086	inf	#NAME?	0.0308	0.970165	Ups	ENSG00000164733	8	11844372	11868090	-	CTSB	cathepsin B [Source:HGNC Symbol%3BAcc:HGNC:2527]	GO:0097067:cellular response to thyroid hormone stimulus;GO:0030574:collagen catabolic process;GO:0046697:decidualization;GO:0030855:epithelial cell differentiation;GO:0006508:proteolysis;GO:0051603:proteolysis involved in cellular protein catabolic process;GO:0042981:regulation of apoptotic process;GO:0050790:regulation of catalytic activity;GO:0006590:thyroid hormone generation;GO:0046718:viral…	GO:0016324:apical plasma membrane;GO:0062023:collagen-containing extracellular matrix;GO:0036021:endolysosome lumen;GO:0009897:external side of plasma membrane;GO:0070062:extracellular exosome;GO:0005576:extracellular region;GO:0005615:extracellular space;GO:1904813:ficolin-1-rich granule lumen;GO:0005622:intracellular;GO:0005764:lysosome;GO:0042470:melanosome;GO:0048471:perinuclear region of cyt…	GO:0005518:collagen binding;GO:0004197:cysteine-type endopeptidase activity;GO:0008234:cysteine-type peptidase activity;GO:0008233:peptidase activity;GO:0043394:proteoglycan binding;	K01363	ko04140 Autophagy - animal;ko04142 Lysosome;ko04210 Apoptosis;ko04612 Antigen processing and presentation;ko04621 NOD-like receptor signaling pathway;ko04924 Renin secretion;;
ENST00000533365	1.69179	0	#NAME?	#NAME?	0.04245	0.970165	Down	ENSG00000124942	11	62491811	62545687	-	AHNAK	AHNAK nucleoprotein [Source:HGNC Symbol%3BAcc:HGNC:347]	GO:0043484:regulation of RNA splicing;GO:1901385:regulation of voltage-gated calcium channel activity;	GO:0015629:actin cytoskeleton;GO:0044291:cell-cell contact zone;GO:0043034:costamere;GO:0005737:cytoplasm;GO:0005829:cytosol;GO:0070062:extracellular exosome;GO:0005925:focal adhesion;GO:0005765:lysosomal membrane;GO:0016020:membrane;GO:0005634:nucleus;GO:0005886:plasma membrane;GO:0042383:sarcolemma;GO:0030315:T-tubule;GO:0031982:vesicle;	GO:0045296:cadherin binding;GO:0042802:identical protein binding;GO:0003723:RNA binding;GO:0044548:S100 protein binding;GO:0097493:structural molecule activity conferring elasticity;	-	-
ENST00000535737	13.5877	0.000811852	-14.0307	-0.192167	0.04765	0.970165	Down	ENSG00000022267	X	136167015	136211323	+	FHL1	four and a half LIM domains 1 [Source:HGNC Symbol%3BAcc:HGNC:3702]	GO:0030154:cell differentiation;GO:0007517:muscle organ development;GO:0030308:negative regulation of cell growth;GO:2000134:negative regulation of G1/S transition of mitotic cell cycle;GO:0010972:negative regulation of G2/M transition of mitotic cell cycle;GO:0043268:positive regulation of potassium ion transport;GO:0003254:regulation of membrane depolarization;GO:1901016:regulation of potassium…	GO:0005737:cytoplasm;GO:0005634:nucleus;	GO:0046872:metal ion binding;GO:0044325:ion channel binding;	K14365	ko04630 JAK-STAT signaling pathway;;
ENST00000536593	0.000399229	3.0471	12.8979	0.15743	0.0439	0.970165	Ups	ENSG00000198000	9	92297484	92325350	-	NOL8	nucleolar protein 8 [Source:HGNC Symbol%3BAcc:HGNC:23387]	GO:1902570:protein localization to nucleolus;GO:0006364:rRNA processing;	GO:0005694:chromosome;GO:0005730:nucleolus;	GO:0003723:RNA binding;	-	-
ENST00000537320	19.6992	1.36543	-3.85071	-3.08133	0.0095	0.970165	Down	ENSG00000041982	9	115021029	115091141	-	TNC	tenascin C [Source:HGNC Symbol%3BAcc:HGNC:5318]	GO:0060447:bud outgrowth involved in lung branching;GO:0007155:cell adhesion;GO:0071799:cellular response to prostaglandin D stimulus;GO:0071300:cellular response to retinoic acid;GO:0071305:cellular response to vitamin D;GO:0060739:mesenchymal-epithelial cell signaling involved in prostate gland development;GO:0007162:negative regulation of cell adhesion;GO:0007528:neuromuscular junction develop…	GO:0005604:basement membrane;GO:0062023:collagen-containing extracellular matrix;GO:0005788:endoplasmic reticulum lumen;GO:0005576:extracellular region;GO:0005615:extracellular space;GO:0005925:focal adhesion;GO:0005614:interstitial matrix;GO:0016020:membrane;GO:0098966:perisynaptic extracellular matrix;	GO:0005201:extracellular matrix structural constituent;GO:0045545:syndecan binding;	K06252	ko04151 PI3K-Akt signaling pathway;ko04510 Focal adhesion;ko04512 ECM-receptor interaction;ko05165 Human papillomavirus infection;ko05206 MicroRNAs in cancer;;
ENST00000537485	0.000148205	1.98567	13.7097	0.0734529	0.03975	0.970165	Ups	ENSG00000174938	16	29871161	29899264	-	SEZ6L2	seizure related 6 homolog like 2 [Source:HGNC Symbol%3BAcc:HGNC:30844]	-	GO:0005789:endoplasmic reticulum membrane;GO:0016021:integral component of membrane;GO:0005886:plasma membrane;	-	-	-
ENST00000539719	0.98369	2.60E-05	-15.2063	-0.0132786	0.05	0.970165	Down	ENSG00000160094	1	33256492	33300719	+	ZNF362	zinc finger protein 362 [Source:HGNC Symbol%3BAcc:HGNC:18079]	GO:0006357:regulation of transcription by RNA polymerase II;	GO:0005634:nucleus;	GO:0003700:DNA-binding transcription factor activity;GO:0046872:metal ion binding;GO:0000978:RNA polymerase II proximal promoter sequence-specific DNA binding;	-	-
ENST00000540418	1.42497	0.000203979	-12.7702	-0.0674829	0.04455	0.970165	Down	ENSG00000111554	12	68294568	68332286	-	MDM1	Mdm1 nuclear protein [Source:HGNC Symbol%3BAcc:HGNC:29917]	GO:0046600:negative regulation of centriole replication;GO:0060041:retina development in camera-type eye;	GO:0005814:centriole;GO:0005813:centrosome;GO:0005829:cytosol;GO:0005874:microtubule;GO:0005634:nucleus;	GO:0008017:microtubule binding;	K17886	;
ENST00000542527	13.6886	5.28463	-1.3731	-1.96791	0.04285	0.970165	Down	ENSG00000185716	16	22008111	22084654	+	MOSMO	modulator of smoothened [Source:HGNC Symbol%3BAcc:HGNC:27087]	-	-	-	-	-
ENST00000543594	1.44639	0	#NAME?	#NAME?	0.0491	0.970165	Down	ENSG00000149483	11	61362397	61369211	+	TMEM138	transmembrane protein 138 [Source:HGNC Symbol%3BAcc:HGNC:26944]	GO:0060271:cilium assembly;	GO:0005929:cilium;GO:0016021:integral component of membrane;GO:0005774:vacuolar membrane;	-	-	-
ENST00000544421	0	1.10593	inf	#NAME?	0.0059	0.970165	Ups	ENSG00000257052	11	60906789	60909742	+	PRPF19-DT	PRPF19 divergent transcript [Source:HGNC Symbol%3BAcc:HGNC:55484]	-	-	-	-	-
ENST00000545162	0	4.78731	inf	#NAME?	0.0449	0.970165	Ups	ENSG00000112096	6	159684875	159727357	-	SOD2	superoxide dismutase 2 [Source:HGNC Symbol%3BAcc:HGNC:11180]	GO:0003069:acetylcholine-mediated vasodilation involved in regulation of systemic arterial blood pressure;GO:0001315:age-dependent response to reactive oxygen species;GO:0071361:cellular response to ethanol;GO:0050665:hydrogen peroxide biosynthetic process;GO:0008285:negative regulation of cell proliferation;GO:1902631:negative regulation of membrane hyperpolarization;GO:0043524:negative regulati…	GO:0070062:extracellular exosome;GO:0005759:mitochondrial matrix;GO:0042645:mitochondrial nucleoid;GO:0005739:mitochondrion;	GO:0003677:DNA binding;GO:0019899:enzyme binding;GO:0042802:identical protein binding;GO:0030145:manganese ion binding;GO:0019825:oxygen binding;GO:0004784:superoxide dismutase activity;	K04564	ko04013 koK signaling pathway - fly;ko04068 FoxO signaling pathway;ko04146 Peroxisome;ko04211 Longevity regulating pathway;ko04212 Longevity regulating pathway - worm;ko04213 Longevity regulating pathway - multiple species;ko05016 Huntington disease;ko05208 Chemical carcinogenesis - reactive oxygen species;ko05417 Lipid and atherosclerosis;;
ENST00000546918	0	1.39795	inf	#NAME?	0.03285	0.970165	Ups	ENSG00000167552	12	49185621	49189066	-	TUBA1A	tubulin alpha 1a [Source:HGNC Symbol%3BAcc:HGNC:20766]	GO:0000226:microtubule cytoskeleton organization;GO:0000278:mitotic cell cycle;GO:0050807:regulation of synapse organization;	GO:0005737:cytoplasm;GO:0005881:cytoplasmic microtubule;GO:0036464:cytoplasmic ribonucleoprotein granule;GO:0005874:microtubule;GO:0031594:neuromuscular junction;GO:0055037:recycling endosome;	GO:0005525:GTP binding;GO:0042802:identical protein binding;GO:0005200:structural constituent of cytoskeleton;	K07374	ko04145 Phagosome;ko04210 Apoptosis;ko04530 Tight junction;ko04540 Gap junction;ko05010 Alzheimer disease;ko05012 Parkinson disease;ko05014 Amyotrophic lateral sclerosis;ko05016 Huntington disease;ko05020 Prion disease;ko05022 Pathways of neurodegeneration - multiple diseases;ko05130 Pathogenic Escherichia coli infection;ko05132 Salmonella infection;;
ENST00000547379	4.53902	1.08482	-2.06492	-2.75856	0.0098	0.970165	Down	ENSG00000118596	12	59596029	59789841	+	SLC16A7	solute carrier family 16 member 7 [Source:HGNC Symbol%3BAcc:HGNC:10928]	GO:0035873:lactate transmembrane transport;GO:0015718:monocarboxylic acid transport;GO:1901475:pyruvate transmembrane transport;	GO:0016021:integral component of membrane;GO:0005887:integral component of plasma membrane;GO:0005654:nucleoplasm;GO:0005886:plasma membrane;	GO:0015129:lactate transmembrane transporter activity;GO:0008028:monocarboxylic acid transmembrane transporter activity;GO:0005477:pyruvate secondary active transmembrane transporter activity;GO:0050833:pyruvate transmembrane transporter activity;GO:0015293:symporter activity;	K08184	;
ENST00000547765	0.629455	0	#NAME?	#NAME?	0.037	0.970165	Down	ENSG00000123416	12	49127818	49131395	-	TUBA1B	tubulin alpha 1b [Source:HGNC Symbol%3BAcc:HGNC:18809]	GO:0071353:cellular response to interleukin-4;GO:0000226:microtubule cytoskeleton organization;GO:0000278:mitotic cell cycle;	GO:0005737:cytoplasm;GO:0005881:cytoplasmic microtubule;GO:0005829:cytosol;GO:0045121:membrane raft;GO:0005874:microtubule;GO:0015630:microtubule cytoskeleton;GO:0043209:myelin sheath;	GO:0003725:double-stranded RNA binding;GO:0005525:GTP binding;GO:0005200:structural constituent of cytoskeleton;GO:0031625:ubiquitin protein ligase binding;	K07374	ko04145 Phagosome;ko04210 Apoptosis;ko04530 Tight junction;ko04540 Gap junction;ko05010 Alzheimer disease;ko05012 Parkinson disease;ko05014 Amyotrophic lateral sclerosis;ko05016 Huntington disease;ko05020 Prion disease;ko05022 Pathways of neurodegeneration - multiple diseases;ko05130 Pathogenic Escherichia coli infection;ko05132 Salmonella infection;;
ENST00000547969	3.37761	0	#NAME?	#NAME?	0.0496	0.970165	Down	ENSG00000187109	12	76049434	76053158	-	NAP1L1	nucleosome assembly protein 1 like 1 [Source:HGNC Symbol%3BAcc:HGNC:7637]	-	-	-	K11279	;
ENST00000549566	0	2.44152	inf	#NAME?	0.03795	0.970165	Ups	ENSG00000092841	12	56158358	56161465	+	MYL6	myosin light chain 6 [Source:HGNC Symbol%3BAcc:HGNC:7587]	GO:0006936:muscle contraction;GO:0030049:muscle filament sliding;GO:0007519:skeletal muscle tissue development;	GO:0016459:myosin complex;GO:0016461:unconventional myosin complex;	GO:0005509:calcium ion binding;GO:0000146:microfilament motor activity;GO:0003774:motor activity;GO:0008307:structural constituent of muscle;	K12751	ko04270 Vascular smooth muscle contraction;ko04530 Tight junction;ko04921 Oxytocin signaling pathway;;
ENST00000551380	9.16E-05	2.52668	14.7518	0.0588288	0.0431	0.970165	Ups	ENSG00000166704	19	57977076	58002820	-	ZNF606	zinc finger protein 606 [Source:HGNC Symbol%3BAcc:HGNC:25879]	GO:0006357:regulation of transcription by RNA polymerase II;	GO:0005654:nucleoplasm;GO:0005634:nucleus;	GO:0001228:DNA-binding transcription activator activity, RNA polymerase II-specific;GO:0046872:metal ion binding;GO:0000978:RNA polymerase II proximal promoter sequence-specific DNA binding;	K09228	ko05168 Herpes simplex virus 1 infection;;
ENST00000553030	0	0.808184	inf	#NAME?	0.0018	0.970165	Ups	ENSG00000039987	19	12751791	12758458	+	BEST2	bestrophin 2 [Source:HGNC Symbol%3BAcc:HGNC:17107]	GO:0006821:chloride transport;GO:0051899:membrane depolarization;GO:0007608:sensory perception of smell;	GO:0034707:chloride channel complex;GO:0005929:cilium;GO:0005886:plasma membrane;	GO:0005254:chloride channel activity;	K13879	ko04970 Salivary secretion;;
ENST00000554383	2.2005	0	#NAME?	#NAME?	0.0497	0.970165	Down	ENSG00000092199	14	21211418	21269442	-	HNRNPC	heterogeneous nuclear ribonucleoprotein C [Source:HGNC Symbol%3BAcc:HGNC:5035]	GO:0070935:3'-UTR-mediated mRNA stabilization;GO:0043044:ATP-dependent chromatin remodeling;GO:0000398:mRNA splicing, via spliceosome;GO:0032211:negative regulation of telomere maintenance via telomerase;GO:0001649:osteoblast differentiation;GO:0008380:RNA splicing;	GO:0015629:actin cytoskeleton;GO:0071013:catalytic step 2 spliceosome;GO:0000785:chromatin;GO:0005829:cytosol;GO:0070062:extracellular exosome;GO:0005576:extracellular region;GO:0016020:membrane;GO:0005654:nucleoplasm;GO:0005634:nucleus;GO:0032991:protein-containing complex;GO:0005681:spliceosomal complex;GO:0005697:telomerase holoenzyme complex;	GO:0042802:identical protein binding;GO:0003730:mRNA 3'-UTR binding;GO:1990247:N6-methyladenosine-containing RNA binding;GO:0031492:nucleosomal DNA binding;GO:0008266:poly(U) RNA binding;GO:0003723:RNA binding;GO:0070034:telomerase RNA binding;	K12884	ko03040 Spliceosome;;
ENST00000555055	8.41577	0	#NAME?	#NAME?	0.0355	0.970165	Down	ENSG00000126215	14	103697617	103715451	-	XRCC3	X-ray repair cross complementing 3 [Source:HGNC Symbol%3BAcc:HGNC:12830]	GO:0006974:cellular response to DNA damage stimulus;GO:0006310:DNA recombination;GO:0006281:DNA repair;GO:0000724:double-strand break repair via homologous recombination;GO:0045003:double-strand break repair via synthesis-dependent strand annealing;GO:0036297:interstrand cross-link repair;GO:0090267:positive regulation of mitotic cell cycle spindle assembly checkpoint;GO:0010824:regulation of cen…	GO:0000781:chromosome, telomeric region;GO:0005737:cytoplasm;GO:0005829:cytosol;GO:0005739:mitochondrion;GO:0005654:nucleoplasm;GO:0005634:nucleus;GO:0048471:perinuclear region of cytoplasm;GO:0033065:Rad51C-XRCC3 complex;GO:0005657:replication fork;	GO:0005524:ATP binding;GO:0008094:DNA-dependent ATPase activity;GO:0003677:DNA binding;	K10880	ko03440 Homologous recombination;;
ENST00000555379	2.54413	11.6145	2.19068	2.95501	0.0048	0.970165	Ups	ENSG00000258441	14	21200079	21205503	-	LINC00641	long intergenic non-protein coding RNA 641 [Source:HGNC Symbol%3BAcc:HGNC:27511]	-	-	-	-	-
ENST00000555567	1.09991	0.000436871	-11.2979	-0.0852678	0.0489	0.970165	Down	ENSG00000119630	14	74941834	74955597	-	PGF	placental growth factor [Source:HGNC Symbol%3BAcc:HGNC:8893]	GO:0031100:animal organ regeneration;GO:0030154:cell differentiation;GO:0007267:cell-cell signaling;GO:0032870:cellular response to hormone stimulus;GO:0007565:female pregnancy;GO:0050930:induction of positive chemotaxis;GO:0045766:positive regulation of angiogenesis;GO:0051781:positive regulation of cell division;GO:0008284:positive regulation of cell proliferation;GO:0001938:positive regulation…	GO:0005576:extracellular region;GO:0005615:extracellular space;GO:0016020:membrane;	GO:0042056:chemoattractant activity;GO:0008083:growth factor activity;GO:0008201:heparin binding;GO:0042802:identical protein binding;GO:0044877:protein-containing complex binding;GO:0005172:vascular endothelial growth factor receptor binding;	K16859	ko04010 koK signaling pathway;ko04014 Ras signaling pathway;ko04015 Rap1 signaling pathway;ko04151 PI3K-Akt signaling pathway;ko04510 Focal adhesion;ko05200 Pathways in cancer;;
ENST00000555883	0	1.36368	inf	#NAME?	0.04955	0.970165	Ups	ENSG00000092199	14	21210933	21269400	-	HNRNPC	heterogeneous nuclear ribonucleoprotein C [Source:HGNC Symbol%3BAcc:HGNC:5035]	GO:0070935:3'-UTR-mediated mRNA stabilization;GO:0043044:ATP-dependent chromatin remodeling;GO:0000398:mRNA splicing, via spliceosome;GO:0032211:negative regulation of telomere maintenance via telomerase;GO:0001649:osteoblast differentiation;GO:0008380:RNA splicing;	GO:0015629:actin cytoskeleton;GO:0071013:catalytic step 2 spliceosome;GO:0000785:chromatin;GO:0005829:cytosol;GO:0070062:extracellular exosome;GO:0005576:extracellular region;GO:0016020:membrane;GO:0005654:nucleoplasm;GO:0005634:nucleus;GO:0032991:protein-containing complex;GO:0005681:spliceosomal complex;GO:0005697:telomerase holoenzyme complex;	GO:0042802:identical protein binding;GO:0003730:mRNA 3'-UTR binding;GO:1990247:N6-methyladenosine-containing RNA binding;GO:0031492:nucleosomal DNA binding;GO:0008266:poly(U) RNA binding;GO:0003723:RNA binding;GO:0070034:telomerase RNA binding;	K12884	ko03040 Spliceosome;;
ENST00000556827	5.83246	0	#NAME?	#NAME?	0.02045	0.970165	Down	ENSG00000100644	14	61745605	61747472	+	HIF1A	hypoxia inducible factor 1 subunit alpha [Source:HGNC Symbol%3BAcc:HGNC:4910]	GO:0001525:angiogenesis;GO:0019896:axonal transport of mitochondrion;GO:0001922:B-1 B cell homeostasis;GO:0003208:cardiac ventricle morphogenesis;	GO:1904115:axon cytoplasm;GO:0000785:chromatin;GO:0005737:cytoplasm;GO:0005829:cytosol;	GO:0001216:bacterial-type RNA polymerase transcriptional activator activity, sequence-specific DNA binding;GO:0001228:DNA-binding transcription activator activity, RNA polymerase II-specific;GO:0003700:DNA-binding transcription factor activity;GO:0000981:DNA-binding transcription factor activity, RNA polymerase II-specific;	K08268	ko04066 HIF-1 signaling pathway;ko04137 Mitophagy - animal;ko04140 Autophagy - animal;ko04212 Longevity regulating pathway - worm;ko04361 Axon regeneration;ko04659 Th17 cell differentiation;ko04919 Thyroid hormone signaling pathway;ko05167 Kaposi sarcoma-associated herpesvirus infection;ko05200 Pathways in cancer;ko05205 Proteoglycans in cancer;ko05208 Chemical carcinogenesis - reactive oxygen sp…
ENST00000557385	0.000121072	1.01687	13.036	0.0895553	0.04225	0.970165	Ups	ENSG00000177485	X	120250812	120258398	+	ZBTB33	zinc finger and BTB domain containing 33 [Source:HGNC Symbol%3BAcc:HGNC:16682]	GO:0035556:intracellular signal transduction;GO:0045892:negative regulation of transcription, DNA-templated;GO:0006357:regulation of transcription by RNA polymerase II;GO:0016055:Wnt signaling pathway;	GO:0000785:chromatin;GO:0005829:cytosol;GO:0005730:nucleolus;GO:0005654:nucleoplasm;GO:0005634:nucleus;GO:0005886:plasma membrane;	GO:0000981:DNA-binding transcription factor activity, RNA polymerase II-specific;GO:0001227:DNA-binding transcription repressor activity, RNA polymerase II-specific;GO:0046872:metal ion binding;GO:0008327:methyl-CpG binding;GO:0000978:RNA polymerase II proximal promoter sequence-specific DNA binding;GO:0043565:sequence-specific DNA binding;GO:1990837:sequence-specific double-stranded DNA binding;	K10507	;
ENST00000558986	3.67274	0	#NAME?	#NAME?	0.0365	0.970165	Down	ENSG00000182718	15	60357194	60391151	-	ANXA2	annexin A2 [Source:HGNC Symbol%3BAcc:HGNC:537]	GO:0001525:angiogenesis;GO:0007589:body fluid secretion;GO:0030199:collagen fibril organization;GO:0042730:fibrinolysis;GO:0001765:membrane raft assembly;GO:0032804:negative regulation of low-density lipoprotein particle receptor catabolic process;GO:0036035:osteoclast development;GO:0048146:positive regulation of fibroblast proliferation;GO:1905581:positive regulation of low-density lipoprotein …	GO:0005912:adherens junction;GO:1990665:AnxA2-p11 complex;GO:0035578:azurophil granule lumen;GO:0005604:basement membrane;GO:0016323:basolateral plasma membrane;GO:0005938:cell cortex;GO:0009986:cell surface;GO:0062023:collagen-containing extracellular matrix;GO:0005737:cytoplasm;GO:0005829:cytosol;GO:0005769:early endosome;GO:0005768:endosome;GO:0070062:extracellular exosome;GO:0005576:extracell…	GO:0044730:bone sialoprotein binding;GO:0098641:cadherin binding involved in cell-cell adhesion;GO:0005262:calcium channel activity;GO:0005509:calcium ion binding;GO:0005544:calcium-dependent phospholipid binding;GO:0048306:calcium-dependent protein binding;GO:0008092:cytoskeletal protein binding;GO:0042802:identical protein binding;GO:0005546:phosphatidylinositol-4,5-bisphosphate binding;GO:0001…	K17092	ko05132 Salmonella infection;;
ENST00000559488	12.1647	1.21195	-3.3273	-3.50583	0.00405	0.970165	Down	ENSG00000259207	17	47253827	47313743	+	ITGB3	integrin subunit beta 3 [Source:HGNC Symbol%3BAcc:HGNC:6156]	GO:0032147:activation of protein kinase activity;GO:0060055:angiogenesis involved in wound healing;GO:0038027:apolipoprotein A-I-mediated signaling pathway;GO:0043277:apoptotic cell clearance;	GO:0035868:alphav-beta3 integrin-HMGB1 complex;GO:0035867:alphav-beta3 integrin-IGF-1-IGF1R complex;GO:0035866:alphav-beta3 integrin-PKCalpha complex;GO:0071062:alphav-beta3 integrin-vitronectin complex;	GO:0050839:cell adhesion molecule binding;GO:0015026:coreceptor activity;GO:0019899:enzyme binding;GO:0050840:extracellular matrix binding;	K06493	ko04015 Rap1 signaling pathway;ko04145 Phagosome;ko04151 PI3K-Akt signaling pathway;ko04380 Osteoclast differentiation;ko04510 Focal adhesion;ko04512 ECM-receptor interaction;ko04611 Platelet activation;ko04613 Neutrophil extracellular trap formation;ko04640 Hematopoietic cell lineage;ko04810 Regulation of actin cytoskeleton;ko04919 Thyroid hormone signaling pathway;ko05163 Human cytomegalovirus …
ENST00000560466	0	5.17566	inf	#NAME?	0.0271	0.970165	Ups	ENSG00000182718	15	60351733	60397986	-	ANXA2	annexin A2 [Source:HGNC Symbol%3BAcc:HGNC:537]	GO:0001525:angiogenesis;GO:0007589:body fluid secretion;GO:0030199:collagen fibril organization;GO:0042730:fibrinolysis;GO:0001765:membrane raft assembly;GO:0032804:negative regulation of low-density lipoprotein particle receptor catabolic process;GO:0036035:osteoclast development;GO:0048146:positive regulation of fibroblast proliferation;GO:1905581:positive regulation of low-density lipoprotein …	GO:0005912:adherens junction;GO:1990665:AnxA2-p11 complex;GO:0035578:azurophil granule lumen;GO:0005604:basement membrane;GO:0016323:basolateral plasma membrane;GO:0005938:cell cortex;GO:0009986:cell surface;GO:0062023:collagen-containing extracellular matrix;GO:0005737:cytoplasm;GO:0005829:cytosol;GO:0005769:early endosome;GO:0005768:endosome;GO:0070062:extracellular exosome;GO:0005576:extracell…	GO:0044730:bone sialoprotein binding;GO:0098641:cadherin binding involved in cell-cell adhesion;GO:0005262:calcium channel activity;GO:0005509:calcium ion binding;GO:0005544:calcium-dependent phospholipid binding;GO:0048306:calcium-dependent protein binding;GO:0008092:cytoskeletal protein binding;GO:0042802:identical protein binding;GO:0005546:phosphatidylinositol-4,5-bisphosphate binding;GO:0001…	K17092	ko05132 Salmonella infection;;
ENST00000562287	1.44693	0	#NAME?	#NAME?	0.003	0.970165	Down	ENSG00000261089	16	28413703	28415018	+	CDC37P2	cell division cycle 37 pseudogene 2 [Source:HGNC Symbol%3BAcc:HGNC:35453]	GO:0098779:positive regulation of mitophagy in response to mitochondrial depolarization;GO:0010608:posttranscriptional regulation of gene expression;GO:0006457:protein folding;GO:0050821:protein stabilization;GO:0006605:protein targeting;GO:0000079:regulation of cyclin-dependent protein serine/threonine kinase activity;GO:0060334:regulation of interferon-gamma-mediated signaling pathway;GO:006033…	GO:0101031:chaperone complex;GO:0005737:cytoplasm;GO:0005829:cytosol;GO:0070062:extracellular exosome;GO:1990565:HSP90-CDC37 chaperone complex;	GO:0051087:chaperone binding;GO:0031072:heat shock protein binding;GO:0051879:Hsp90 protein binding;GO:0019900:kinase binding;GO:0019901:protein kinase binding;GO:0019887:protein kinase regulator activity;GO:0097110:scaffold protein binding;GO:0051082:unfolded protein binding;	K09554	ko04151 PI3K-Akt signaling pathway;;
ENST00000562679	1.83916	0	#NAME?	#NAME?	0.03115	0.970165	Down	ENSG00000149925	16	30066187	30069547	+	ALDOA	aldolase%2C fructose-bisphosphate A [Source:HGNC Symbol%3BAcc:HGNC:414]	GO:0007015:actin filament organization;GO:0006754:ATP biosynthetic process;GO:0007339:binding of sperm to zona pellucida;GO:0030388:fructose 1,6-bisphosphate metabolic process;GO:0006000:fructose metabolic process;GO:0006096:glycolytic process;GO:0046716:muscle cell cellular homeostasis;GO:0051289:protein homotetramerization;GO:0008360:regulation of cell shape;GO:0006941:striated muscle contracti…	GO:0015629:actin cytoskeleton;GO:0005829:cytosol;GO:0070062:extracellular exosome;GO:0005576:extracellular region;GO:0005615:extracellular space;GO:1904813:ficolin-1-rich granule lumen;GO:0031674:I band;GO:0031430:M band;GO:0016020:membrane;GO:0005634:nucleus;GO:0031093:platelet alpha granule lumen;GO:0034774:secretory granule lumen;GO:0061827:sperm head;GO:1904724:tertiary granule lumen;	GO:0003779:actin binding;GO:0045296:cadherin binding;GO:0008092:cytoskeletal protein binding;GO:0070061:fructose binding;GO:0004332:fructose-bisphosphate aldolase activity;GO:0042802:identical protein binding;GO:0003723:RNA binding;GO:0015631:tubulin binding;	K01623	ko00010 Glycolysis / Gluconeogenesis;ko00030 Pentose phosphate pathway;ko00051 Fructose and mannose metabolism;ko00680 Methane metabolism;ko00710 Carbon fixation in photosynthetic organisms;ko01100 Metabolic pathways;ko01110 Biosynthesis of secondary metabolites;ko01120 Microbial metabolism in diverse environments;ko01200 Carbon metabolism;ko01230 Biosynthesis of amino acids;ko04066 HIF-1 signali…
ENST00000562691	0.131442	1.31659	3.3243	2.54822	0.02995	0.970165	Ups	ENSG00000261324	12	14762504	14767931	-	-	novel transcript%2C overlapping HIST4H4	-	-	-	-	-
ENST00000563601	0.392174	2.6224	2.74132	2.17508	0.04925	0.970165	Ups	ENSG00000260589	10	17641284	17643878	-	STAM-DT	STAM divergent transcript [Source:HGNC Symbol%3BAcc:HGNC:49568]	-	-	-	-	-
ENST00000563719	1.33551	3.63E-05	-15.1689	-0.0535663	0.04835	0.970165	Down	ENSG00000171016	15	55538884	55588345	-	PYGO1	pygopus family PHD finger 1 [Source:HGNC Symbol%3BAcc:HGNC:30256]	GO:0060070:canonical Wnt signaling pathway;GO:0002244:hematopoietic progenitor cell differentiation;GO:0001822:kidney development;GO:0045944:positive regulation of transcription by RNA polymerase II;GO:0034504:protein localization to nucleus;GO:0007289:spermatid nucleus differentiation;	GO:0005654:nucleoplasm;	GO:0046872:metal ion binding;GO:0035064:methylated histone binding;	K11447	ko05202 Transcriptional misregulation in cancer;;
ENST00000563733	0	2.2491	inf	#NAME?	0.0427	0.970165	Ups	ENSG00000087263	16	56451533	56458901	+	OGFOD1	2-oxoglutarate and iron dependent oxygenase domain containing 1 [Source:HGNC Symbol%3BAcc:HGNC:25585]	GO:0008283:cell proliferation;GO:0019511:peptidyl-proline hydroxylation;GO:0018126:protein hydroxylation;GO:0006449:regulation of translational termination;GO:0034063:stress granule assembly;	GO:0005737:cytoplasm;GO:0010494:cytoplasmic stress granule;GO:0005829:cytosol;GO:0005654:nucleoplasm;	GO:0005506:iron ion binding;GO:0031418:L-ascorbic acid binding;GO:0031544:peptidyl-proline 3-dioxygenase activity;GO:0031543:peptidyl-proline dioxygenase activity;	-	-
[truncated: 178 more rows]
