# Supplementary material for: Exosome encapsulated albumin nanoparticles target delivery of DBET6 as a treatment for triple-negative breast cancer
Source: PLoS One. 2026 Jan 12;21(1):e0335890. doi: 10.1371/journal.pone.0335890 (PMC12795375; doi:10.1371/journal.pone.0335890)
Supplement: S4 File — (ZIP) [file pone.0335890.s004.zip › Supporting Information3/Fig4/Fig4c/CTL-VS-NPS_significant.xlsx]

## Sheet: Sheet1
category	term	ontology	numDEInCat	numInCat	over_represented_pvalue	over_represented_FDR	GeneNumber(Up)	GeneNumber(Down)
GO:0005925	focal adhesion	CC	58	4673	7.88793e-19	1.43095e-14	22	36
GO:0005576	extracellular region	CC	94	12438	1.1127e-16	1.00927e-12	25	69
GO:0005615	extracellular space	CC	81	10404	1.97296e-15	1.19305e-11	21	60
GO:0070062	extracellular vesicular exosome	CC	114	19214	1.85111e-12	8.39524e-09	45	69
GO:0062023	collagen-containing extracellular matrix	CC	35	2830	2.19022e-11	7.94657e-08	6	29
GO:0005125	cytokine activity	MF	18	869	8.55511e-11	2.58664e-07	2	16
GO:0003730	mRNA 3'-UTR binding	MF	20	1060	1.94505e-10	5.04072e-07	14	6
GO:1990904	ribonucleoprotein complex	CC	27	2270	2.76606e-09	6.27239e-06	14	13
GO:0005634	nucleus	CC	222	50856	4.56221e-09	9.1959e-06	88	134
GO:0061614	pri-miRNA transcription from RNA polymerase II promoter	BP	6	45	2.21236e-08	4.01345e-05	4	2
GO:0004332	fructose-bisphosphate aldolase activity	MF	5	40	4.01879e-08	6.62772e-05	3	2
GO:0001649	osteoblast differentiation	BP	16	848	6.88864e-08	0.000103345	4	12
GO:0005862	muscle thin filament tropomyosin	CC	6	70	7.40582e-08	0.000103345	1	5
GO:0045667	regulation of osteoblast differentiation	BP	7	105	9.45214e-08	0.000122479	5	2
GO:0047280	nicotinamide phosphoribosyltransferase activity	MF	6	52	1.19757e-07	0.000125458	1	5
GO:1905377	response to D-galactose	BP	6	52	1.19757e-07	0.000125458	1	5
GO:0071013	catalytic step 2 spliceosome	CC	16	1097	1.20343e-07	0.000125458	10	6
GO:0002102	podosome	CC	11	409	1.24483e-07	0.000125458	2	9
GO:0051770	positive regulation of nitric-oxide synthase biosynthetic process	BP	7	101	1.35418e-07	0.000129296	1	6
GO:0043517	positive regulation of DNA damage response, signal transduction by p53 class mediator	BP	7	101	1.73125e-07	0.000157033	4	3
GO:0014916	regulation of lung blood pressure	BP	6	58	1.98441e-07	0.000171425	1	5
GO:0000786	nucleosome	CC	10	429	2.56553e-07	0.000211552	10	0
GO:0006096	glycolytic process	BP	10	435	2.76316e-07	0.000217941	6	4
GO:0042470	melanosome	CC	19	1418	3.29209e-07	0.000248841	9	10
GO:0016020	membrane	CC	120	23524	3.44866e-07	0.000250249	53	67
GO:0004514	nicotinate-nucleotide diphosphorylase (carboxylating) activity	MF	6	71	3.61269e-07	0.000252068	1	5
GO:0005178	integrin binding	MF	20	1574	3.75221e-07	0.000252107	6	14
GO:0070373	negative regulation of ERK1 and ERK2 cascade	BP	10	422	4.54757e-07	0.000294634	1	9
GO:0005604	basement membrane	CC	16	906	4.91595e-07	0.000307518	3	13
GO:0070997	neuron death	BP	6	72	5.97792e-07	0.000361485	1	5
GO:2001014	regulation of skeletal muscle cell differentiation	BP	6	84	8.06079e-07	0.000471712	4	2
GO:0008284	positive regulation of cell proliferation	BP	30	3451	9.78429e-07	0.000554677	6	24
GO:0032922	circadian regulation of gene expression	BP	12	569	1.1203e-06	0.000615857	3	9
GO:2000773	negative regulation of cellular senescence	BP	7	155	1.59041e-06	0.000848576	1	6
GO:0000956	nuclear-transcribed mRNA catabolic process	BP	7	167	1.66031e-06	0.00086056	4	3
GO:0046982	protein heterodimerization activity	MF	25	2764	1.98582e-06	0.00100069	17	8
GO:0001525	angiogenesis	BP	23	2291	2.49742e-06	0.00122448	5	18
GO:0001774	microglial cell activation	BP	7	170	2.60784e-06	0.00124497	2	5
GO:0034356	NAD biosynthesis via nicotinamide riboside salvage pathway	BP	6	105	2.84075e-06	0.00132138	1	5
GO:0070061	fructose binding	MF	5	84	3.90073e-06	0.00176908	3	2
GO:0007568	aging	BP	19	1817	4.88638e-06	0.00216205	10	9
GO:0006000	fructose metabolic process	BP	5	93	5.42595e-06	0.00234362	3	2
GO:0046697	decidualization	BP	7	184	5.77898e-06	0.00243806	3	4
GO:0007052	mitotic spindle organization	BP	13	792	6.70173e-06	0.00271819	3	10
GO:0007565	female pregnancy	BP	12	705	6.74267e-06	0.00271819	2	10
GO:0005737	cytoplasm	CC	203	49377	8.16531e-06	0.00322015	84	119
GO:0048146	positive regulation of fibroblast proliferation	BP	8	311	9.28064e-06	0.00351681	1	7
GO:0030521	androgen receptor signaling pathway	BP	7	193	9.30526e-06	0.00351681	5	2
GO:0061827	sperm head	CC	5	93	9.81898e-06	0.00363523	3	2
GO:0008083	growth factor activity	MF	12	871	1.04101e-05	0.00372152	1	11
GO:0031012	extracellular matrix	CC	19	1610	1.04623e-05	0.00372152	3	16
GO:0005201	extracellular matrix structural constituent	MF	13	817	1.08823e-05	0.00379645	0	13
GO:0014070	response to organic cyclic compound	BP	10	450	1.12418e-05	0.00384786	3	7
GO:0035578	azurophil granule lumen	CC	13	974	1.19324e-05	0.00395724	7	6
GO:0009611	response to wounding	BP	10	539	1.19976e-05	0.00395724	2	8
GO:0005829	cytosol	CC	225	55643	1.22241e-05	0.00395996	83	142
GO:0030388	fructose 1,6-bisphosphate metabolic process	BP	5	105	1.30264e-05	0.00414584	3	2
GO:0060765	regulation of androgen receptor signaling pathway	BP	6	158	2.0143e-05	0.00630023	4	2
GO:0030863	cortical cytoskeleton	CC	7	263	2.09595e-05	0.00644451	2	5
GO:0035987	endodermal cell differentiation	BP	8	287	2.23751e-05	0.00676512	0	8
GO:0004784	superoxide dismutase activity	MF	3	25	2.29354e-05	0.00682084	3	0
GO:0007015	actin filament organization	BP	16	1488	2.56117e-05	0.0074939	6	10
GO:0005884	actin filament	CC	11	723	2.77335e-05	0.00798591	4	7
GO:0003723	RNA binding	MF	73	15032	3.18462e-05	0.0090269	42	31
GO:0045669	positive regulation of osteoblast differentiation	BP	8	364	3.37666e-05	0.00942399	3	5
GO:0006754	ATP biosynthetic process	BP	5	151	3.56705e-05	0.00980451	3	2
GO:0044548	S100 protein binding	MF	5	138	4.14996e-05	0.0109879	1	4
GO:1900110	negative regulation of histone H3-K9 dimethylation	BP	3	31	4.16176e-05	0.0109879	2	1
GO:0005518	collagen binding	MF	11	753	4.17929e-05	0.0109879	2	9
GO:0045445	myoblast differentiation	BP	6	152	4.86776e-05	0.0125779	4	2
GO:0030520	intracellular estrogen receptor signaling pathway	BP	6	185	4.92271e-05	0.0125779	4	2
GO:0072332	intrinsic apoptotic signaling pathway by p53 class mediator	BP	6	207	5.09335e-05	0.0128331	4	2
GO:0031100	organ regeneration	BP	7	290	5.39443e-05	0.0134055	3	4
GO:0060710	chorio-allantoic fusion	BP	3	24	5.66998e-05	0.0138999	1	2
GO:0044772	mitotic cell cycle phase transition	BP	5	138	5.88431e-05	0.014233	0	5
GO:0140056	organelle localization by membrane tethering	BP	3	28	6.0984e-05	0.0145567	3	0
GO:2000619	negative regulation of histone H4-K16 acetylation	BP	3	34	6.96141e-05	0.0164009	2	1
GO:0071799	cellular response to prostaglandin D stimulus	BP	3	21	7.89839e-05	0.0178502	0	3
GO:0045161	neuronal ion channel clustering	BP	4	57	7.95569e-05	0.0178502	1	3
GO:0060740	prostate gland epithelium morphogenesis	BP	3	23	7.96886e-05	0.0178502	0	3
GO:0015629	actin cytoskeleton	CC	23	2695	7.97016e-05	0.0178502	10	13
GO:0022612	gland morphogenesis	BP	3	20	8.07063e-05	0.0178548	1	2
GO:0071880	adenylate cyclase-activating adrenergic receptor signaling pathway	BP	5	130	8.74237e-05	0.0191079	3	2
GO:0090650	cellular response to oxygen-glucose deprivation	BP	6	191	9.22841e-05	0.0199301	1	5
GO:0046680	response to DDT	BP	2	7	9.63007e-05	0.0200499	0	2
GO:0071283	cellular response to iron(III) ion	BP	2	7	9.63007e-05	0.0200499	0	2
GO:2000775	histone H3-S10 phosphorylation involved in chromosome condensation	BP	2	7	9.63007e-05	0.0200499	0	2
GO:1904844	response to L-glutamine	BP	2	6	9.8365e-05	0.0200499	2	0
GO:1904880	response to hydrogen sulfide	BP	2	6	9.8365e-05	0.0200499	2	0
GO:1902747	negative regulation of lens fiber cell differentiation	BP	3	27	0.000104438	0.0210512	0	3
GO:0010628	positive regulation of gene expression	BP	25	3147	0.000107892	0.0215084	6	19
GO:0000380	alternative mRNA splicing, via spliceosome	BP	7	375	0.000111223	0.0219314	5	2
GO:1990247	N6-methyladenosine-containing RNA binding	MF	5	131	0.000113487	0.0221373	3	2
GO:0000421	autophagic vacuole membrane	CC	7	389	0.000115011	0.0221959	6	1
GO:0007566	embryo implantation	BP	6	288	0.000118362	0.0226022	4	2
GO:0046330	positive regulation of JNK cascade	BP	9	553	0.000119952	0.0226672	7	2
GO:0005509	calcium ion binding	MF	40	6252	0.000123382	0.0230749	11	29
GO:0050136	NADH dehydrogenase (quinone) activity	MF	2	7	0.000129076	0.0238935	2	0
GO:0030855	epithelial cell differentiation	BP	8	515	0.000141761	0.0259766	4	4
GO:0098639	collagen binding involved in cell-matrix adhesion	MF	4	57	0.000143943	0.0261127	0	4
GO:0097433	dense body	CC	5	161	0.000154352	0.0277238	3	2
GO:0043950	positive regulation of cAMP-mediated signaling	BP	5	152	0.00017154	0.0302135	3	2
GO:0048254	snoRNA localization	BP	3	52	0.000173064	0.0302135	2	1
GO:0035988	chondrocyte proliferation	BP	5	100	0.000175009	0.0302135	1	4
GO:2001268	negative regulation of cysteine-type endopeptidase activity involved in apoptotic signaling pathway	BP	3	49	0.000176495	0.0302135	2	1
GO:0008090	retrograde axon cargo transport	BP	6	156	0.000177661	0.0302135	3	3
GO:1901896	positive regulation of calcium-transporting ATPase activity	BP	3	35	0.000178207	0.0302135	3	0
GO:0002237	response to molecule of bacterial origin	BP	2	8	0.00018214	0.0305945	0	2
GO:0000278	mitotic cell cycle	BP	15	1443	0.000187027	0.0311272	4	11
GO:1900113	negative regulation of histone H3-K9 trimethylation	BP	3	43	0.000192244	0.0317045	2	1
GO:0098761	cellular response to interleukin-7	BP	6	285	0.000196431	0.0321032	4	2
GO:0007339	binding of sperm to zona pellucida	BP	6	308	0.000200622	0.0324954	4	2
GO:0005788	endoplasmic reticulum lumen	CC	21	2606	0.000204514	0.0328326	3	18
GO:0006941	striated muscle contraction	BP	5	107	0.000221528	0.0352521	3	2
GO:0030574	collagen catabolic process	BP	7	381	0.000237471	0.0371543	2	5
GO:0034663	endoplasmic reticulum chaperone complex	CC	6	182	0.000237578	0.0371543	2	4
GO:0097255	R2TP complex	CC	3	56	0.000239986	0.0372102	2	1
GO:0071456	cellular response to hypoxia	BP	11	905	0.000250173	0.0384609	3	8
GO:0008454	alpha-1,3-mannosylglycoprotein 4-beta-N-acetylglucosaminyltransferase activity	MF	3	37	0.00025414	0.0387424	1	2
GO:0010856	adenylate cyclase activator activity	MF	5	164	0.000305393	0.0461678	3	2
GO:0045069	regulation of viral genome replication	BP	4	137	0.000318856	0.0477093	3	1
GO:1902661	positive regulation of glucose mediated signaling pathway	BP	3	46	0.00032085	0.0477093	2	1
GO:0035500	MH2 domain binding	MF	3	29	0.0003313	0.0488176	2	1
GO:2000617	positive regulation of histone H3-K9 acetylation	BP	3	50	0.000333685	0.0488176	2	1
GO:0046716	muscle cell cellular homeostasis	BP	6	238	0.000339924	0.0491291	3	3
GO:0045785	positive regulation of cell adhesion	BP	7	429	0.000341231	0.0491291	3	4
GO:0001837	epithelial to mesenchymal transition	BP	6	265	0.000357277	0.0510344	4	2
GO:0017017	MAP kinase tyrosine/serine/threonine phosphatase activity	MF	3	41	0.000365016	0.0517324	0	3
GO:1903800	positive regulation of production of miRNAs involved in gene silencing by miRNA	BP	4	86	0.000387112	0.0544387	3	1
GO:0034975	protein folding in endoplasmic reticulum	BP	6	205	0.000391857	0.0546821	2	4
GO:0005102	receptor binding	MF	19	2497	0.000407069	0.0559566	6	13
GO:0030509	BMP signaling pathway	BP	7	397	0.000409589	0.0559566	3	4
GO:0003724	RNA helicase activity	MF	11	963	0.000410805	0.0559566	5	6
GO:0033690	positive regulation of osteoblast proliferation	BP	3	49	0.000413328	0.0559566	2	1
GO:0046790	virion binding	MF	4	135	0.000428346	0.0575602	2	2
GO:0050681	androgen receptor binding	MF	7	391	0.000435354	0.0580717	5	2
GO:0019834	phospholipase A2 inhibitor activity	MF	3	61	0.000443657	0.0587473	1	2
GO:0005886	plasma membrane	CC	154	36415	0.000449967	0.059151	55	99
GO:1903984	positive regulation of TRAIL-activated apoptotic signaling pathway	BP	2	12	0.000457681	0.0597324	1	1
GO:0019901	protein kinase binding	MF	30	4723	0.000483985	0.0626367	7	23
GO:0031093	platelet alpha granule lumen	CC	7	445	0.000486841	0.0626367	3	4
GO:0043021	ribonucleoprotein complex binding	MF	7	447	0.000500608	0.0632744	4	3
GO:0000307	cyclin-dependent protein kinase holoenzyme complex	CC	5	220	0.000503678	0.0632744	0	5
GO:0061575	cyclin-dependent protein serine/threonine kinase activator activity	MF	3	62	0.00050536	0.0632744	0	3
GO:0004712	protein serine/threonine/tyrosine kinase activity	MF	6	331	0.000505749	0.0632744	1	5
GO:0050839	cell adhesion molecule binding	MF	10	752	0.000514411	0.0637228	3	7
GO:0031247	actin rod assembly	BP	3	36	0.000516358	0.0637228	0	3
GO:0097125	cyclin B1-CDK1 complex	CC	2	14	0.00052081	0.063838	0	2
GO:0003924	GTPase activity	MF	19	2754	0.000524655	0.0638776	10	9
GO:0007589	body fluid secretion	BP	3	59	0.000534566	0.0646504	1	2
GO:0051301	cell division	BP	25	3815	0.000584509	0.0702223	3	22
GO:0005793	endoplasmic reticulum-Golgi intermediate compartment	CC	11	1025	0.000594764	0.0709843	4	7
GO:0071222	cellular response to lipopolysaccharide	BP	10	976	0.000607329	0.0715578	2	8
GO:0030335	positive regulation of cell migration	BP	16	1905	0.000607458	0.0715578	5	11
GO:1904813	ficolin-1-rich granule lumen	CC	11	1168	0.000611423	0.0715602	6	5
GO:0050930	induction of positive chemotaxis	BP	3	55	0.000633914	0.0737168	1	2
GO:0005622	intracellular	CC	4	106	0.000653602	0.0755223	2	2
GO:0090240	positive regulation of histone H4 acetylation	BP	3	75	0.000668291	0.076579	2	1
GO:0000079	regulation of cyclin-dependent protein serine/threonine kinase activity	BP	6	383	0.00067119	0.076579	1	5
GO:1904668	positive regulation of ubiquitin protein ligase activity	BP	3	73	0.000686134	0.0777947	0	3
GO:1905395	response to flavonoid	BP	2	19	0.00069717	0.0779009	2	0
GO:0045545	syndecan binding	MF	3	56	0.000699316	0.0779009	1	2
GO:0045860	positive regulation of protein kinase activity	BP	8	510	0.000699953	0.0779009	5	3
GO:0009612	response to mechanical stimulus	BP	6	338	0.000706546	0.0781552	1	5
GO:0097452	GAIT complex	CC	4	158	0.000711681	0.0782461	3	1
GO:0010862	positive regulation of pathway-restricted SMAD protein phosphorylation	BP	4	126	0.000753785	0.082376	1	3
GO:0045766	positive regulation of angiogenesis	BP	10	909	0.000782568	0.0840541	1	9
GO:0051387	negative regulation of neurotrophin TRK receptor signaling pathway	BP	2	13	0.000785021	0.0840541	0	2
GO:0008360	regulation of cell shape	BP	13	1394	0.000787588	0.0840541	4	9
GO:0051987	positive regulation of attachment of spindle microtubules to kinetochore	BP	2	16	0.000787674	0.0840541	0	2
GO:0060447	bud outgrowth involved in lung branching	BP	2	11	0.00080727	0.0851436	0	2
GO:0060739	mesenchymal-epithelial cell signaling involved in prostate gland development	BP	2	11	0.00080727	0.0851436	0	2
GO:0060836	lymphatic endothelial cell differentiation	BP	2	13	0.000833	0.0873495	0	2
GO:0071803	positive regulation of podosome assembly	BP	3	56	0.000847748	0.088385	1	2
GO:0048661	positive regulation of smooth muscle cell proliferation	BP	7	457	0.000853645	0.0884913	1	6
GO:0031683	G-protein beta/gamma-subunit complex binding	MF	5	223	0.00087062	0.0897381	3	2
GO:0045236	CXCR chemokine receptor binding	MF	3	59	0.000882917	0.0904915	0	3
GO:0090394	negative regulation of excitatory postsynaptic membrane potential	BP	3	63	0.000900612	0.0913804	1	2
GO:0035970	peptidyl-threonine dephosphorylation	BP	4	129	0.000901664	0.0913804	0	4
GO:1904724	tertiary granule lumen	CC	7	523	0.000930184	0.0933043	3	4
GO:0098966	perisynaptic extracellular matrix	CC	2	12	0.000930934	0.0933043	0	2
GO:0070761	pre-snoRNP complex	CC	3	80	0.000946575	0.0943506	2	1
GO:0005544	calcium-dependent phospholipid binding	MF	7	510	0.000970732	0.0962298	2	5
GO:0000398	mRNA splicing, via spliceosome	BP	14	1864	0.00101909	0.100475	8	6
GO:0001556	oocyte maturation	BP	4	142	0.00104114	0.101672	0	4
GO:0072382	minus-end-directed vesicle transport along microtubule	BP	4	66	0.00104847	0.101672	2	2
GO:0008361	regulation of cell size	BP	5	195	0.00104891	0.101672	1	4
GO:0031674	I band	CC	5	171	0.00105366	0.101672	3	2
GO:0034774	secretory granule lumen	CC	9	927	0.00106967	0.102671	6	3
GO:0003955	NAD(P)H dehydrogenase (quinone) activity	MF	2	22	0.0011518	0.109973	2	0
GO:0007229	integrin-mediated signaling pathway	BP	10	888	0.0011598	0.110156	3	7
GO:0016240	autophagic vacuole docking	BP	3	76	0.00117347	0.110875	3	0
GO:0043006	activation of phospholipase A2 activity by calcium-mediated signaling	BP	2	13	0.00131617	0.122827	0	2
GO:0120095	vacuole-isolation membrane contact site	CC	2	18	0.00131989	0.122827	1	1
GO:0048771	tissue remodeling	BP	3	73	0.00132029	0.122827	0	3
GO:0046332	SMAD binding	MF	6	341	0.00133322	0.123397	4	2
GO:0002544	chronic inflammatory response	BP	2	19	0.00137077	0.125766	0	2
GO:0008753	NADPH dehydrogenase (quinone) activity	MF	2	20	0.00137268	0.125766	2	0
GO:0000045	autophagic vacuole assembly	BP	7	576	0.00139377	0.127057	6	1
GO:0000710	meiotic mismatch repair	BP	3	70	0.00144429	0.131004	1	2
GO:0071168	protein localization to chromatin	BP	4	137	0.0014576	0.131554	2	2
GO:0071248	cellular response to metal ion	BP	2	22	0.00146833	0.131866	2	0
GO:0031748	D1 dopamine receptor binding	MF	4	151	0.00152119	0.135297	2	2
GO:0010507	negative regulation of autophagy	BP	7	509	0.00152144	0.135297	2	5
GO:1900153	positive regulation of nuclear-transcribed mRNA catabolic process, deadenylation-dependent decay	BP	4	144	0.00155675	0.1374	2	2
GO:0034329	cell junction assembly	BP	3	73	0.00156489	0.1374	3	0
GO:0071479	cellular response to ionizing radiation	BP	6	386	0.00156782	0.1374	1	5
GO:0008092	cytoskeletal protein binding	MF	8	646	0.00158682	0.138295	5	3
GO:0048545	response to steroid hormone	BP	3	76	0.0015973	0.138295	0	3
GO:0000940	condensed chromosome outer kinetochore	CC	3	95	0.0016009	0.138295	0	3
GO:0001164	RNA polymerase I CORE element sequence-specific DNA binding	MF	3	88	0.00163447	0.140526	2	1
GO:0035900	response to isolation stress	BP	3	68	0.00165392	0.141527	3	0
GO:2000643	positive regulation of early endosome to late endosome transport	BP	3	70	0.00169841	0.143662	1	2
GO:0043394	proteoglycan binding	MF	5	225	0.00169958	0.143662	2	3
GO:0040037	negative regulation of fibroblast growth factor receptor signaling pathway	BP	3	67	0.00170262	0.143662	0	3
GO:0031773	kisspeptin receptor binding	MF	1	1	0.00172429	0.144149	0	1
GO:0033686	positive regulation of luteinizing hormone secretion	BP	1	1	0.00172429	0.144149	0	1
GO:0051430	corticotropin-releasing hormone receptor 1 binding	MF	3	76	0.00173434	0.144178	1	2
GO:0030242	peroxisome degradation	BP	3	61	0.00174053	0.144178	2	1
GO:0006378	mRNA polyadenylation	BP	5	279	0.00176328	0.144937	4	1
GO:0005938	cell cortex	CC	16	1938	0.00176567	0.144937	6	10
GO:0005856	cytoskeleton	CC	30	4768	0.00182263	0.148939	10	20
GO:0036021	endolysosome lumen	CC	4	149	0.00184268	0.149902	2	2
GO:0008266	poly(U) RNA binding	MF	5	301	0.00185878	0.150536	2	3
GO:0072562	blood microparticle	CC	9	987	0.00188532	0.151842	4	5
GO:1905168	positive regulation of double-strand break repair via homologous recombination	BP	4	162	0.00189996	0.151842	3	1
GO:0046718	viral entry into host cell	BP	6	404	0.00191379	0.151842	3	3
GO:0000492	box C/D snoRNP assembly	BP	3	105	0.00191799	0.151842	2	1
GO:0007051	spindle organization	BP	4	181	0.00193006	0.151842	0	4
GO:0007267	cell-cell signaling	BP	10	1070	0.00193266	0.151842	2	8
GO:0031640	killing of cells of other organism	BP	4	264	0.00194103	0.151842	1	3
GO:0010719	negative regulation of epithelial to mesenchymal transition	BP	4	166	0.00194459	0.151842	0	4
GO:0051293	establishment of spindle localization	BP	4	101	0.00195023	0.151842	2	2
GO:0001216	sequence-specific DNA binding bacterial-type RNA polymerase transcription factor activity involved in positive regulation of transcription	MF	3	78	0.00198301	0.153248	0	3
GO:0110032	positive regulation of G2/MI transition of meiotic cell cycle	BP	2	22	0.00198518	0.153248	0	2
GO:0051569	regulation of histone H3-K4 methylation	BP	3	85	0.0020332	0.156077	2	1
GO:0048306	calcium-dependent protein binding	MF	8	770	0.00204367	0.156077	3	5
GO:0005525	GTP binding	MF	21	3559	0.00204764	0.156077	11	10
GO:0071682	endocytic vesicle lumen	CC	4	159	0.00207254	0.157314	0	4
GO:0042730	fibrinolysis	BP	4	195	0.00216854	0.163915	1	3
GO:1904646	cellular response to amyloid-beta	BP	6	355	0.00217956	0.164064	1	5
GO:0008544	epidermis development	BP	6	420	0.00220846	0.165553	1	5
GO:0032432	actin filament bundle	CC	3	81	0.0022545	0.168308	1	2
GO:1990428	miRNA transport	BP	3	62	0.00229015	0.170168	2	1
GO:0009299	mRNA transcription	BP	3	76	0.00229817	0.170168	2	1
GO:0061418	regulation of transcription from RNA polymerase II promoter in response to hypoxia	BP	2	19	0.00231282	0.170556	1	1
GO:0031852	mu-type opioid receptor binding	MF	3	88	0.00234137	0.171963	1	2
GO:0001725	stress fiber	CC	10	1019	0.00237804	0.173745	2	8
GO:0007606	sensory perception of chemical stimulus	BP	3	90	0.00238479	0.173745	1	2
GO:1902175	regulation of oxidative stress-induced intrinsic apoptotic signaling pathway	BP	3	66	0.0024458	0.177477	2	1
GO:0019899	enzyme binding	MF	24	3857	0.002473	0.178736	14	10
GO:0042585	germinal vesicle	CC	2	25	0.00250937	0.179947	0	2
GO:0070098	chemokine-mediated signaling pathway	BP	3	121	0.00251136	0.179947	0	3
GO:0060266	negative regulation of respiratory burst involved in inflammatory response	BP	2	38	0.00251952	0.179947	0	2
GO:0046598	positive regulation of viral entry into host cell	BP	4	172	0.00255055	0.181449	3	1
GO:0042802	identical protein binding	MF	70	15952	0.00264415	0.187373	33	37
GO:0034477	U6 snRNA 3'-end processing	BP	2	28	0.00267718	0.188975	2	0
GO:0051208	sequestering of calcium ion	BP	3	62	0.0026986	0.18975	0	3
GO:0006116	NADH oxidation	BP	2	32	0.00275132	0.191596	2	0
GO:1990817	RNA adenylyltransferase activity	MF	2	21	0.00275299	0.191596	2	0
GO:0072687	meiotic spindle	CC	3	92	0.00276505	0.191596	0	3
GO:0022614	membrane to membrane docking	BP	2	19	0.0027671	0.191596	1	1
GO:0016222	procollagen-proline 4-dioxygenase complex	CC	3	71	0.00284838	0.196474	2	1
GO:0006590	thyroid hormone generation	BP	4	173	0.00288973	0.198305	2	2
GO:0070489	T cell aggregation	BP	2	22	0.0028968	0.198305	1	1
GO:0071169	establishment of protein localization to chromatin	BP	3	116	0.00299599	0.204324	2	1
GO:0045651	positive regulation of macrophage differentiation	BP	3	91	0.00301049	0.204544	1	2
GO:0001922	B-1 B cell homeostasis	BP	2	22	0.00310158	0.209947	0	2
GO:0005520	insulin-like growth factor binding	MF	3	91	0.00314423	0.212043	2	1
GO:0061551	trigeminal ganglion development	BP	2	24	0.0031794	0.21362	0	2
GO:0050510	N-acetylgalactosaminyl-proteoglycan 3-beta-glucuronosyltransferase activity	MF	2	23	0.00319187	0.213667	2	0
GO:0030282	bone mineralization	BP	5	329	0.00320968	0.214069	2	3
GO:0005681	spliceosomal complex	CC	9	1109	0.00324281	0.215486	6	3
GO:0004867	serine-type endopeptidase inhibitor activity	MF	7	687	0.0032678	0.216355	4	3
GO:0017159	pantetheine hydrolase activity	MF	2	33	0.00329586	0.217419	0	2
GO:0004743	pyruvate kinase activity	MF	2	32	0.00333112	0.218949	2	0
GO:0050999	regulation of nitric-oxide synthase activity	BP	2	27	0.00335409	0.219663	0	2
GO:0031707	endothelin A receptor binding	MF	1	1	0.00338839	0.221111	0	1
GO:0009952	anterior/posterior pattern specification	BP	6	429	0.00340752	0.221562	0	6
GO:0060045	positive regulation of cardiac muscle cell proliferation	BP	3	85	0.0035055	0.226689	0	3
GO:0060449	bud elongation involved in lung branching	BP	2	26	0.00351136	0.226689	0	2
GO:1990841	promoter-specific chromatin binding	MF	7	550	0.00356303	0.229209	5	2
GO:0033591	response to L-ascorbic acid	BP	2	33	0.00363203	0.232413	1	1
GO:0001228	RNA polymerase II transcription regulatory region sequence-specific DNA binding transcription factor activity involved in positive regulation of transcription	MF	22	3413	0.00363846	0.232413	8	14
GO:0008190	eukaryotic initiation factor 4E binding	MF	3	89	0.00369193	0.235001	2	1
GO:0060401	cytosolic calcium ion transport	BP	1	1	0.00370853	0.235232	1	0
GO:0070878	primary miRNA binding	MF	3	85	0.00374356	0.236627	2	1
GO:0004706	JUN kinase kinase kinase activity	MF	3	85	0.00379814	0.239243	1	2
GO:0007155	cell adhesion	BP	25	4000	0.00383822	0.240288	6	19
GO:1990752	microtubule end	CC	2	30	0.00384121	0.240288	0	2
GO:0039019	pronephric nephron development	BP	2	21	0.00386663	0.241047	2	0
GO:0071902	positive regulation of protein serine/threonine kinase activity	BP	4	226	0.00390285	0.242471	2	2
GO:0031698	beta-2 adrenergic receptor binding	MF	3	94	0.00391707	0.242524	1	2
GO:1990456	mitochondrion-ER tethering	BP	3	91	0.00400153	0.245677	3	0
GO:0016607	nuclear speck	CC	24	4253	0.00400307	0.245677	9	15
GO:0050673	epithelial cell proliferation	BP	3	86	0.00401881	0.245677	1	2
GO:0033129	positive regulation of histone phosphorylation	BP	2	30	0.00403443	0.245677	0	2
GO:0060426	lung vasculature development	BP	2	30	0.0040357	0.245677	0	2
GO:0044354	macropinosome	CC	3	110	0.00408449	0.247815	1	2
GO:0097053	L-kynurenine catabolic process	BP	2	33	0.0041216	0.249233	1	1
GO:1905523	positive regulation of macrophage migration	BP	2	29	0.00413842	0.249419	0	2
GO:0042953	lipoprotein transport	BP	3	107	0.00417759	0.249461	3	0
GO:0008022	protein C-terminus binding	MF	16	2260	0.00418226	0.249461	8	8
GO:0090235	regulation of metaphase plate congression	BP	4	144	0.00418818	0.249461	2	2
GO:0014012	peripheral nervous system axon regeneration	BP	2	31	0.00420502	0.249461	0	2
GO:0006936	muscle contraction	BP	8	759	0.00420788	0.249461	3	5
GO:0032388	positive regulation of intracellular transport	BP	4	136	0.00422941	0.249921	2	2
GO:0043066	negative regulation of apoptotic process	BP	23	3882	0.00428377	0.251075	7	16
GO:0003743	translation initiation factor activity	MF	7	732	0.00429197	0.251075	4	3
GO:0033018	sarcoplasmic reticulum lumen	CC	3	92	0.00429923	0.251075	0	3
GO:0040015	negative regulation of multicellular organism growth	BP	4	170	0.0043043	0.251075	1	3
GO:0008199	ferric iron binding	MF	3	145	0.00434403	0.252581	2	1
GO:1903979	negative regulation of microglial cell activation	BP	2	39	0.00436083	0.252747	1	1
GO:0009314	response to radiation	BP	4	203	0.00438104	0.252793	1	3
GO:0033181	plasma membrane proton-transporting V-type ATPase complex	CC	2	37	0.00441951	0.252793	1	1
GO:0008201	heparin binding	MF	11	1325	0.00443902	0.252793	4	7
GO:0071506	cellular response to mycophenolic acid	BP	1	1	0.00445917	0.252793	1	0
GO:0072110	glomerular mesangial cell proliferation	BP	1	1	0.00445917	0.252793	1	0
GO:0072303	positive regulation of glomerular metanephric mesangial cell proliferation	BP	1	1	0.00445917	0.252793	1	0
GO:0098759	cellular response to interleukin-8	BP	1	1	0.00445917	0.252793	1	0
GO:0007191	adenylate cyclase-activating dopamine receptor signaling pathway	BP	3	98	0.0045271	0.255844	1	2
GO:0045454	cell redox homeostasis	BP	6	458	0.00459665	0.258757	5	1
GO:0045296	cadherin binding	MF	23	3781	0.00460716	0.258757	10	13
GO:0006457	protein folding	BP	12	1616	0.00466118	0.260983	5	7
GO:1901194	negative regulation of formation of translation preinitiation complex	BP	2	51	0.00482035	0.269065	2	0
GO:0009888	tissue development	BP	5	284	0.00487644	0.27136	0	5
GO:0032755	positive regulation of interleukin-6 production	BP	6	504	0.00491225	0.272517	1	5
GO:0032724	positive regulation of fractalkine production	BP	1	2	0.00500016	0.275817	1	0
GO:1905832	positive regulation of spindle assembly	BP	4	142	0.00502491	0.275817	2	2
GO:1903842	response to arsenite ion	BP	1	2	0.00502544	0.275817	1	0
GO:0005113	patched binding	MF	2	41	0.00503254	0.275817	0	2
GO:0031492	nucleosomal DNA binding	MF	3	163	0.00507447	0.277277	2	1
GO:0008330	protein tyrosine/threonine phosphatase activity	MF	2	31	0.0051492	0.280515	0	2
GO:1903016	negative regulation of exo-alpha-sialidase activity	BP	1	2	0.00522392	0.282571	0	1
GO:1903019	negative regulation of glycoprotein metabolic process	BP	1	2	0.00522392	0.282571	0	1
GO:0004656	procollagen-proline 4-dioxygenase activity	MF	3	95	0.00523366	0.282571	2	1
GO:0098641	cadherin binding involved in cell-cell adhesion	MF	4	276	0.00529171	0.284857	1	3
GO:0016322	neuron remodeling	BP	3	117	0.00530908	0.284947	1	2
GO:0044730	bone sialoprotein binding	MF	2	43	0.00538115	0.287116	1	1
GO:1905597	positive regulation of low-density lipoprotein particle receptor binding	BP	2	43	0.00538115	0.287116	1	1
GO:0008009	chemokine activity	MF	3	142	0.00556306	0.295941	0	3
GO:0038155	interleukin-23-mediated signaling pathway	BP	3	103	0.00557918	0.295941	2	1
GO:0016972	thiol oxidase activity	MF	3	100	0.00577495	0.305433	2	1
GO:0031122	cytoplasmic microtubule organization	BP	8	656	0.00580082	0.305909	3	5
GO:0042056	chemoattractant activity	MF	3	151	0.00590253	0.31037	0	3
GO:0005610	laminin-5 complex	CC	2	32	0.00592805	0.310812	0	2
GO:1901838	positive regulation of transcription of nuclear large rRNA transcript from RNA polymerase I promoter	BP	3	141	0.00598753	0.313025	2	1
GO:0050265	RNA uridylyltransferase activity	MF	2	35	0.00601078	0.313338	2	0
GO:2000401	regulation of lymphocyte migration	BP	2	35	0.00608228	0.315316	1	1
GO:1990665	AnxA2-p11 complex	CC	2	48	0.0060835	0.315316	1	1
GO:0032402	melanosome transport	BP	5	326	0.00612673	0.315875	1	4
GO:0034478	phosphatidylglycerol catabolic process	BP	1	2	0.00612909	0.315875	0	1
GO:0042587	glycogen granule	CC	2	37	0.00625203	0.320393	1	1
GO:0043484	regulation of RNA splicing	BP	6	495	0.00626939	0.320393	3	3
GO:0000480	endonucleolytic cleavage in 5'-ETS of tricistronic rRNA transcript (SSU-rRNA, 5.8S rRNA, LSU-rRNA)	BP	2	42	0.00631234	0.320393	2	0
GO:0001934	positive regulation of protein phosphorylation	BP	12	1608	0.00633828	0.320393	7	5
GO:1905448	positive regulation of mitochondrial ATP synthesis coupled electron transport	BP	2	38	0.00637286	0.320393	0	2
GO:0009966	regulation of signal transduction	BP	5	337	0.0063919	0.320393	1	4
GO:1900243	negative regulation of synaptic vesicle endocytosis	BP	1	1	0.00639339	0.320393	1	0
GO:1905154	negative regulation of membrane invagination	BP	1	1	0.00639339	0.320393	1	0
GO:1905162	regulation of phagosome maturation	BP	1	1	0.00639339	0.320393	1	0
GO:1905469	negative regulation of clathrin-coated pit assembly	BP	1	1	0.00639339	0.320393	1	0
GO:0022626	cytosolic ribosome	CC	8	1603	0.0064958	0.324629	6	2
GO:0048513	organ development	BP	3	117	0.00651443	0.324666	0	3
GO:0000188	inactivation of MAPK activity	BP	3	130	0.00660629	0.326541	0	3
GO:0003700	sequence-specific DNA binding transcription factor activity	MF	21	3416	0.00662915	0.326541	4	17
GO:0098973	structural constituent of postsynaptic actin cytoskeleton	MF	2	40	0.00664737	0.326541	1	1
GO:0070684	seminal clot liquefaction	BP	1	3	0.00665105	0.326541	1	0
GO:1901676	positive regulation of histone H3-K27 acetylation	BP	1	2	0.0066585	0.326541	0	1
GO:2001032	regulation of double-strand break repair via nonhomologous end joining	BP	3	114	0.00666006	0.326541	2	1
GO:0043279	response to alkaloid	BP	2	48	0.00672128	0.327947	2	0
GO:0035722	interleukin-12-mediated signaling pathway	BP	3	96	0.00673945	0.327947	2	1
GO:0002076	osteoblast development	BP	3	112	0.00674502	0.327947	1	2
GO:0032308	positive regulation of prostaglandin secretion	BP	2	61	0.00677897	0.327947	0	2
GO:0033179	proton-transporting V-type ATPase, V0 domain	CC	2	58	0.00677912	0.327947	1	1
GO:0044869	negative regulation by host of viral exo-alpha-sialidase activity	BP	1	3	0.00687346	0.329911	0	1
GO:0044871	negative regulation by host of viral glycoprotein metabolic process	BP	1	3	0.00687346	0.329911	0	1
GO:0004303	estradiol 17-beta-dehydrogenase activity	MF	2	52	0.00687428	0.329911	1	1
GO:0050750	low-density lipoprotein particle receptor binding	MF	4	236	0.0069489	0.332612	1	3
GO:1902176	negative regulation of oxidative stress-induced intrinsic apoptotic signaling pathway	BP	3	194	0.00698092	0.333265	2	1
GO:0043434	response to peptide hormone	BP	5	341	0.00707143	0.336019	3	2
GO:1990667	PCSK9-AnxA2 complex	CC	2	47	0.00707565	0.336019	1	1
GO:0005834	heterotrimeric G-protein complex	CC	4	252	0.00723427	0.342579	2	2
GO:1905581	positive regulation of low-density lipoprotein particle clearance	BP	2	50	0.00727043	0.342579	1	1
GO:1905602	positive regulation of receptor-mediated endocytosis involved in cholesterol transport	BP	2	50	0.00727043	0.342579	1	1
GO:0046223	aflatoxin catabolic process	BP	2	36	0.00740862	0.347968	1	1
GO:0007596	blood coagulation	BP	7	691	0.00742316	0.347968	0	7
GO:0033089	positive regulation of T cell differentiation in thymus	BP	3	124	0.0075286	0.352001	0	3
GO:1905062	positive regulation of cardioblast proliferation	BP	1	3	0.00758388	0.353674	0	1
GO:0003746	translation elongation factor activity	MF	4	300	0.00760919	0.353945	1	3
GO:0061987	negative regulation of transcription from RNA polymerase II promoter by glucose	BP	1	2	0.00766402	0.354676	0	1
GO:2000971	negative regulation of detection of glucose	BP	1	2	0.00766402	0.354676	0	1
GO:1902204	positive regulation of hepatocyte growth factor receptor signaling pathway	BP	1	3	0.00775714	0.358072	0	1
GO:0051751	alpha-1,4-mannosyltransferase activity	MF	1	1	0.00785411	0.361628	1	0
GO:0032436	positive regulation of proteasomal ubiquitin-dependent protein catabolic process	BP	6	619	0.0078786	0.361837	1	5
GO:0014075	response to amine	BP	3	130	0.00803687	0.368174	2	1
GO:0003421	growth plate cartilage axis specification	BP	1	2	0.00815259	0.371598	0	1
GO:1903403	negative regulation of renal phosphate excretion	BP	1	2	0.00815259	0.371598	0	1
GO:0017070	U6 snRNA binding	MF	3	152	0.00819568	0.371877	3	0
GO:0045143	homologous chromosome segregation	BP	2	55	0.0081997	0.371877	0	2
GO:0034464	BBSome	CC	4	217	0.00827551	0.374379	1	3
GO:0001940	male pronucleus	CC	2	35	0.00829635	0.374388	0	2
GO:0016538	cyclin-dependent protein serine/threonine kinase regulator activity	MF	4	286	0.00839251	0.376621	0	4
GO:0060326	cell chemotaxis	BP	5	392	0.00839543	0.376621	1	4
GO:0046849	bone remodeling	BP	3	130	0.0084081	0.376621	1	2
GO:0061739	protein lipidation involved in autophagosome assembly	BP	2	47	0.00845582	0.377661	1	1
GO:0071347	cellular response to interleukin-1	BP	5	445	0.00847296	0.377661	0	5
GO:0008307	structural constituent of muscle	MF	7	578	0.00850416	0.378122	2	5
GO:0031053	primary miRNA processing	BP	3	115	0.00870248	0.385994	2	1
GO:0072089	stem cell proliferation	BP	2	33	0.00876857	0.387977	1	1
GO:0045198	establishment of epithelial cell apical/basal polarity	BP	3	126	0.00885308	0.390723	1	2
GO:0007289	spermatid nucleus differentiation	BP	2	43	0.00887371	0.390723	0	2
GO:0051289	protein homotetramerization	BP	6	574	0.00892842	0.39218	4	2
GO:0001527	microfibril	CC	3	148	0.00911787	0.399535	0	3
GO:1904115	axon cytoplasm	CC	9	901	0.00919971	0.402149	3	6
GO:0015939	pantothenate metabolic process	BP	2	48	0.00930802	0.405059	0	2
GO:0003208	cardiac ventricle morphogenesis	BP	2	41	0.00931397	0.405059	0	2
GO:0045616	regulation of keratinocyte differentiation	BP	2	41	0.00934132	0.405059	0	2
GO:0002098	tRNA wobble uridine modification	BP	4	250	0.00935558	0.405059	3	1
GO:0008320	protein transmembrane transporter activity	MF	3	150	0.00941187	0.405741	2	1
GO:0039689	negative stranded viral RNA replication	BP	2	49	0.00941607	0.405741	1	1
GO:1902115	regulation of organelle assembly	BP	2	45	0.00966692	0.413385	1	1
GO:0007280	pole cell migration	BP	1	5	0.00968461	0.413385	1	0
GO:0045172	germline ring canal	CC	1	5	0.00968461	0.413385	1	0
GO:0048190	wing disc dorsal/ventral pattern formation	BP	1	5	0.00968461	0.413385	1	0
GO:0061304	retinal blood vessel morphogenesis	BP	2	44	0.00972436	0.413948	0	2
GO:0038066	p38MAPK cascade	BP	2	56	0.00978768	0.413948	0	2
GO:0006935	chemotaxis	BP	6	659	0.00980132	0.413948	2	4
GO:0030665	clathrin-coated vesicle membrane	CC	4	224	0.00980631	0.413948	2	2
GO:0046579	positive regulation of Ras protein signal transduction	BP	4	214	0.00981189	0.413948	2	2
GO:0031430	M band	CC	5	269	0.00984772	0.414495	3	2
GO:0030983	mismatched DNA binding	MF	3	140	0.0100997	0.424118	1	2
GO:0048251	elastic fiber assembly	BP	3	132	0.010164	0.42583	0	3
GO:0000407	pre-autophagosomal structure	CC	4	327	0.0102184	0.426457	4	0
GO:0070663	regulation of leukocyte proliferation	BP	1	4	0.0102495	0.426457	0	1
GO:0071103	DNA conformation change	BP	1	4	0.0102495	0.426457	0	1
GO:0032804	negative regulation of low-density lipoprotein particle receptor catabolic process	BP	2	53	0.0103424	0.429342	1	1
GO:0050873	brown fat cell differentiation	BP	3	157	0.0103871	0.430209	0	3
GO:1904772	response to tetrachloromethane	BP	2	38	0.0105765	0.437056	2	0
GO:0044090	positive regulation of vacuole organization	BP	2	57	0.0106238	0.438015	1	1
GO:0048680	positive regulation of axon regeneration	BP	2	57	0.0107089	0.440523	0	2
GO:1905042	negative regulation of epithelium regeneration	BP	1	4	0.0107969	0.442222	0	1
GO:0001666	response to hypoxia	BP	12	1640	0.0108356	0.442222	5	7
GO:0034059	response to anoxia	BP	1	3	0.0108378	0.442222	1	0
GO:2000097	regulation of smooth muscle cell-matrix adhesion	BP	1	4	0.0108505	0.442222	0	1
GO:0046602	regulation of mitotic centrosome separation	BP	2	46	0.0108721	0.442222	0	2
GO:0014810	positive regulation of skeletal muscle contraction by regulation of release of sequestered calcium ion	BP	1	6	0.0110382	0.447974	0	1
GO:0033962	cytoplasmic mRNA processing body assembly	BP	4	194	0.0111801	0.452022	2	2
GO:0006929	substrate-dependent cell migration	BP	2	32	0.0112082	0.452022	0	2
GO:0071774	response to fibroblast growth factor	BP	2	43	0.0112127	0.452022	0	2
GO:0003729	mRNA binding	MF	13	2157	0.0113177	0.452975	10	3
GO:0007294	germarium-derived oocyte fate determination	BP	1	6	0.0113254	0.452975	1	0
GO:0008120	ceramide glucosyltransferase activity	MF	1	5	0.0113362	0.452975	0	1
GO:0102769	dihydroceramide glucosyltransferase activity	MF	1	5	0.0113362	0.452975	0	1
GO:0006809	nitric oxide biosynthetic process	BP	3	160	0.0114752	0.457519	2	1
GO:0002181	cytoplasmic translation	BP	8	1806	0.0115539	0.458838	7	1
GO:0005868	cytoplasmic dynein complex	CC	4	233	0.0115589	0.458838	2	2
GO:0000166	nucleotide binding	MF	7	758	0.0115982	0.459394	2	5
GO:0002248	connective tissue replacement involved in inflammatory response wound healing	BP	1	6	0.0117191	0.463173	0	1
GO:0006954	inflammatory response	BP	16	2744	0.0117826	0.464671	4	12
GO:0010971	positive regulation of G2/M transition of mitotic cell cycle	BP	4	287	0.0118567	0.466118	0	4
GO:0034045	pre-autophagosomal structure membrane	CC	3	176	0.0118845	0.466118	2	1
GO:0071398	cellular response to fatty acid	BP	3	171	0.0118964	0.466118	0	3
GO:0060112	generation of ovulation cycle rhythm	BP	1	4	0.0120536	0.470304	0	1
GO:0007161	calcium-independent cell-matrix adhesion	BP	3	127	0.0120551	0.470304	0	3
GO:0005881	cytoplasmic microtubule	CC	6	530	0.0121266	0.472077	3	3
GO:0030195	negative regulation of blood coagulation	BP	2	65	0.0121851	0.472818	0	2
GO:0033628	regulation of cell adhesion mediated by integrin	BP	2	60	0.0122171	0.472818	0	2
GO:0007186	G-protein coupled receptor signaling pathway	BP	15	2330	0.0122238	0.472818	2	13
GO:0045835	negative regulation of meiosis	BP	2	46	0.0122993	0.474726	0	2
GO:0005146	leukemia inhibitory factor receptor binding	MF	1	4	0.0124502	0.478577	0	1
GO:0005784	Sec61 translocon complex	CC	2	53	0.0124518	0.478577	2	0
GO:0045931	positive regulation of mitotic cell cycle	BP	4	272	0.012498	0.478856	1	3
GO:0031442	positive regulation of mRNA 3'-end processing	BP	2	61	0.0125475	0.478856	0	2
GO:0016321	female meiosis chromosome segregation	BP	2	64	0.012554	0.478856	0	2
GO:0045091	regulation of single stranded viral RNA replication via double stranded DNA intermediate	BP	1	5	0.0125647	0.478856	0	1
GO:1903561	extracellular vesicle	CC	6	566	0.0125937	0.478956	3	3
GO:0032542	sulfiredoxin activity	MF	1	3	0.0126642	0.480629	1	0
GO:0070292	N-acylphosphatidylethanolamine metabolic process	BP	2	56	0.0127486	0.482822	2	0
GO:0048255	mRNA stabilization	BP	4	300	0.012804	0.483911	3	1
GO:0035605	peptidyl-cysteine S-nitrosylase activity	MF	2	82	0.0128369	0.484146	1	1
GO:0006458	'de novo' protein folding	BP	2	57	0.0128976	0.485426	1	1
GO:0035255	ionotropic glutamate receptor binding	MF	4	249	0.0130569	0.489397	2	2
GO:0035606	peptidyl-cysteine S-trans-nitrosylation	BP	2	83	0.0130571	0.489397	1	1
GO:0060623	regulation of chromosome condensation	BP	2	46	0.0131108	0.490398	0	2
GO:0047238	glucuronosyl-N-acetylgalactosaminyl-proteoglycan 4-beta-N-acetylgalactosaminyltransferase activity	MF	2	45	0.013362	0.497884	2	0
GO:0060236	regulation of mitotic spindle organization	BP	5	355	0.0133664	0.497884	2	3
GO:0060124	positive regulation of growth hormone secretion	BP	2	57	0.0133933	0.497884	1	1
GO:1905599	positive regulation of low-density lipoprotein receptor activity	BP	2	73	0.0134449	0.498779	1	1
GO:0000070	mitotic sister chromatid segregation	BP	4	316	0.01363	0.504616	1	3
GO:0061197	fungiform papilla morphogenesis	BP	1	3	0.0136726	0.505162	0	1
GO:0030054	cell junction	CC	14	2054	0.0138457	0.509903	2	12
GO:0031982	vesicle	CC	11	1597	0.0138571	0.509903	6	5
GO:0031204	posttranslational protein targeting to membrane, translocation	BP	2	54	0.0139993	0.513697	2	0
GO:0004365	glyceraldehyde-3-phosphate dehydrogenase (NAD+) (phosphorylating) activity	MF	2	86	0.0140169	0.513697	1	1
GO:0051385	response to mineralocorticoid	BP	1	3	0.0142156	0.51993	1	0
GO:0016266	O-glycan processing	BP	4	289	0.0144218	0.526409	0	4
GO:1902966	positive regulation of protein localization to early endosome	BP	2	55	0.01451	0.528567	1	1
GO:0010621	negative regulation of transcription by transcription factor localization	BP	1	6	0.0147077	0.534694	0	1
GO:0016667	oxidoreductase activity, acting on a sulfur group of donors	MF	1	5	0.014763	0.534817	1	0
GO:0061844	antimicrobial humoral immune response mediated by antimicrobial peptide	BP	4	445	0.0147938	0.534817	1	3
GO:0005159	insulin-like growth factor receptor binding	MF	3	148	0.0148112	0.534817	1	2
GO:0018401	peptidyl-proline hydroxylation to 4-hydroxy-L-proline	BP	3	157	0.0148407	0.534817	2	1
GO:0098856	intestinal lipid absorption	BP	1	6	0.0148888	0.534817	0	1
GO:0036488	CHOP-C/EBP complex	CC	1	7	0.0149018	0.534817	0	1
GO:0071394	cellular response to testosterone stimulus	BP	2	55	0.0149175	0.534817	1	1
GO:0043589	skin morphogenesis	BP	2	50	0.0149963	0.536582	0	2
GO:0032075	positive regulation of nuclease activity	BP	1	7	0.0150425	0.537175	0	1
GO:0060213	positive regulation of nuclear-transcribed mRNA poly(A) tail shortening	BP	3	155	0.0151096	0.537384	2	1
GO:1903045	neural crest cell migration involved in sympathetic nervous system development	BP	1	4	0.0151415	0.537384	0	1
GO:0008347	glial cell migration	BP	2	50	0.0152052	0.537384	1	1
GO:0003845	11-beta-hydroxysteroid dehydrogenase [NAD(P)] activity	MF	1	7	0.0152136	0.537384	1	0
GO:0005109	frizzled binding	MF	3	167	0.0152778	0.537384	2	1
GO:0042475	odontogenesis of dentin-containing tooth	BP	4	297	0.015405	0.537384	1	3
GO:0016332	establishment or maintenance of polarity of embryonic epithelium	BP	1	5	0.0154926	0.537384	0	1
GO:0032536	regulation of cell projection size	BP	1	5	0.0154926	0.537384	0	1
GO:0044237	cellular metabolic process	BP	1	5	0.0154926	0.537384	0	1
GO:0048144	fibroblast proliferation	BP	1	5	0.0154926	0.537384	0	1
GO:0060482	lobar bronchus development	BP	1	5	0.0154926	0.537384	0	1
GO:0072053	renal inner medulla development	BP	1	5	0.0154926	0.537384	0	1
GO:0072054	renal outer medulla development	BP	1	5	0.0154926	0.537384	0	1
GO:0072060	outer medullary collecting duct development	BP	1	5	0.0154926	0.537384	0	1
GO:0072236	metanephric loop of Henle development	BP	1	5	0.0154926	0.537384	0	1
GO:0044302	dentate gyrus mossy fiber	CC	1	5	0.0156204	0.540374	1	0
GO:0010801	negative regulation of peptidyl-threonine phosphorylation	BP	3	158	0.0156384	0.540374	1	2
GO:1901166	neural crest cell migration involved in autonomic nervous system development	BP	2	53	0.015705	0.541643	0	2
GO:0030175	filopodium	CC	8	826	0.0158643	0.542567	3	5
GO:0060070	canonical Wnt signaling pathway	BP	5	390	0.0158726	0.542567	0	5
GO:0001765	membrane raft assembly	BP	2	78	0.0159099	0.542567	1	1
GO:0051602	response to electrical stimulus	BP	4	229	0.0159337	0.542567	3	1
GO:0004866	endopeptidase inhibitor activity	MF	4	329	0.0159808	0.542567	1	3
GO:0035657	eRF1 methyltransferase complex	CC	1	4	0.0160019	0.542567	1	0
GO:0036009	protein-glutamine N-methyltransferase activity	MF	1	4	0.0160019	0.542567	1	0
GO:0021785	branchiomotor neuron axon guidance	BP	2	45	0.016033	0.542567	1	1
GO:0047102	aminomuconate-semialdehyde dehydrogenase activity	MF	1	6	0.0160482	0.542567	1	0
GO:0072678	T cell migration	BP	2	58	0.0160834	0.542567	1	1
GO:0008103	oocyte microtubule cytoskeleton polarization	BP	1	6	0.0160907	0.542567	1	0
GO:0006703	estrogen biosynthetic process	BP	2	85	0.016278	0.547865	1	1
GO:0030198	extracellular matrix organization	BP	9	1132	0.0163467	0.549158	2	7
GO:0034680	integrin alpha10-beta1 complex	CC	1	4	0.0164178	0.550526	0	1
GO:0043068	positive regulation of programmed cell death	BP	2	67	0.0164526	0.550576	1	1
GO:0007097	nuclear migration	BP	4	207	0.0164799	0.550576	2	2
GO:1904684	negative regulation of metalloendopeptidase activity	BP	1	4	0.0166343	0.553938	0	1
GO:0097067	cellular response to thyroid hormone stimulus	BP	4	281	0.0166615	0.553938	2	2
GO:0030910	olfactory placode formation	BP	1	5	0.0166722	0.553938	0	1
GO:0006749	glutathione metabolic process	BP	4	362	0.0167923	0.556876	1	3
GO:2000767	positive regulation of cytoplasmic translation	BP	2	76	0.016822	0.556876	2	0
GO:0070856	myosin VI light chain binding	MF	1	4	0.0169096	0.558507	0	1
GO:0019430	removal of superoxide radicals	BP	2	84	0.0169329	0.558507	2	0
GO:0043047	single-stranded telomeric DNA binding	MF	3	125	0.0170969	0.562895	2	1
GO:0099550	trans-synaptic signaling, modulating synaptic transmission	BP	1	5	0.0172152	0.564605	0	1
GO:0106091	glial cell projection elongation	BP	1	5	0.0172152	0.564605	0	1
GO:0045840	positive regulation of mitosis	BP	3	169	0.0172744	0.564605	0	3
GO:0070678	preprotein binding	MF	1	6	0.0172878	0.564605	0	1
GO:0098609	cell-cell adhesion	BP	10	1268	0.0173045	0.564605	4	6
GO:0000785	chromatin	CC	35	7216	0.0173501	0.565076	9	26
GO:0005607	laminin-2 complex	CC	2	38	0.0174251	0.566505	0	2
GO:0098528	skeletal muscle fiber differentiation	BP	1	4	0.0174886	0.567265	0	1
GO:0070224	sulfide:quinone oxidoreductase activity	MF	1	9	0.0175111	0.567265	0	1
GO:0009409	response to cold	BP	4	336	0.0176422	0.570495	2	2
GO:0045585	positive regulation of cytotoxic T cell differentiation	BP	1	8	0.0177802	0.571503	1	0
GO:2000096	positive regulation of Wnt signaling pathway, planar cell polarity pathway	BP	2	73	0.0177803	0.571503	0	2
GO:0047256	lactosylceramide 1,3-N-acetyl-beta-D-glucosaminyltransferase activity	MF	1	6	0.0177952	0.571503	0	1
GO:0038108	negative regulation of appetite by leptin-mediated signaling pathway	BP	3	131	0.0178821	0.571503	1	2
GO:0003342	proepicardium development	BP	1	6	0.0178935	0.571503	0	1
GO:0097403	cellular response to raffinose	BP	1	6	0.0178935	0.571503	0	1
GO:0070412	R-SMAD binding	MF	3	159	0.0178939	0.571503	2	1
GO:0002023	reduction of food intake in response to dietary excess	BP	1	8	0.0179413	0.572008	0	1
GO:0009743	response to carbohydrate	BP	2	62	0.0180002	0.572879	2	0
GO:0060712	spongiotrophoblast layer development	BP	2	61	0.0181016	0.573854	0	2
GO:0045471	response to ethanol	BP	6	691	0.0181241	0.573854	3	3
GO:0090190	positive regulation of branching involved in ureteric bud morphogenesis	BP	2	55	0.0181257	0.573854	0	2
GO:0034504	protein localization to nucleus	BP	4	307	0.0181806	0.574591	1	3
GO:0004917	interleukin-7 receptor activity	MF	1	8	0.0183945	0.578968	0	1
GO:0016525	negative regulation of angiogenesis	BP	7	757	0.0184161	0.578968	0	7
GO:0000922	spindle pole	CC	11	1564	0.0184717	0.578968	0	11
GO:2000816	negative regulation of mitotic sister chromatid separation	BP	1	11	0.0185061	0.578968	0	1
GO:0001572	lactosylceramide biosynthetic process	BP	1	5	0.0185074	0.578968	0	1
GO:0010997	anaphase-promoting complex binding	MF	2	62	0.0185597	0.578968	0	2
GO:0061290	canonical Wnt signaling pathway involved in metanephric kidney development	BP	1	6	0.0186487	0.578968	0	1
GO:0072202	cell differentiation involved in metanephros development	BP	1	6	0.0186487	0.578968	0	1
GO:0072224	metanephric glomerulus development	BP	1	6	0.0186487	0.578968	0	1
GO:0043508	negative regulation of JUN kinase activity	BP	2	73	0.0186974	0.578968	1	1
GO:0007189	adenylate cyclase-activating G-protein coupled receptor signaling pathway	BP	7	788	0.0187014	0.578968	3	4
GO:0044228	host cell surface	CC	1	5	0.0187361	0.578968	1	0
GO:0070301	cellular response to hydrogen peroxide	BP	6	635	0.0187367	0.578968	4	2
GO:0045244	succinate-CoA ligase complex (GDP-forming)	CC	1	7	0.018766	0.578968	0	1
GO:0001046	core promoter sequence-specific DNA binding	MF	3	194	0.0188267	0.579821	1	2
GO:0016311	dephosphorylation	BP	4	370	0.0188575	0.579821	0	4
GO:0051443	positive regulation of ubiquitin-protein transferase activity	BP	3	229	0.0189333	0.581165	2	1
GO:0007165	signal transduction	BP	37	7970	0.0190024	0.582301	10	27
GO:0030970	retrograde protein transport, ER to cytosol	BP	3	188	0.0191073	0.584529	0	3
GO:0002017	regulation of blood volume by renal aldosterone	BP	1	6	0.0191831	0.585859	1	0
GO:0033233	regulation of protein sumoylation	BP	1	4	0.0192889	0.5881	1	0
GO:0038168	epidermal growth factor receptor signaling pathway via I-kappaB kinase/NF-kappaB cascade	BP	1	3	0.019376	0.589764	1	0
GO:0042583	chromaffin granule	CC	2	75	0.0195201	0.593156	1	1
GO:0005048	signal sequence binding	MF	2	54	0.019597	0.594496	2	0
GO:0002041	intussusceptive angiogenesis	BP	1	6	0.0197118	0.596466	1	0
GO:0005795	Golgi stack	CC	6	597	0.0197277	0.596466	1	5
GO:1900095	regulation of dosage compensation by inactivation of X chromosome	BP	1	4	0.0197928	0.596588	0	1
GO:0072740	cellular response to anisomycin	BP	1	5	0.0197975	0.596588	0	1
GO:0005130	granulocyte colony-stimulating factor receptor binding	MF	1	9	0.0200763	0.603987	0	1
GO:0009986	cell surface	CC	28	5453	0.0202643	0.60764	9	19
GO:0030955	potassium ion binding	MF	2	84	0.0202647	0.60764	2	0
GO:2000182	regulation of progesterone biosynthetic process	BP	1	6	0.0203819	0.610144	1	0
GO:0043395	heparan sulfate proteoglycan binding	MF	3	150	0.0204821	0.610221	1	2
GO:0060854	patterning of lymph vessels	BP	1	9	0.0205224	0.610221	0	1
GO:0008143	poly(A) binding	MF	4	339	0.0205425	0.610221	2	2
GO:0098792	xenophagy	BP	2	86	0.0205889	0.610221	1	1
GO:0072091	regulation of stem cell proliferation	BP	2	55	0.0207767	0.610221	0	2
GO:0048880	sensory system development	BP	1	5	0.0208026	0.610221	0	1
GO:0045657	positive regulation of monocyte differentiation	BP	2	86	0.0208397	0.610221	0	2
GO:0001958	endochondral ossification	BP	3	186	0.0208519	0.610221	1	2
GO:0045210	FasL biosynthetic process	BP	1	3	0.0209402	0.610221	0	1
GO:2000343	positive regulation of chemokine (C-X-C motif) ligand 2 production	BP	2	81	0.0209725	0.610221	0	2
GO:0035905	ascending aorta development	BP	1	6	0.0209972	0.610221	0	1
GO:0035906	descending aorta development	BP	1	6	0.0209972	0.610221	0	1
GO:1900120	regulation of receptor binding	BP	1	6	0.0209972	0.610221	0	1
GO:2000586	regulation of platelet-derived growth factor receptor-beta signaling pathway	BP	1	6	0.0209972	0.610221	0	1
GO:0070181	small ribosomal subunit rRNA binding	MF	2	108	0.0210166	0.610221	2	0
GO:1900044	regulation of protein K63-linked ubiquitination	BP	1	9	0.0210285	0.610221	0	1
GO:1902498	regulation of protein autoubiquitination	BP	1	9	0.0210285	0.610221	0	1
GO:0001315	age-dependent response to reactive oxygen species	BP	1	10	0.0211118	0.610221	1	0
GO:0003069	vasodilation by acetylcholine involved in regulation of systemic arterial blood pressure	BP	1	10	0.0211118	0.610221	1	0
GO:0071000	response to magnetism	BP	1	10	0.0211118	0.610221	1	0
GO:1905932	positive regulation of vascular smooth muscle cell differentiation involved in phenotypic switching	BP	1	10	0.0211118	0.610221	1	0
GO:0072282	metanephric nephron tubule morphogenesis	BP	1	7	0.0211385	0.610221	0	1
GO:0031489	myosin V binding	MF	2	78	0.0211948	0.610221	1	1
GO:0005171	hepatocyte growth factor receptor binding	MF	1	9	0.0212169	0.610221	0	1
GO:0050729	positive regulation of inflammatory response	BP	5	470	0.0212254	0.610221	2	3
GO:0034260	negative regulation of GTPase activity	BP	4	298	0.0212897	0.611103	1	3
GO:0030593	neutrophil chemotaxis	BP	5	605	0.0213302	0.611298	2	3
GO:0005591	collagen type VIII trimer	CC	1	5	0.0214923	0.614972	0	1
GO:0004652	polynucleotide adenylyltransferase activity	MF	2	74	0.0215821	0.615826	2	0
GO:0051384	response to glucocorticoid	BP	4	330	0.0216153	0.615826	1	3
GO:0031673	H zone	CC	2	44	0.021624	0.615826	1	1
GO:0043032	positive regulation of macrophage activation	BP	2	85	0.02191	0.61968	1	1
GO:0010743	regulation of macrophage derived foam cell differentiation	BP	1	9	0.021929	0.61968	0	1
GO:0060611	mammary gland fat development	BP	1	9	0.021929	0.61968	0	1
GO:1902228	positive regulation of macrophage colony-stimulating factor signaling pathway	BP	1	9	0.021929	0.61968	0	1
GO:0031370	eukaryotic initiation factor 4G binding	MF	1	10	0.0219301	0.61968	1	0
GO:0005880	nuclear microtubule	CC	1	8	0.0219895	0.620392	0	1
GO:0060296	regulation of cilium beat frequency involved in ciliary motility	BP	3	145	0.0221166	0.623009	1	2
GO:0032266	phosphatidylinositol-3-phosphate binding	MF	5	476	0.0222655	0.626231	1	4
GO:2000304	positive regulation of ceramide biosynthetic process	BP	2	88	0.0223142	0.626485	2	0
GO:0030217	T cell differentiation	BP	4	338	0.0223845	0.626485	2	2
GO:0061394	regulation of transcription from RNA polymerase II promoter in response to arsenic-containing substance	BP	1	10	0.0224002	0.626485	1	0
GO:0000117	regulation of transcription involved in G2/M transition of mitotic cell cycle	BP	1	7	0.0224127	0.626485	0	1
GO:0008649	rRNA methyltransferase activity	MF	1	12	0.0226233	0.628943	1	0
GO:1990259	histone-glutamine methyltransferase activity	MF	1	12	0.0226233	0.628943	1	0
GO:0090336	positive regulation of brown fat cell differentiation	BP	2	64	0.0226484	0.628943	1	1
GO:0097493	structural molecule activity conferring elasticity	MF	2	21	0.0226736	0.628943	0	2
GO:0006679	glucosylceramide biosynthetic process	BP	1	9	0.0227073	0.628943	0	1
GO:0043410	positive regulation of MAPK cascade	BP	7	799	0.0227087	0.628943	1	6
GO:0052907	23S rRNA (adenine(1618)-N(6))-methyltransferase activity	MF	1	6	0.0228012	0.629162	0	1
GO:1905869	negative regulation of 3'-UTR-mediated mRNA stabilization	BP	1	6	0.0228012	0.629162	0	1
GO:0006879	cellular iron ion homeostasis	BP	5	544	0.0228206	0.629162	4	1
GO:0060086	circadian temperature homeostasis	BP	1	5	0.0229106	0.630443	1	0
GO:0003430	growth plate cartilage chondrocyte growth	BP	1	8	0.0229773	0.630443	0	1
GO:0060534	trachea cartilage development	BP	1	8	0.0229773	0.630443	0	1
GO:0048870	cell motility	BP	4	332	0.0230061	0.630443	2	2
GO:0051015	actin filament binding	MF	15	2400	0.0232141	0.635185	4	11
GO:0001939	female pronucleus	CC	2	66	0.0234249	0.639986	0	2
GO:0002011	morphogenesis of an epithelial sheet	BP	2	58	0.0235512	0.641598	0	2
GO:0034058	endosomal vesicle fusion	BP	2	78	0.0235546	0.641598	2	0
GO:1905171	positive regulation of protein localization to phagocytic vesicle	BP	1	6	0.0236899	0.643068	1	0
GO:0018872	arsonoacetate metabolic process	BP	1	6	0.0237149	0.643068	1	0
GO:0030792	methylarsonite methyltransferase activity	MF	1	6	0.0237149	0.643068	1	0
GO:0004500	dopamine beta-monooxygenase activity	MF	1	8	0.0238135	0.643815	0	1
GO:0006589	octopamine biosynthetic process	BP	1	8	0.0238135	0.643815	0	1
GO:0034186	apolipoprotein A-I binding	MF	2	71	0.0238935	0.645017	1	1
GO:0030496	midbody	CC	11	1769	0.0239539	0.645687	2	9
GO:1902949	positive regulation of tau-protein kinase activity	BP	1	10	0.0241457	0.649891	1	0
GO:0120048	U6 snRNA (adenine-(43)-N(6))-methyltransferase activity	MF	1	7	0.0242985	0.652486	0	1
GO:0005606	laminin-1 complex	CC	2	49	0.024372	0.652486	0	2
GO:0070180	large ribosomal subunit rRNA binding	MF	2	136	0.0243852	0.652486	1	1
GO:1901842	negative regulation of high voltage-gated calcium channel activity	BP	1	11	0.0244127	0.652486	1	0
GO:0060400	negative regulation of growth hormone receptor signaling pathway	BP	1	9	0.0244219	0.652486	0	1
GO:0007095	mitotic G2 DNA damage checkpoint	BP	4	358	0.0245276	0.654345	2	2
GO:0030135	coated vesicle	CC	2	67	0.0246286	0.656077	1	1
GO:0071353	cellular response to interleukin-4	BP	3	226	0.0248156	0.659433	1	2
GO:0030278	regulation of ossification	BP	2	74	0.0248273	0.659433	0	2
GO:0004958	prostaglandin F receptor activity	MF	1	5	0.0250047	0.663173	0	1
GO:0033092	positive regulation of immature T cell proliferation in thymus	BP	1	12	0.0250971	0.664651	0	1
GO:0071383	cellular response to steroid hormone stimulus	BP	2	86	0.0252166	0.666844	0	2
GO:0015630	microtubule cytoskeleton	CC	11	1851	0.025278	0.667494	3	8
GO:0034684	integrin alphav-beta5 complex	CC	1	11	0.0253977	0.66968	0	1
GO:0034021	response to silicon dioxide	BP	1	13	0.0255635	0.67141	1	0
GO:1904263	positive regulation of TORC1 signaling	BP	3	203	0.0255735	0.67141	2	1
GO:0032813	tumor necrosis factor receptor superfamily binding	MF	1	7	0.0255972	0.67141	1	0
GO:0035749	myelin sheath adaxonal region	CC	2	90	0.025678	0.67141	1	1
GO:1990851	Wnt-Frizzled-LRP5/6 complex	CC	1	9	0.0257601	0.67141	0	1
GO:0071133	alpha9-beta1 integrin-ADAM8 complex	CC	1	10	0.0257924	0.67141	0	1
GO:2000309	positive regulation of tumor necrosis factor (ligand) superfamily member 11 production	BP	1	10	0.0257924	0.67141	0	1
GO:2000415	positive regulation of fibronectin-dependent thymocyte migration	BP	1	10	0.0257924	0.67141	0	1
GO:0000381	regulation of alternative mRNA splicing, via spliceosome	BP	6	728	0.0257964	0.67141	4	2
GO:1901201	regulation of extracellular matrix assembly	BP	1	10	0.0258654	0.671468	0	1
GO:0071318	cellular response to ATP	BP	3	163	0.0258727	0.671468	0	3
GO:0001543	ovarian follicle rupture	BP	1	4	0.0259232	0.671817	0	1
GO:0101005	ubiquitinyl hydrolase activity	MF	2	87	0.0260327	0.673693	1	1
GO:0045944	positive regulation of transcription from RNA polymerase II promoter	BP	39	8395	0.0261063	0.674635	9	30
GO:0043203	axon hillock	CC	2	89	0.0261971	0.674899	0	2
GO:0016324	apical plasma membrane	CC	21	3711	0.0262127	0.674899	5	16
GO:0070995	NADPH oxidation	BP	2	83	0.0262281	0.674899	2	0
GO:0005160	transforming growth factor beta receptor binding	MF	2	82	0.0263078	0.675992	2	0
GO:0050196	[phosphorylase] phosphatase activity	MF	1	6	0.0263924	0.676611	0	1
GO:1905526	regulation of Golgi lumen acidification	BP	1	7	0.0264209	0.676611	0	1
GO:1990837	sequence-specific double-stranded DNA binding	MF	17	3085	0.0264438	0.676611	7	10
GO:1903126	negative regulation of centriole-centriole cohesion	BP	1	11	0.0265439	0.678216	0	1
GO:0048701	embryonic cranial skeleton morphogenesis	BP	3	177	0.0266887	0.678948	0	3
GO:0046965	retinoid X receptor binding	MF	3	170	0.026703	0.678948	1	2
GO:0008427	calcium-dependent protein kinase inhibitor activity	MF	1	12	0.0267342	0.678948	0	1
GO:0048471	perinuclear region of cytoplasm	CC	36	7723	0.0267577	0.678948	12	24
GO:0035976	AP1 complex	CC	1	12	0.0267874	0.678948	1	0
GO:0046686	response to cadmium ion	BP	3	242	0.0267971	0.678948	2	1
GO:0033316	meiotic spindle assembly checkpoint	BP	1	12	0.0270718	0.683996	0	1
GO:1903096	protein localization to meiotic spindle midzone	BP	1	12	0.0270718	0.683996	0	1
GO:0032364	oxygen homeostasis	BP	2	79	0.027298	0.68823	1	1
GO:0045600	positive regulation of fat cell differentiation	BP	3	209	0.0273152	0.68823	0	3
GO:0004667	prostaglandin-D synthase activity	MF	1	14	0.0274144	0.68977	0	1
GO:0042493	response to drug	BP	14	2387	0.0274729	0.690285	6	8
GO:0031544	peptidyl-proline 3-dioxygenase activity	MF	1	12	0.0275133	0.690344	1	0
GO:0099534	calcium ion binding involved in regulation of presynaptic cytosolic calcium ion concentration	MF	1	14	0.0275759	0.690958	0	1
GO:0004128	cytochrome-b5 reductase activity, acting on NAD(P)H	MF	2	93	0.027643	0.691346	2	0
GO:0097066	response to thyroid hormone	BP	2	100	0.02767	0.691346	1	1
GO:0008376	acetylgalactosaminyltransferase activity	MF	3	178	0.0277606	0.691346	2	1
GO:0004322	ferroxidase activity	MF	2	94	0.0277805	0.691346	1	1
GO:0030071	regulation of mitotic metaphase/anaphase transition	BP	2	89	0.0278206	0.691346	0	2
GO:0060428	lung epithelium development	BP	2	86	0.0278482	0.691346	0	2
GO:0036464	cytoplasmic ribonucleoprotein granule	CC	7	881	0.0278969	0.691346	3	4
GO:0005811	lipid particle	CC	8	1159	0.0279153	0.691346	4	4
GO:0046661	male sex differentiation	BP	1	8	0.0279511	0.691346	0	1
GO:0003278	apoptotic process involved in heart morphogenesis	BP	1	9	0.0279724	0.691346	1	0
GO:0071665	gamma-catenin-TCF7L2 complex	CC	1	11	0.028117	0.693403	0	1
GO:0061298	retina vasculature development in camera-type eye	BP	1	8	0.0281325	0.693403	0	1
GO:0004860	protein kinase inhibitor activity	MF	3	256	0.0281703	0.693403	1	2
GO:0002363	alpha-beta T cell lineage commitment	BP	1	9	0.0282315	0.693966	1	0
GO:0006613	cotranslational protein targeting to membrane	BP	2	94	0.0282784	0.694179	2	0
GO:0070813	hydrogen sulfide metabolic process	BP	1	15	0.0283506	0.694299	0	1
GO:0046580	negative regulation of Ras protein signal transduction	BP	4	263	0.0283838	0.694299	0	4
GO:0035026	leading edge cell differentiation	BP	1	9	0.0284699	0.694299	0	1
GO:1900026	positive regulation of substrate adhesion-dependent cell spreading	BP	4	345	0.028549	0.694299	2	2
GO:0060764	cell-cell signaling involved in mammary gland development	BP	1	10	0.028651	0.694299	0	1
GO:1904729	regulation of intestinal lipid absorption	BP	1	14	0.0286757	0.694299	1	0
GO:2000755	positive regulation of sphingomyelin catabolic process	BP	1	14	0.0286757	0.694299	1	0
GO:0048565	digestive tract development	BP	3	185	0.0286849	0.694299	0	3
GO:0045745	positive regulation of G-protein coupled receptor protein signaling pathway	BP	2	105	0.0287358	0.694299	1	1
GO:0031047	gene silencing by RNA	BP	4	367	0.0287446	0.694299	2	2
GO:0006616	SRP-dependent cotranslational protein targeting to membrane, translocation	BP	2	82	0.0287461	0.694299	2	0
GO:0072095	regulation of branch elongation involved in ureteric bud branching	BP	1	7	0.0289331	0.694299	0	1
GO:1990168	protein K33-linked deubiquitination	BP	1	7	0.028972	0.694299	0	1
GO:0008285	negative regulation of cell proliferation	BP	17	3286	0.0290483	0.694299	5	12
GO:0043065	positive regulation of apoptotic process	BP	14	2399	0.0290536	0.694299	6	8
GO:0004807	triose-phosphate isomerase activity	MF	1	14	0.0290699	0.694299	0	1
GO:0008929	methylglyoxal synthase activity	MF	1	14	0.0290699	0.694299	0	1
GO:0019242	methylglyoxal biosynthetic process	BP	1	14	0.0290699	0.694299	0	1
GO:0045070	positive regulation of viral genome replication	BP	4	350	0.0290716	0.694299	2	2
GO:0031123	RNA 3'-end processing	BP	2	83	0.0290807	0.694299	2	0
GO:0019787	small conjugating protein ligase activity	MF	2	81	0.029087	0.694299	1	1
GO:0048843	negative regulation of axon extension involved in axon guidance	BP	3	201	0.0292608	0.697371	0	3
GO:0000062	fatty-acyl-CoA binding	MF	3	216	0.0292926	0.697371	2	1
GO:0000086	G2/M transition of mitotic cell cycle	BP	5	541	0.0293991	0.698989	0	5
GO:0033030	negative regulation of neutrophil apoptotic process	BP	1	8	0.0294451	0.699168	0	1
GO:0034371	chylomicron remodeling	BP	1	15	0.0295494	0.700725	0	1
GO:0140112	extracellular vesicle biogenesis	BP	1	13	0.0296168	0.701408	1	0
GO:0031086	nuclear-transcribed mRNA catabolic process, deadenylation-independent decay	BP	1	11	0.0297866	0.703593	0	1
GO:1902172	regulation of keratinocyte apoptotic process	BP	1	11	0.0297866	0.703593	0	1
GO:2000418	positive regulation of eosinophil migration	BP	1	12	0.0298877	0.704188	0	1
GO:1904876	negative regulation of DNA ligase activity	BP	1	10	0.0298895	0.704188	1	0
GO:0051020	GTPase binding	MF	4	341	0.0299546	0.704808	2	2
GO:0007100	mitotic centrosome separation	BP	2	80	0.0300005	0.704869	0	2
GO:0033549	MAP kinase phosphatase activity	MF	1	10	0.0300349	0.704869	0	1
GO:0098789	pre-mRNA cleavage required for polyadenylation	BP	2	108	0.0303053	0.710295	2	0
GO:0035371	microtubule plus-end	CC	4	288	0.0303469	0.710352	1	3
GO:0034497	protein localization to pre-autophagosomal structure	BP	3	228	0.0303886	0.710412	2	1
GO:1904291	positive regulation of mitotic DNA damage checkpoint	BP	1	8	0.0305551	0.713173	0	1
GO:0005813	centrosome	CC	31	6250	0.0305966	0.713173	11	20
GO:0010572	positive regulation of platelet activation	BP	1	9	0.0306246	0.713173	0	1
GO:1904776	regulation of protein localization to cell cortex	BP	1	13	0.0309398	0.719095	0	1
GO:0060560	developmental growth involved in morphogenesis	BP	1	8	0.0309598	0.719095	0	1
GO:0034446	substrate adhesion-dependent cell spreading	BP	5	474	0.0309979	0.719095	1	4
GO:1901741	positive regulation of myoblast fusion	BP	2	88	0.0312088	0.722322	0	2
GO:0150013	negative regulation of neuron projection arborization	BP	1	8	0.0312589	0.722322	1	0
GO:0042488	positive regulation of odontogenesis of dentin-containing tooth	BP	1	12	0.0312675	0.722322	0	1
GO:1901222	regulation of NIK/NF-kappaB signaling	BP	2	103	0.0312962	0.722322	2	0
GO:0060841	venous blood vessel development	BP	1	6	0.0314453	0.724382	0	1
GO:0042246	tissue regeneration	BP	2	113	0.0314654	0.724382	0	2
GO:0071007	U2-type catalytic step 2 spliceosome	CC	3	289	0.03156	0.725641	1	2
GO:0018364	peptidyl-glutamine methylation	BP	1	15	0.0316354	0.726101	1	0
GO:0005844	polysome	CC	4	427	0.0316977	0.726101	3	1
GO:0060437	lung growth	BP	1	11	0.0317001	0.726101	0	1
GO:0061870	positive regulation of hepatic stellate cell migration	BP	1	5	0.0318417	0.727506	0	1
GO:1900143	positive regulation of oligodendrocyte apoptotic process	BP	1	5	0.0318417	0.727506	0	1
GO:1990748	cellular detoxification	BP	1	10	0.0320618	0.73019	0	1
GO:0033343	positive regulation of collagen binding	BP	1	6	0.032103	0.73019	0	1
GO:0034666	integrin alpha2-beta1 complex	CC	1	6	0.032103	0.73019	0	1
GO:0007162	negative regulation of cell adhesion	BP	4	368	0.0321535	0.73019	0	4
GO:0030629	U6 snRNA 3'-end binding	MF	1	11	0.0321604	0.73019	0	1
GO:0010710	regulation of collagen catabolic process	BP	1	15	0.0322634	0.731149	1	0
GO:0070318	positive regulation of G0 to G1 transition	BP	1	14	0.0322922	0.731149	1	0
GO:0006919	activation of cysteine-type endopeptidase activity involved in apoptotic process	BP	7	899	0.0323236	0.731149	2	5
GO:0071866	negative regulation of apoptotic process in bone marrow	BP	1	17	0.0328138	0.741314	0	1
GO:0070278	extracellular matrix constituent secretion	BP	1	13	0.0329252	0.742461	1	0
GO:0010002	cardioblast differentiation	BP	1	9	0.0329715	0.742461	0	1
GO:0061518	microglial cell proliferation	BP	1	14	0.0329935	0.742461	0	1
GO:0060591	chondroblast differentiation	BP	1	10	0.0330465	0.742461	1	0
GO:0042421	norepinephrine biosynthetic process	BP	1	12	0.0331093	0.742461	0	1
GO:0055015	ventricular cardiac muscle cell development	BP	2	91	0.0331101	0.742461	0	2
GO:0031328	positive regulation of cellular biosynthetic process	BP	1	13	0.0332078	0.743179	0	1
GO:0055106	ubiquitin-protein transferase regulator activity	MF	1	11	0.0332241	0.743179	0	1
GO:0002062	chondrocyte differentiation	BP	3	208	0.0333532	0.745149	1	2
GO:0002526	acute inflammatory response	BP	2	100	0.0334188	0.745695	0	2
GO:0045595	regulation of cell differentiation	BP	4	375	0.033518	0.74699	2	2
GO:0044793	negative regulation by host of viral process	BP	1	17	0.0337663	0.751601	0	1
GO:0010811	positive regulation of cell-substrate adhesion	BP	3	223	0.0338186	0.751842	1	2
GO:0008305	integrin complex	CC	3	216	0.0339678	0.754097	1	2
GO:0043335	protein unfolding	BP	1	15	0.0340146	0.754097	1	0
GO:0030429	kynureninase activity	MF	1	12	0.0341372	0.754097	0	1
GO:0034516	response to vitamin B6	BP	1	12	0.0341372	0.754097	0	1
GO:0061981	3-hydroxykynureninase activity	MF	1	12	0.0341372	0.754097	0	1
GO:0060100	positive regulation of phagocytosis, engulfment	BP	2	92	0.0342029	0.754097	0	2
GO:0045744	negative regulation of G-protein coupled receptor protein signaling pathway	BP	2	99	0.034211	0.754097	1	1
GO:0046888	negative regulation of hormone secretion	BP	1	13	0.0343361	0.755935	0	1
GO:0001872	(1->3)-beta-D-glucan binding	MF	1	14	0.0344231	0.756932	0	1
GO:0044291	cell-cell contact zone	CC	3	187	0.0345274	0.758307	0	3
GO:0008489	UDP-galactose:glucosylceramide beta-1,4-galactosyltransferase activity	MF	1	9	0.0345974	0.758925	0	1
GO:0005614	interstitial matrix	CC	2	76	0.0348292	0.762331	0	2
GO:1903012	positive regulation of bone development	BP	1	17	0.0348367	0.762331	1	0
GO:0001891	phagocytic cup	CC	3	246	0.0348838	0.762441	1	2
GO:0000706	meiotic DNA double-strand break processing	BP	1	10	0.0351427	0.766627	1	0
GO:0033500	carbohydrate homeostasis	BP	1	6	0.0351598	0.766627	0	1
GO:0016403	dimethylargininase activity	MF	1	13	0.0353257	0.769319	0	1
GO:0001516	prostaglandin biosynthetic process	BP	2	109	0.0353904	0.769806	0	2
GO:2000623	negative regulation of nuclear-transcribed mRNA catabolic process, nonsense-mediated decay	BP	2	87	0.0356799	0.774408	1	1
GO:0050867	positive regulation of cell activation	BP	1	12	0.0356874	0.774408	1	0
GO:0150020	basal dendrite arborization	BP	1	8	0.0358344	0.77667	0	1
GO:0001786	phosphatidylserine binding	MF	5	574	0.0359748	0.778782	3	2
GO:0030501	positive regulation of bone mineralization	BP	3	211	0.0360254	0.778871	2	1
GO:0042581	specific granule	CC	2	122	0.0361502	0.778871	0	2
GO:0005149	interleukin-1 receptor binding	MF	2	99	0.0361519	0.778871	0	2
GO:0008569	minus-end-directed microtubule motor activity	MF	4	261	0.0361844	0.778871	2	2
GO:0005283	sodium:amino acid symporter activity	MF	1	11	0.0361936	0.778871	0	1
GO:0070384	Harderian gland development	BP	1	14	0.036317	0.779713	0	1
GO:0007263	nitric oxide mediated signal transduction	BP	2	88	0.0363187	0.779713	0	2
GO:0070194	synaptonemal complex disassembly	BP	1	14	0.0364139	0.780833	0	1
GO:0015934	large ribosomal subunit	CC	2	164	0.0366401	0.784757	2	0
GO:0005157	macrophage colony-stimulating factor receptor binding	MF	1	15	0.0367454	0.786083	0	1
GO:0002931	response to ischemia	BP	4	385	0.0371908	0.793255	3	1
GO:1990622	CHOP-ATF3 complex	CC	1	17	0.0372545	0.793255	1	0
GO:0030215	semaphorin receptor binding	MF	3	221	0.0372621	0.793255	0	3
GO:0102200	N-acetylphosphatidylethanolamine-hydrolysing phospholipas activity	MF	1	9	0.037282	0.793255	1	0
GO:0072075	metanephric mesenchyme development	BP	1	9	0.0372993	0.793255	0	1
GO:0071361	cellular response to ethanol	BP	2	97	0.0374296	0.793883	2	0
GO:0030193	regulation of blood coagulation	BP	1	13	0.0374348	0.793883	0	1
GO:0050661	NADP binding	MF	4	453	0.0374857	0.793883	3	1
GO:0097528	execution phase of necroptosis	BP	1	15	0.0375039	0.793883	0	1
GO:0007159	leukocyte cell-cell adhesion	BP	3	245	0.0376894	0.795157	1	2
GO:0097440	apical dendrite	CC	3	246	0.0376974	0.795157	3	0
GO:0001618	virus receptor activity	MF	6	748	0.0377176	0.795157	2	4
GO:1903010	regulation of bone development	BP	1	13	0.0377394	0.795157	0	1
GO:0034101	erythrocyte homeostasis	BP	2	125	0.0378951	0.797512	2	0
GO:0043666	regulation of phosphoprotein phosphatase activity	BP	3	187	0.0380545	0.799938	0	3
GO:0032946	positive regulation of mononuclear cell proliferation	BP	1	16	0.0382114	0.802306	0	1
GO:0010633	negative regulation of epithelial cell migration	BP	2	113	0.038283	0.80288	0	2
GO:0031708	endothelin B receptor binding	MF	1	14	0.0384415	0.803631	0	1
GO:0046886	positive regulation of hormone biosynthetic process	BP	1	13	0.0384757	0.803631	1	0
GO:0080135	regulation of cellular response to stress	BP	2	89	0.0384782	0.803631	1	1
GO:0005895	interleukin-5 receptor complex	CC	1	16	0.0384959	0.803631	1	0
GO:1904030	negative regulation of cyclin-dependent protein kinase activity	BP	1	13	0.0387833	0.803793	0	1
GO:1905609	positive regulation of smooth muscle cell-matrix adhesion	BP	1	19	0.0389207	0.803793	0	1
GO:0002265	astrocyte activation involved in immune response	BP	1	22	0.0389233	0.803793	0	1
GO:0106016	positive regulation of inflammatory response to wounding	BP	1	22	0.0389233	0.803793	0	1
GO:1905247	positive regulation of aspartic-type peptidase activity	BP	1	22	0.0389233	0.803793	0	1
GO:1905673	positive regulation of lysosome organization	BP	1	22	0.0389233	0.803793	0	1
GO:0005981	regulation of glycogen catabolic process	BP	1	12	0.0389615	0.803793	0	1
GO:0004993	serotonin receptor activity	MF	2	83	0.0390284	0.803793	1	1
GO:0008283	cell proliferation	BP	9	1383	0.0390381	0.803793	4	5
GO:0071373	cellular response to luteinizing hormone stimulus	BP	1	13	0.0391434	0.803793	0	1
GO:0031340	positive regulation of vesicle fusion	BP	2	118	0.0392208	0.803793	1	1
GO:0015631	tubulin binding	MF	5	577	0.0392379	0.803793	3	2
GO:1903364	positive regulation of cellular protein catabolic process	BP	2	103	0.0392556	0.803793	1	1
GO:0036120	cellular response to platelet-derived growth factor stimulus	BP	2	114	0.0392821	0.803793	0	2
GO:0009007	site-specific DNA-methyltransferase (adenine-specific) activity	MF	1	11	0.039333	0.803793	1	0
GO:0032775	DNA methylation on adenine	BP	1	11	0.039333	0.803793	1	0
GO:0031620	regulation of fever generation	BP	1	10	0.0393428	0.803793	0	1
GO:0021873	forebrain neuroblast division	BP	1	6	0.0393456	0.803793	0	1
GO:0045769	negative regulation of asymmetric cell division	BP	1	6	0.0393456	0.803793	0	1
GO:0060018	astrocyte fate commitment	BP	1	8	0.0394253	0.804052	0	1
GO:0033627	cell adhesion mediated by integrin	BP	3	201	0.0394469	0.804052	1	2
GO:0017129	triglyceride binding	MF	1	16	0.0396525	0.807336	0	1
GO:0043491	protein kinase B signaling	BP	3	232	0.0398395	0.810234	1	2
GO:0002035	brain renin-angiotensin system	BP	1	13	0.0400026	0.812033	0	1
GO:0005524	ATP binding	MF	77	18625	0.0400175	0.812033	32	45
GO:0006826	iron ion transport	BP	3	253	0.040115	0.813101	2	1
GO:0006914	autophagy	BP	9	1545	0.0402924	0.814163	8	1
GO:0004741	[pyruvate dehydrogenase (lipoamide)] phosphatase activity	MF	1	14	0.040302	0.814163	0	1
GO:1904184	positive regulation of pyruvate dehydrogenase activity	BP	1	14	0.040302	0.814163	0	1
GO:0042803	protein homodimerization activity	MF	30	6801	0.0404648	0.816543	9	21
GO:0048203	vesicle targeting, trans-Golgi to endosome	BP	1	17	0.0406299	0.817172	1	0
GO:0030345	structural constituent of tooth enamel	MF	1	15	0.0406692	0.817172	1	0
GO:0045174	glutathione dehydrogenase (ascorbate) activity	MF	1	15	0.0406761	0.817172	0	1
GO:0050610	methylarsonate reductase activity	MF	1	15	0.0406761	0.817172	0	1
GO:0007346	regulation of mitotic cell cycle	BP	4	449	0.0408217	0.818928	1	3
GO:0007202	activation of phospholipase C activity	BP	3	226	0.0408538	0.818928	0	3
GO:0002020	protease binding	MF	7	890	0.0409155	0.819018	1	6
GO:0090266	regulation of mitotic cell cycle spindle assembly checkpoint	BP	2	83	0.0409486	0.819018	0	2
GO:0009749	response to glucose	BP	4	432	0.0410019	0.81918	2	2
GO:0030011	maintenance of cell polarity	BP	2	79	0.0413901	0.826027	1	1
GO:0044843	cell cycle G1/S phase transition	BP	1	14	0.0415886	0.829076	0	1
GO:0032355	response to estradiol	BP	6	786	0.0418194	0.832761	4	2
GO:0060463	lung lobe morphogenesis	BP	1	11	0.0420193	0.835825	0	1
GO:0060535	trachea cartilage morphogenesis	BP	1	15	0.0421463	0.837183	0	1
GO:0008045	motor neuron axon guidance	BP	3	205	0.0421799	0.837183	1	2
GO:0000715	nucleotide-excision repair, DNA damage recognition	BP	1	17	0.043068	0.853877	1	0
GO:0005137	interleukin-5 receptor binding	MF	1	19	0.0432587	0.85672	1	0
GO:0016202	regulation of striated muscle tissue development	BP	1	13	0.04343	0.858756	0	1
GO:0035733	hepatic stellate cell activation	BP	1	8	0.0434562	0.858756	0	1
GO:0021756	striatum development	BP	3	191	0.0435049	0.858784	1	2
GO:0061448	connective tissue development	BP	1	15	0.0437644	0.862967	0	1
GO:0048841	regulation of axon extension involved in axon guidance	BP	1	9	0.044074	0.868128	0	1
GO:1902530	positive regulation of protein linear polyubiquitination	BP	1	14	0.0441266	0.868222	0	1
GO:0036035	osteoclast development	BP	2	105	0.0442563	0.869272	1	1
GO:0032496	response to lipopolysaccharide	BP	8	1189	0.0442817	0.869272	2	6
GO:0030879	mammary gland development	BP	2	96	0.0443237	0.869272	0	2
GO:0010954	positive regulation of protein processing	BP	2	97	0.0446824	0.87536	0	2
GO:0010575	positive regulation vascular endothelial growth factor production	BP	3	209	0.0450131	0.880888	1	2
GO:0005796	Golgi lumen	CC	5	547	0.0451447	0.882079	0	5
GO:0030155	regulation of cell adhesion	BP	4	405	0.0451712	0.882079	1	3
GO:1902501	lysosomal HOPS complex	CC	1	21	0.0452885	0.883418	1	0
GO:0004326	tetrahydrofolylpolyglutamate synthase activity	MF	1	21	0.0453998	0.883688	1	0
GO:0046901	tetrahydrofolylpolyglutamate biosynthetic process	BP	1	21	0.0453998	0.883688	1	0
GO:0060055	angiogenesis involved in wound healing	BP	2	83	0.0454843	0.884385	1	1
GO:0044729	hemi-methylated DNA-binding	MF	1	11	0.0457108	0.887416	1	0
GO:0016236	macroautophagy	BP	4	521	0.0457458	0.887416	2	2
GO:0019511	peptidyl-proline hydroxylation	BP	1	21	0.045787	0.887416	1	0
GO:0046600	negative regulation of centriole replication	BP	2	85	0.0459612	0.889842	1	1
GO:1902631	negative regulation of membrane hyperpolarization	BP	1	15	0.0460114	0.889865	1	0
GO:0043220	Schmidt-Lanterman incisure	CC	2	116	0.0462708	0.892292	1	1
GO:0050917	sensory perception of umami taste	BP	1	11	0.046273	0.892292	0	1
GO:0050482	arachidonic acid secretion	BP	2	140	0.0462845	0.892292	0	2
GO:0048143	astrocyte activation	BP	2	109	0.0464713	0.894943	0	2
GO:0004869	cysteine-type endopeptidase inhibitor activity	MF	2	139	0.0465213	0.894955	0	2
GO:0031345	negative regulation of cell projection organization	BP	1	17	0.0465918	0.895016	0	1
GO:0015175	neutral amino acid transmembrane transporter activity	MF	2	110	0.0466231	0.895016	0	2
GO:1904706	negative regulation of vascular smooth muscle cell proliferation	BP	2	125	0.0467346	0.896208	1	1
GO:0055096	low-density lipoprotein particle mediated signaling	BP	1	18	0.04691	0.898296	0	1
GO:1905784	regulation of anaphase-promoting complex-dependent catabolic process	BP	1	20	0.0469425	0.898296	0	1
GO:0001550	ovarian cumulus expansion	BP	1	13	0.0469971	0.898392	0	1
GO:1990590	ATF1-ATF4 transcription factor complex	CC	1	20	0.0470518	0.898491	1	0
GO:0001974	blood vessel remodeling	BP	3	223	0.0471914	0.899369	1	2
GO:0030943	mitochondrion targeting sequence binding	MF	1	19	0.0471969	0.899369	0	1
GO:0007034	vacuolar transport	BP	2	96	0.0473182	0.900716	1	1
GO:0045026	plasma membrane fusion	BP	1	22	0.0473669	0.900716	0	1
GO:0120049	snRNA (adenine-N6)-methylation	BP	1	14	0.0474332	0.901033	0	1
GO:0050916	sensory perception of sweet taste	BP	1	11	0.0476012	0.901184	0	1
GO:1900077	negative regulation of cellular response to insulin stimulus	BP	1	22	0.0476159	0.901184	0	1
GO:0048730	epidermis morphogenesis	BP	1	21	0.047677	0.901184	1	0
GO:0033557	Slx1-Slx4 complex	CC	1	18	0.0477097	0.901184	1	0
GO:1990617	CHOP-ATF4 complex	CC	1	21	0.0477143	0.901184	1	0
GO:0005477	pyruvate secondary active transmembrane transporter activity	MF	1	16	0.0478386	0.901184	0	1
GO:0035873	lactate transmembrane transport	BP	1	16	0.0478386	0.901184	0	1
GO:1901475	pyruvate transmembrane transport	BP	1	16	0.0478386	0.901184	0	1
GO:0070245	positive regulation of thymocyte apoptotic process	BP	1	18	0.0480841	0.904869	0	1
GO:0043256	laminin complex	CC	2	87	0.0485327	0.912218	0	2
GO:0051082	unfolded protein binding	MF	8	1304	0.0485752	0.912218	3	5
GO:0001664	G-protein coupled receptor binding	MF	4	453	0.0487171	0.913594	2	2
GO:0010942	positive regulation of cell death	BP	3	288	0.0487544	0.913594	3	0
GO:0000139	Golgi membrane	CC	27	5767	0.0488152	0.913594	12	15
GO:0001771	immunological synapse formation	BP	2	110	0.0488499	0.913594	1	1
GO:0019442	tryptophan catabolic process to acetyl-CoA	BP	1	19	0.0489551	0.914618	0	1
GO:0051591	response to cAMP	BP	3	292	0.0492527	0.919232	1	2
GO:1990682	CSF1-CSF1R complex	CC	1	19	0.0494285	0.920936	0	1
GO:0051603	proteolysis involved in cellular protein catabolic process	BP	5	580	0.0494526	0.920936	2	3
GO:0060940	epithelial to mesenchymal transition involved in cardiac fibroblast development	BP	1	19	0.0495026	0.920936	0	1
GO:0070221	sulfide oxidation, using sulfide:quinone oxidoreductase	BP	1	25	0.0495471	0.920936	0	1
GO:0008432	JUN kinase binding	MF	2	131	0.0498077	0.924105	1	1
GO:0036002	pre-mRNA binding	MF	3	288	0.0498195	0.924105	2	1
