# Supplementary material for: Exosome encapsulated albumin nanoparticles target delivery of DBET6 as a treatment for triple-negative breast cancer
Source: PLoS One. 2026 Jan 12;21(1):e0335890. doi: 10.1371/journal.pone.0335890 (PMC12795375; doi:10.1371/journal.pone.0335890)
Supplement: S4 File — (ZIP) [file pone.0335890.s004.zip › Supporting Information3/Fig4/Fig4d/KEGG_annation.xls]

Gene_ID	KO_ID	KO_name	Definition	EC	NumberOfPathway	Pathway_ID;Pathway_Des
ENST00000000233	K07940	ARF5	ADP-ribosylation factor 5	--	1	ko04144 Endocytosis;
ENST00000000412	K10089	M6PR	cation-dependent mannose-6-phosphate receptor	--	3	ko04142 Lysosome;ko04145 Phagosome;ko05132 Salmonella infection;
ENST00000001008	K09571	FKBP4_5	FK506-binding protein 4/5	EC:5.2.1.8	1	ko04915 Estrogen signaling pathway;
ENST00000001146	K12664	CYP26B	cytochrome P450 family 26 subfamily B	EC:1.14.14.-	2	ko00830 Retinol metabolism;ko01100 Metabolic pathways;
ENST00000002125	K18164	NDUFAF7	NADH dehydrogenase [ubiquinone] 1 alpha subcomplex assembly factor 7	--	1	ko04714 Thermogenesis;
ENST00000002165	K01206	FUCA	alpha-L-fucosidase	EC:3.2.1.51	2	ko00511 Other glycan degradation;ko04142 Lysosome;
ENST00000002596	K01024	HS3ST1	[heparan sulfate]-glucosamine 3-sulfotransferase 1	EC:2.8.2.23	1	ko00534 Glycosaminoglycan biosynthesis - heparan sulfate / heparin;
ENST00000002829	K06840	SEMA3	sekohorin 3	--	1	ko04360 Axon guidance;
ENST00000003084	K05031	CFTR, ABCC7	cystic fibrosis transmembrane conductance regulator	EC:5.6.1.6	8	ko02010 ABC transporters;ko04024 cAMP signaling pathway;ko04152 AMPK signaling pathway;ko04530 Tight junction;ko04971 Gastric acid secretion;ko04972 Pancreatic secretion;ko04976 Bile secretion;ko05110 Vibrio cholerae infection;
ENST00000003100	K05917	CYP51	sterol 14alpha-demethylase	EC:1.14.14.154 1.14.15.36	2	ko00100 Steroid biosynthesis;ko01100 Metabolic pathways;
ENST00000003302	K11849	USP25	ubiquitin carboxyl-terminal hydrolase 25	EC:3.4.19.12	1	ko04657 IL-17 signaling pathway;
ENST00000005082	K09228	KRAB	KRAB domain-containing zinc finger protein	--	1	ko05168 Herpes simplex virus 1 infection;
ENST00000005178	K00898	PDK2_3_4	pyruvate dehydrogenase kinase 2/3/4	EC:2.7.11.2	1	ko05415 Diabetic cardiomyopathy;
ENST00000005180	K05514	CCL1	C-C motif chemokine 1	--	3	ko04060 Cytokine-cytokine receptor interaction;ko04061 Viral protein interaction with cytokine and cytokine receptor;ko04062 Chemokine signaling pathway;
ENST00000005257	K07834	RALA	Ras-related protein Ral-A	--	7	ko04014 Ras signaling pathway;ko04015 Rap1 signaling pathway;ko04072 Phospholipase D signaling pathway;ko05132 Salmonella infection;ko05200 Pathways in cancer;ko05210 Colorectal cancer;ko05212 Pancreatic cancer;
ENST00000005260	K01557	FAHD1	acylpyruvate hydrolase	EC:3.7.1.5	2	ko00350 Tyrosine metabolism;ko01100 Metabolic pathways;
ENST00000005284	K04868	CACNG3	voltage-dependent calcium channel gamma-3	--	7	ko04010 koK signaling pathway;ko04260 Cardiac muscle contraction;ko04261 Adrenergic signaling in cardiomyocytes;ko04921 Oxytocin signaling pathway;ko05410 Hypertrophic cardiomyopathy;ko05412 Arrhythmogenic right ventricular cardiomyopathy;ko05414 Dilated cardiomyopathy;
ENST00000005340	K02353	DVL	segment polarity protein dishevelled	--	15	ko04150 mTOR signaling pathway;ko04310 Wnt signaling pathway;ko04330 Notch signaling pathway;ko04390 Hippo signaling pathway;ko04550 Signaling pathways regulating pluripotency of stem cells;ko04916 Melanogenesis;ko04934 Cushing syndrome;ko05010 Alzheimer disease;ko05022 Pathways of neurodegeneration - multiple diseases;ko05165 Human papillomavirus infection;ko05200 Pathways in cancer;ko05217 Basa…
ENST00000005374	K00682	GGCT	gamma-glutamylcyclotransferase	EC:4.3.2.9	2	ko00480 Glutathione metabolism;ko01100 Metabolic pathways;
ENST00000005756	K00757	udp, UPP	uridine phosphorylase	EC:2.4.2.3	4	ko00240 Pyrimidine metabolism;ko00983 Drug metabolism - other enzymes;ko01100 Metabolic pathways;ko01232 Nucleotide metabolism;
ENST00000006053	K05508	CX3CL1, NTT	C-X3-C motif chemokine 1	--	5	ko04060 Cytokine-cytokine receptor interaction;ko04061 Viral protein interaction with cytokine and cytokine receptor;ko04062 Chemokine signaling pathway;ko04668 TNF signaling pathway;ko05163 Human cytomegalovirus infection;
ENST00000006750	K06507	CD79B, IGB	CD79B antigen	--	1	ko04662 B cell receptor signaling pathway;
ENST00000007516	K03955	NDUFAB1	NADH dehydrogenase (ubiquinone) 1 alpha/beta subcomplex 1, acyl-carrier protein	--	13	ko00190 Oxidative phosphorylation;ko01100 Metabolic pathways;ko04714 Thermogenesis;ko04723 Retrograde endocannabinoid signaling;ko04932 Non-alcoholic fatty liver disease;ko05010 Alzheimer disease;ko05012 Parkinson disease;ko05014 Amyotrophic lateral sclerosis;ko05016 Huntington disease;ko05020 Prion disease;ko05022 Pathways of neurodegeneration - multiple diseases;ko05208 Chemical carcinogenesis …
ENST00000007708	K00898	PDK2_3_4	pyruvate dehydrogenase kinase 2/3/4	EC:2.7.11.2	1	ko05415 Diabetic cardiomyopathy;
ENST00000007722	K06482	ITGA3, CD49c	integrin alpha 3	--	11	ko04151 PI3K-Akt signaling pathway;ko04510 Focal adhesion;ko04512 ECM-receptor interaction;ko04640 Hematopoietic cell lineage;ko04810 Regulation of actin cytoskeleton;ko05165 Human papillomavirus infection;ko05200 Pathways in cancer;ko05222 Small cell lung cancer;ko05410 Hypertrophic cardiomyopathy;ko05412 Arrhythmogenic right ventricular cardiomyopathy;ko05414 Dilated cardiomyopathy;
ENST00000007735	K07604	KRT1	type I keratin, acidic	--	2	ko04915 Estrogen signaling pathway;ko05150 Staphylococcus aureus infection;
ENST00000008527	K02295	CRY	cryptochrome	--	1	ko04710 Circadian rhythm;
ENST00000008876	K04435	koK8IP2, JIP2	mitogen-activated protein kinase 8 interacting protein 2	--	1	ko04010 koK signaling pathway;
ENST00000008938	K01446	PGRP	peptidoglycan recognition protein	--	1	ko04624 Toll and Imd signaling pathway;
ENST00000009105	K08794	CAMK1	calcium/calmodulin-dependent protein kinase I	EC:2.7.11.17	4	ko04020 Calcium signaling pathway;ko04921 Oxytocin signaling pathway;ko04925 Aldosterone synthesis and secretion;ko05214 Glioma;
ENST00000009180	K06460	CD9, TSPAN29	CD9 antigen	--	1	ko04640 Hematopoietic cell lineage;
ENST00000009530	K06505	CD74, DHLAG	CD74 antigen	--	3	ko04612 Antigen processing and presentation;ko05152 Tuberculosis;ko05168 Herpes simplex virus 1 infection;
ENST00000009589	K02969	RP-S20e, RPS20	small subunit ribosomal protein S20e	--	2	ko03010 Ribosome;ko05171 Coronavirus disease - COVID-19;
ENST00000010299	K08834	MYO3, DFNB30	myosin III	EC:2.7.11.1	1	ko04745 Phototransduction - fly;
ENST00000010404	K00799	GST, gst	glutathione S-transferase	EC:2.5.1.18	13	ko00480 Glutathione metabolism;ko00980 Metabolism of xenobiotics by cytochrome P450;ko00982 Drug metabolism - cytochrome P450;ko00983 Drug metabolism - other enzymes;ko01100 Metabolic pathways;ko01524 Platinum drug resistance;ko04212 Longevity regulating pathway - worm;ko05200 Pathways in cancer;ko05204 Chemical carcinogenesis - DNA adducts;ko05207 Chemical carcinogenesis - receptor activation;ko…
ENST00000011292	K08779	CPA1	carboxypeptidase A1	EC:3.4.17.1	2	ko04972 Pancreatic secretion;ko04974 Protein digestion and absorption;
ENST00000011653	K06454	CD4	T-cell surface glycoprotein CD4	--	13	ko03250 Viral life cycle - HIV-1;ko04060 Cytokine-cytokine receptor interaction;ko04514 Cell adhesion molecules;ko04612 Antigen processing and presentation;ko04640 Hematopoietic cell lineage;ko04658 Th1 and Th2 cell differentiation;ko04659 Th17 cell differentiation;ko04660 T cell receptor signaling pathway;ko05135 Yersinia infection;ko05166 Human T-cell leukemia virus 1 infection;ko05170 Human im…
ENST00000011684	K10408	DNAH	dynein axonemal heavy chain	--	3	ko05014 Amyotrophic lateral sclerosis;ko05016 Huntington disease;ko05022 Pathways of neurodegeneration - multiple diseases;
ENST00000011691	K01557	FAHD1	acylpyruvate hydrolase	EC:3.7.1.5	2	ko00350 Tyrosine metabolism;ko01100 Metabolic pathways;
ENST00000011989	K17726	CYP4F2_3	phylloquinone omega-hydroxylase / docosahexaenoic acid omega-hydroxylase / leukotriene-B4 20-monooxygenase	EC:1.14.14.78 1.14.14.79 1.14.14.94	2	ko00590 Arachidonic acid metabolism;ko01100 Metabolic pathways;
ENST00000012443	K04460	PPP5C	serine/threonine-protein phosphatase 5	EC:3.1.3.16	1	ko04010 koK signaling pathway;
ENST00000013034	K00940	ndk, NME	nucleoside-diphosphate kinase	EC:2.7.4.6	6	ko00230 Purine metabolism;ko00240 Pyrimidine metabolism;ko00983 Drug metabolism - other enzymes;ko01100 Metabolic pathways;ko01232 Nucleotide metabolism;ko01240 Biosynthesis of cofactors;
ENST00000013222	K00562	INMT, TEMT	methyltransferase	EC:2.1.1.49 2.1.1.96	3	ko00380 Tryptophan metabolism;ko00450 Selenocompound metabolism;ko01100 Metabolic pathways;
ENST00000013807	K10849	ERCC1	DNA excision repair protein ERCC-1	--	3	ko01524 Platinum drug resistance;ko03420 Nucleotide excision repair;ko03460 Fanconi anemia pathway;
ENST00000013894	K13699	ABHD5, CGI-58	abhydrolase domain-containing protein 5	EC:2.3.1.51	1	ko04923 Regulation of lipolysis in adipocytes;
ENST00000016171	K02259	COX15, ctaA	heme a synthase	EC:1.17.99.9	5	ko00190 Oxidative phosphorylation;ko00860 Porphyrin metabolism;ko01100 Metabolic pathways;ko01240 Biosynthesis of cofactors;ko04714 Thermogenesis;
ENST00000016946	K12172	RANBP2, NUP358	E3 SUMO-protein ligase RanBP2	EC:2.3.2.-	3	ko03013 Nucleocytoplasmic transport;ko03250 Viral life cycle - HIV-1;ko05014 Amyotrophic lateral sclerosis;
ENST00000017003	K00771	XYLT	protein xylosyltransferase	EC:2.4.2.26	3	ko00532 Glycosaminoglycan biosynthesis - chondroitin sulfate / dermatan sulfate;ko00534 Glycosaminoglycan biosynthesis - heparan sulfate / heparin;ko01100 Metabolic pathways;
ENST00000019103	K04588	SCTR	secretin receptor	--	3	ko04080 Neuroactive ligand-receptor interaction;ko04972 Pancreatic secretion;ko04976 Bile secretion;
ENST00000019317	K08773	RALBP1	RalA-binding protein 1	--	3	ko04014 Ras signaling pathway;ko05200 Pathways in cancer;ko05212 Pancreatic cancer;
ENST00000020673	K12494	PSD	PH and SEC7 domain-containing protein	--	2	ko04144 Endocytosis;ko04361 Axon regeneration;
ENST00000020945	K05706	SNAI2, SLUG	snail 2	--	2	ko04390 Hippo signaling pathway;ko04520 Adherens junction;
ENST00000022615	K15041	VDAC3	voltage-dependent anion channel protein 3	--	19	ko04020 Calcium signaling pathway;ko04022 cGMP-PKG signaling pathway;ko04216 Ferroptosis;ko04217 Necroptosis;ko04218 Cellular senescence;ko04613 Neutrophil extracellular trap formation;ko04621 NOD-like receptor signaling pathway;ko04979 Cholesterol metabolism;ko05010 Alzheimer disease;ko05012 Parkinson disease;ko05016 Huntington disease;ko05017 Spinocerebellar ataxia;ko05020 Prion disease;ko05022…
ENST00000023064	K13868	SLC7A9_15, BAT1	solute carrier family 7 (L-type amino acid transporter), member 9/15	--	1	ko04974 Protein digestion and absorption;
ENST00000023897	K05175	GABRA	gamma-aminobutyric acid receptor subunit alpha	--	6	ko04080 Neuroactive ligand-receptor interaction;ko04723 Retrograde endocannabinoid signaling;ko04727 GABAergic synapse;ko04742 Taste transduction;ko05032 Morphine addiction;ko05033 Nicotine addiction;
ENST00000025008	K17589	RB1CC1	RB1-inducible coiled-coil protein 1	--	7	ko04140 Autophagy - animal;ko04211 Longevity regulating pathway;ko05010 Alzheimer disease;ko05014 Amyotrophic lateral sclerosis;ko05016 Huntington disease;ko05017 Spinocerebellar ataxia;ko05022 Pathways of neurodegeneration - multiple diseases;
ENST00000026218	K03860	PIGQ, GPI1	phosphatidylinositol N-acetylglucosaminyltransferase subunit Q	--	2	ko00563 Glycosylphosphatidylinositol (GPI)-anchor biosynthesis;ko01100 Metabolic pathways;
ENST00000027335	K06811	CDH17	cadherin 17, LI cadherin	--	1	ko05226 Gastric cancer;
ENST00000029410	K00733	B4GALT7	xylosylprotein 4-beta-galactosyltransferase	EC:2.4.1.133	3	ko00532 Glycosaminoglycan biosynthesis - chondroitin sulfate / dermatan sulfate;ko00534 Glycosaminoglycan biosynthesis - heparan sulfate / heparin;ko01100 Metabolic pathways;
ENST00000031146	K14715	SLC39A9, ZIP9	solute carrier family 39 (zinc transporter), member 9	--	2	ko05010 Alzheimer disease;ko05012 Parkinson disease;
ENST00000034275	K15304	RANBP3	Ran-binding protein 3	--	1	ko05166 Human T-cell leukemia virus 1 infection;
ENST00000035307	K03419	CHPF2	chondroitin polymerizing factor 2	EC:2.4.1.226	2	ko00532 Glycosaminoglycan biosynthesis - chondroitin sulfate / dermatan sulfate;ko01100 Metabolic pathways;
ENST00000037243	K08341	GABARAP, ATG8, LC3	GABA(A) receptor-associated protein	--	7	ko04068 FoxO signaling pathway;ko04136 Autophagy - other;ko04137 Mitophagy - animal;ko04140 Autophagy - animal;ko04212 Longevity regulating pathway - worm;ko04621 NOD-like receptor signaling pathway;ko04727 GABAergic synapse;
ENST00000038176	K18953	NSMAF, FAN	factor associated with neutral sphingomyelinase activation	--	1	ko04071 Sphingolipid signaling pathway;
ENST00000039007	K00611	OTC, argF, argI	ornithine carbamoyltransferase	EC:2.1.3.3	3	ko00220 Arginine biosynthesis;ko01100 Metabolic pathways;ko01230 Biosynthesis of amino acids;
ENST00000040663	K08963	mtnA	methylthioribose-1-phosphate isomerase	EC:5.3.1.23	2	ko00270 Cysteine and methionine metabolism;ko01100 Metabolic pathways;
ENST00000042931	K13879	BEST2, VMD2L1	bestrophin-2	--	1	ko04970 Salivary secretion;
ENST00000044462	K02728	PSMA4	20S proteasome subunit alpha 3	EC:3.4.25.1	8	ko03050 Proteasome;ko05010 Alzheimer disease;ko05012 Parkinson disease;ko05014 Amyotrophic lateral sclerosis;ko05016 Huntington disease;ko05017 Spinocerebellar ataxia;ko05020 Prion disease;ko05022 Pathways of neurodegeneration - multiple diseases;
ENST00000046640	K12386	CTNS	cystinosin	--	1	ko04142 Lysosome;
ENST00000046794	K07361	LCP2	lymphocyte cytosolic protein 2	--	7	ko04015 Rap1 signaling pathway;ko04380 Osteoclast differentiation;ko04611 Platelet activation;ko04650 Natural killer cell mediated cytotoxicity;ko04660 T cell receptor signaling pathway;ko04664 Fc epsilon RI signaling pathway;ko05135 Yersinia infection;
ENST00000052569	K02974	RP-S24e, RPS24	small subunit ribosomal protein S24e	--	2	ko03010 Ribosome;ko05171 Coronavirus disease - COVID-19;
ENST00000052754	K04660	DCN	decorin	--	2	ko04350 TGF-beta signaling pathway;ko05205 Proteoglycans in cancer;
ENST00000053243	K05153	TNFRSF17, BCMA, CD269	tumor necrosis factor receptor superfamily member 17	--	2	ko04060 Cytokine-cytokine receptor interaction;ko04672 Intestinal immune network for IgA production;
ENST00000053468	K02946	RP-S10, MRPS10, rpsJ	small subunit ribosomal protein S10	--	1	ko03010 Ribosome;
ENST00000054666	K13505	VAMP3	vesicle-associated membrane protein 3	--	2	ko04130 SNARE interactions in vesicular transport;ko04145 Phagosome;
ENST00000054668	K05248	UTS2	urotensin 2	--	1	ko04080 Neuroactive ligand-receptor interaction;
ENST00000055077	K10755	RFC2_4	replication factor C subunit 2/4	--	3	ko03030 DNA replication;ko03420 Nucleotide excision repair;ko03430 Mismatch repair;
ENST00000055335	K17453	PPP1R3F, R3F	protein phosphatase 1 regulatory subunit 3F	--	1	ko04910 Insulin signaling pathway;
ENST00000057513	K11447	UTX, KDM6A	lysine-specific demethylase 6A	EC:1.14.11.68	1	ko05202 Transcriptional misregulation in cancer;
ENST00000060969	K12656	SIKE	suppressor of IKK-epsilon	--	1	ko04622 RIG-I-like receptor signaling pathway;
ENST00000064724	K06087	CLDN	claudin	--	5	ko04514 Cell adhesion molecules;ko04530 Tight junction;ko04670 Leukocyte transendothelial migration;ko05130 Pathogenic Escherichia coli infection;ko05160 Hepatitis C;
ENST00000064780	K05156	TNFRSF19L, RELT	tumor necrosis factor receptor superfamily member 19-like	--	1	ko04060 Cytokine-cytokine receptor interaction;
ENST00000066544	K03350	APC3, CDC27	anaphase-promoting complex subunit 3	--	5	ko04110 Cell cycle;ko04114 Oocyte meiosis;ko04120 Ubiquitin mediated proteolysis;ko04914 Progesterone-mediated oocyte maturation;ko05166 Human T-cell leukemia virus 1 infection;
ENST00000070846	K12642	PKP2	plakophilin 2	--	1	ko05412 Arrhythmogenic right ventricular cardiomyopathy;
ENST00000072516	K04723	IL1RAP	interleukin 1 receptor accessory protein	--	4	ko04010 koK signaling pathway;ko04060 Cytokine-cytokine receptor interaction;ko04659 Th17 cell differentiation;ko04750 Inflammatory mediator regulation of TRP channels;
ENST00000074304	K01109	INPP4	inositol polyphosphate-4-phosphatase	EC:3.1.3.66	3	ko00562 Inositol phosphate metabolism;ko01100 Metabolic pathways;ko04070 Phosphatidylinositol signaling system;
ENST00000075322	K01122	ENPP2	ectonucleotide pyrophosphatase/phosphodiesterase family member 2	EC:3.1.4.39	2	ko00565 Ether lipid metabolism;ko01100 Metabolic pathways;
ENST00000078429	K04635	GNA11	guanine nucleotide-binding protein subunit alpha-11	--	19	ko04020 Calcium signaling pathway;ko04022 cGMP-PKG signaling pathway;ko04270 Vascular smooth muscle contraction;ko04540 Gap junction;ko04725 Cholinergic synapse;ko04730 Long-term depression;ko04911 Insulin secretion;ko04912 GnRH signaling pathway;ko04925 Aldosterone synthesis and secretion;ko04927 Cortisol synthesis and secretion;ko04928 Parathyroid hormone synthesis, secretion and action;ko04929…
ENST00000078445	K09048	CREB3	cyclic AMP-responsive element-binding protein 3	--	35	ko04022 cGMP-PKG signaling pathway;ko04024 cAMP signaling pathway;ko04151 PI3K-Akt signaling pathway;ko04152 AMPK signaling pathway;ko04211 Longevity regulating pathway;ko04261 Adrenergic signaling in cardiomyocytes;ko04668 TNF signaling pathway;ko04714 Thermogenesis;ko04725 Cholinergic synapse;ko04728 Dopaminergic synapse;ko04911 Insulin secretion;ko04915 Estrogen signaling pathway;ko04916 Melan…
ENST00000078527	K07542	PIGV	GPI mannosyltransferase 2	EC:2.4.1.-	2	ko00563 Glycosylphosphatidylinositol (GPI)-anchor biosynthesis;ko01100 Metabolic pathways;
ENST00000080059	K11408	HDAC7	histone deacetylase 7	EC:3.5.1.98	3	ko04613 Neutrophil extracellular trap formation;ko05034 Alcoholism;ko05203 Viral carcinogenesis;
ENST00000084795	K02883	RP-L18e, RPL18	large subunit ribosomal protein L18e	--	2	ko03010 Ribosome;ko05171 Coronavirus disease - COVID-19;
ENST00000085079	K12471	EPN	epsin	--	1	ko04144 Endocytosis;
ENST00000085219	K06467	CD22, SIGLEC2	CD22 antigen	--	3	ko04514 Cell adhesion molecules;ko04640 Hematopoietic cell lineage;ko04662 B cell receptor signaling pathway;
ENST00000155840	K04926	KCNQ1, KV7.1	potassium voltage-gated channel KQT-like subfamily member 1	--	6	ko04261 Adrenergic signaling in cardiomyocytes;ko04725 Cholinergic synapse;ko04971 Gastric acid secretion;ko04972 Pancreatic secretion;ko04974 Protein digestion and absorption;ko05110 Vibrio cholerae infection;
ENST00000156084	K12655	OTUD5, DUBA	OTU domain-containing protein 5	EC:3.4.19.12	1	ko04622 RIG-I-like receptor signaling pathway;
ENST00000156471	K12874	AQR	intron-binding protein aquarius	--	1	ko03040 Spliceosome;
ENST00000156626	K03479	ST6GALNAC1	alpha-N-acetylgalactosaminide alpha-2,6-sialyltransferase (sialyltransferase 7A)	EC:2.4.3.3	2	ko00512 Mucin type O-glycan biosynthesis;ko01100 Metabolic pathways;
ENST00000157600	K03539	RPP1, RPP30	ribonuclease P/MRP protein subunit RPP1	EC:3.1.26.5	1	ko03008 Ribosome biogenesis in eukaryotes;
ENST00000157812	K03063	PSMC4, RPT3	26S proteasome regulatory subunit T3	--	9	ko03050 Proteasome;ko05010 Alzheimer disease;ko05012 Parkinson disease;ko05014 Amyotrophic lateral sclerosis;ko05016 Huntington disease;ko05017 Spinocerebellar ataxia;ko05020 Prion disease;ko05022 Pathways of neurodegeneration - multiple diseases;ko05169 Epstein-Barr virus infection;
ENST00000158166	K07359	CAMKK2	calcium/calmodulin-dependent protein kinase kinase 2	EC:2.7.11.17	7	ko04140 Autophagy - animal;ko04152 AMPK signaling pathway;ko04211 Longevity regulating pathway;ko04920 Adipocytokine signaling pathway;ko04921 Oxytocin signaling pathway;ko04936 Alcoholic liver disease;ko05034 Alcoholism;
ENST00000158762	K12489	ACAP	Arf-GAP with coiled-coil, ANK repeat and PH domain-containing protein	--	1	ko04144 Endocytosis;
ENST00000158771	K13989	DERL2_3	Derlin-2/3	--	1	ko04141 Protein processing in endoplasmic reticulum;
ENST00000159060	K08008	NOX1, MOX1	NADPH oxidase 1	--	7	ko04380 Osteoclast differentiation;ko04933 AGE-RAGE signaling pathway in diabetic complications;ko05010 Alzheimer disease;ko05022 Pathways of neurodegeneration - multiple diseases;ko05208 Chemical carcinogenesis - reactive oxygen species;ko05417 Lipid and atherosclerosis;ko05418 Fluid shear stress and atherosclerosis;
ENST00000159647	K03443	PANX1	pannexin 1	--	1	ko04621 NOD-like receptor signaling pathway;
ENST00000160262	K06486	ICAM3, CD50	intercellular adhesion molecule 3	--	1	ko04514 Cell adhesion molecules;
ENST00000160382	K11652	ACTL6B	actin-like protein 6B	--	2	ko04714 Thermogenesis;ko05225 Hepatocellular carcinoma;
ENST00000160827	K10403	KIF22	kinesin family member 22	--	1	ko04914 Progesterone-mediated oocyte maturation;
ENST00000162330	K05726	BCAR1, CAS	breast cancer anti-estrogen resistance 1	--	10	ko04015 Rap1 signaling pathway;ko04062 Chemokine signaling pathway;ko04510 Focal adhesion;ko04670 Leukocyte transendothelial migration;ko04810 Regulation of actin cytoskeleton;ko04935 Growth hormone synthesis, secretion and action;ko05100 Bacterial invasion of epithelial cells;ko05131 Shigellosis;ko05135 Yersinia infection;ko05163 Human cytomegalovirus infection;
ENST00000162749	K03158	TNFRSF1A, TNFR1, CD120a	tumor necrosis factor receptor superfamily member 1A	--	35	ko04010 koK signaling pathway;ko04060 Cytokine-cytokine receptor interaction;ko04061 Viral protein interaction with cytokine and cytokine receptor;ko04064 NF-kappa B signaling pathway;ko04071 Sphingolipid signaling pathway;ko04150 mTOR signaling pathway;ko04210 Apoptosis;ko04215 Apoptosis - multiple species;ko04217 Necroptosis;ko04380 Osteoclast differentiation;ko04668 TNF signaling pathway;ko049…
ENST00000164133	K11584	PPP2R5	serine/threonine-protein phosphatase 2A regulatory subunit B'	--	8	ko03015 mRNA surveillance pathway;ko04071 Sphingolipid signaling pathway;ko04114 Oocyte meiosis;ko04151 PI3K-Akt signaling pathway;ko04152 AMPK signaling pathway;ko04261 Adrenergic signaling in cardiomyocytes;ko04728 Dopaminergic synapse;ko05165 Human papillomavirus infection;
ENST00000164139	K00688	PYG, glgP	glycogen phosphorylase	EC:2.4.1.1	6	ko00500 Starch and sucrose metabolism;ko01100 Metabolic pathways;ko04217 Necroptosis;ko04910 Insulin signaling pathway;ko04922 Glucagon signaling pathway;ko04931 Insulin resistance;
ENST00000164227	K09258	BCL3	B-cell CLL/lymphoma 3 protein	--	2	ko04625 C-type lectin receptor signaling pathway;ko04668 TNF signaling pathway;
ENST00000164305	K05286	PIGB	GPI mannosyltransferase 3	EC:2.4.1.-	2	ko00563 Glycosylphosphatidylinositol (GPI)-anchor biosynthesis;ko01100 Metabolic pathways;
ENST00000165524	K05269	PRH	Prolactin-releasing peptide	--	1	ko04080 Neuroactive ligand-receptor interaction;
ENST00000166244	K05109	EPHA8, EEK	Eph receptor A8	EC:2.7.10.1	1	ko04360 Axon guidance;
ENST00000166534	K00472	P4HA	prolyl 4-hydroxylase	EC:1.14.11.2	2	ko00330 Arginine and proline metabolism;ko01100 Metabolic pathways;
ENST00000167462	K06094	LLGL	lethal(2) giant larvae protein	--	4	ko04390 Hippo signaling pathway;ko04391 Hippo signaling pathway - fly;ko04530 Tight junction;ko05165 Human papillomavirus infection;
ENST00000167586	K07604	KRT1	type I keratin, acidic	--	2	ko04915 Estrogen signaling pathway;ko05150 Staphylococcus aureus infection;
ENST00000167588	K07604	KRT1	type I keratin, acidic	--	2	ko04915 Estrogen signaling pathway;ko05150 Staphylococcus aureus infection;
ENST00000168216	K08683	HSD17B10	3-hydroxyacyl-CoA dehydrogenase / 3-hydroxy-2-methylbutyryl-CoA dehydrogenase	EC:1.1.1.35 1.1.1.178	4	ko00280 Valine, leucine and isoleucine degradation;ko01100 Metabolic pathways;ko05010 Alzheimer disease;ko05022 Pathways of neurodegeneration - multiple diseases;
ENST00000168712	K04358	FGF	fibroblast growth factor	--	11	ko04010 koK signaling pathway;ko04014 Ras signaling pathway;ko04015 Rap1 signaling pathway;ko04020 Calcium signaling pathway;ko04151 PI3K-Akt signaling pathway;ko04810 Regulation of actin cytoskeleton;ko05200 Pathways in cancer;ko05207 Chemical carcinogenesis - receptor activation;ko05218 Melanoma;ko05224 Breast cancer;ko05226 Gastric cancer;
ENST00000168977	K10524	NRK1_2	nicotinamide/nicotinate riboside kinase	EC:2.7.1.22 2.7.1.173	2	ko00760 Nicotinate and nicotinamide metabolism;ko01100 Metabolic pathways;
ENST00000169293	K03992	MASP1	mannan-binding lectin serine protease 1	EC:3.4.21.-	3	ko04610 Complement and coagulation cascades;ko05150 Staphylococcus aureus infection;ko05171 Coronavirus disease - COVID-19;
ENST00000169298	K00778	ST6GAL1	beta-galactoside alpha-2,6-sialyltransferase (sialyltransferase 1)	EC:2.4.3.1	3	ko00510 N-Glycan biosynthesis;ko00514 Other types of O-glycan biosynthesis;ko01100 Metabolic pathways;
ENST00000170168	K14570	REX1, REXO1, REXO5, RNH70	RNA exonuclease	EC:3.1.-	1	ko03008 Ribosome biogenesis in eukaryotes;
ENST00000170630	K05071	IL4R, CD124	interleukin 4 receptor	--	8	ko04060 Cytokine-cytokine receptor interaction;ko04151 PI3K-Akt signaling pathway;ko04630 JAK-STAT signaling pathway;ko04640 Hematopoietic cell lineage;ko04658 Th1 and Th2 cell differentiation;ko04659 Th17 cell differentiation;ko05200 Pathways in cancer;ko05321 Inflammatory bowel disease;
ENST00000171111	K10456	KLHL19, KEAP1, INRF2	kelch-like protein 19	--	6	ko04120 Ubiquitin mediated proteolysis;ko05012 Parkinson disease;ko05200 Pathways in cancer;ko05208 Chemical carcinogenesis - reactive oxygen species;ko05225 Hepatocellular carcinoma;ko05418 Fluid shear stress and atherosclerosis;
ENST00000171757	K04274	P2RY10	P2Y purinoceptor 10	--	1	ko04080 Neuroactive ligand-receptor interaction;
ENST00000172229	K02583	NGFR, TNFRSF16, CD271	tumor necrosis factor receptor superfamily member 16	--	8	ko04010 koK signaling pathway;ko04014 Ras signaling pathway;ko04015 Rap1 signaling pathway;ko04060 Cytokine-cytokine receptor interaction;ko04151 PI3K-Akt signaling pathway;ko04215 Apoptosis - multiple species;ko04722 Neurotrophin signaling pathway;ko05202 Transcriptional misregulation in cancer;
ENST00000173229	K06843	NTN1	netrin 1	--	2	ko04360 Axon guidance;ko04361 Axon regeneration;
ENST00000174653	K12398	AP3M	AP-3 complex subunit mu	--	1	ko04142 Lysosome;
ENST00000175091	K12387	LAPTM	lysosomal-associated transmembrane protein	--	1	ko04142 Lysosome;
ENST00000175506	K01953	asnB, ASNS	asparagine synthase (glutamine-hydrolysing)	EC:6.3.5.4	3	ko00250 Alanine, aspartate and glutamate metabolism;ko01100 Metabolic pathways;ko01230 Biosynthesis of amino acids;
ENST00000176183	K04147	DRD4	dopamine receptor D4	--	2	ko04080 Neuroactive ligand-receptor interaction;ko04728 Dopaminergic synapse;
ENST00000176195	K05263	SCT	secretin	--	3	ko04080 Neuroactive ligand-receptor interaction;ko04972 Pancreatic secretion;ko04976 Bile secretion;
ENST00000176643	K00128	ALDH	aldehyde dehydrogenase (NAD+)	EC:1.2.1.3	16	ko00010 Glycolysis / Gluconeogenesis;ko00053 Ascorbate and aldarate metabolism;ko00071 Fatty acid degradation;ko00280 Valine, leucine and isoleucine degradation;ko00310 Lysine degradation;ko00330 Arginine and proline metabolism;ko00340 Histidine metabolism;ko00380 Tryptophan metabolism;ko00410 beta-Alanine metabolism;ko00561 Glycerolipid metabolism;ko00620 Pyruvate metabolism;ko00770 Pantothenate…
ENST00000176763	K08837	STK10, LOK	serine/threonine kinase 10	EC:2.7.11.1	1	ko04914 Progesterone-mediated oocyte maturation;
ENST00000177694	K10166	TBX21	T-box protein 21	--	3	ko04658 Th1 and Th2 cell differentiation;ko04659 Th17 cell differentiation;ko05321 Inflammatory bowel disease;
ENST00000178638	K01672	CA	carbonic anhydrase	EC:4.2.1.1	2	ko00910 Nitrogen metabolism;ko01100 Metabolic pathways;
ENST00000178640	K04463	ko2K5, MEK5	mitogen-activated protein kinase kinase 5	EC:2.7.12.2	5	ko04010 koK signaling pathway;ko04540 Gap junction;ko04722 Neurotrophin signaling pathway;ko04921 Oxytocin signaling pathway;ko05418 Fluid shear stress and atherosclerosis;
ENST00000179259	K14634	TIGAR	fructose-2,6-bisphosphatase	EC:3.1.3.46	3	ko00051 Fructose and mannose metabolism;ko01100 Metabolic pathways;ko05230 Central carbon metabolism in cancer;
ENST00000180166	K04358	FGF	fibroblast growth factor	--	11	ko04010 koK signaling pathway;ko04014 Ras signaling pathway;ko04015 Rap1 signaling pathway;ko04020 Calcium signaling pathway;ko04151 PI3K-Akt signaling pathway;ko04810 Regulation of actin cytoskeleton;ko05200 Pathways in cancer;ko05207 Chemical carcinogenesis - receptor activation;ko05218 Melanoma;ko05224 Breast cancer;ko05226 Gastric cancer;
ENST00000180173	K18083	MTMR6_7_8	myotubularin-related protein 6/7/8	EC:3.1.3.64 3.1.3.95	3	ko00562 Inositol phosphate metabolism;ko01100 Metabolic pathways;ko04070 Phosphatidylinositol signaling system;
ENST00000181383	K01300	CPB2	carboxypeptidase B2	EC:3.4.17.20	3	ko04610 Complement and coagulation cascades;ko04972 Pancreatic secretion;ko04974 Protein digestion and absorption;
ENST00000182377	K13356	FAR	alcohol-forming fatty acyl-CoA reductase	EC:1.2.1.84	3	ko00073 Cutin, suberine and wax biosynthesis;ko04146 Peroxisome;ko04212 Longevity regulating pathway - worm;
ENST00000182527	K12581	CNOT7_8, CAF1, POP2	CCR4-NOT transcription complex subunit 7/8	--	1	ko03018 RNA degradation;
ENST00000183605	K06087	CLDN	claudin	--	5	ko04514 Cell adhesion molecules;ko04530 Tight junction;ko04670 Leukocyte transendothelial migration;ko05130 Pathogenic Escherichia coli infection;ko05160 Hepatitis C;
ENST00000184266	K03960	NDUFB4	NADH dehydrogenase (ubiquinone) 1 beta subcomplex subunit 4	--	13	ko00190 Oxidative phosphorylation;ko01100 Metabolic pathways;ko04714 Thermogenesis;ko04723 Retrograde endocannabinoid signaling;ko04932 Non-alcoholic fatty liver disease;ko05010 Alzheimer disease;ko05012 Parkinson disease;ko05014 Amyotrophic lateral sclerosis;ko05016 Huntington disease;ko05020 Prion disease;ko05022 Pathways of neurodegeneration - multiple diseases;ko05208 Chemical carcinogenesis …
ENST00000185150	K14008	ERLEC1, XTP3B	endoplasmic reticulum lectin 1	--	1	ko04141 Protein processing in endoplasmic reticulum;
ENST00000187762	K12581	CNOT7_8, CAF1, POP2	CCR4-NOT transcription complex subunit 7/8	--	1	ko03018 RNA degradation;
ENST00000187830	K06539	PVR, NECL5, CD155	poliovirus receptor	--	1	ko04514 Cell adhesion molecules;
ENST00000187879	K09228	KRAB	KRAB domain-containing zinc finger protein	--	1	ko05168 Herpes simplex virus 1 infection;
ENST00000188403	K08537	NR1H4, FXR	farnesoid X receptor	--	1	ko04976 Bile secretion;
ENST00000189444	K04469	NFKB2	nuclear factor of kappa light polypeptide gene enhancer in B-cells 2	--	10	ko04010 koK signaling pathway;ko04064 NF-kappa B signaling pathway;ko04380 Osteoclast differentiation;ko04625 C-type lectin receptor signaling pathway;ko05134 Legionellosis;ko05166 Human T-cell leukemia virus 1 infection;ko05169 Epstein-Barr virus infection;ko05200 Pathways in cancer;ko05203 Viral carcinogenesis;ko05224 Breast cancer;
ENST00000190611	K17985	AMBRA1	activating molecule in BECN1-regulated autophagy protein 1	--	7	ko04137 Mitophagy - animal;ko04140 Autophagy - animal;ko05010 Alzheimer disease;ko05014 Amyotrophic lateral sclerosis;ko05016 Huntington disease;ko05017 Spinocerebellar ataxia;ko05022 Pathways of neurodegeneration - multiple diseases;
ENST00000190983	K06827	CTGF, CCN2, IGFBP8	connective tissue growth factor (insulin-like growth factor-binding protein 8)	--	2	ko04371 Apelin signaling pathway;ko04390 Hippo signaling pathway;
ENST00000191018	K13289	CTSA, CPY	cathepsin A (carboxypeptidase C)	EC:3.4.16.5	2	ko04142 Lysosome;ko04614 Renin-angiotensin system;
ENST00000192788	K17985	AMBRA1	activating molecule in BECN1-regulated autophagy protein 1	--	7	ko04137 Mitophagy - animal;ko04140 Autophagy - animal;ko05010 Alzheimer disease;ko05014 Amyotrophic lateral sclerosis;ko05016 Huntington disease;ko05017 Spinocerebellar ataxia;ko05022 Pathways of neurodegeneration - multiple diseases;
ENST00000193403	K05699	ACTN1_4	actinin alpha 1/4	--	9	ko04510 Focal adhesion;ko04520 Adherens junction;ko04530 Tight junction;ko04670 Leukocyte transendothelial migration;ko04810 Regulation of actin cytoskeleton;ko05131 Shigellosis;ko05146 Amoebiasis;ko05203 Viral carcinogenesis;ko05322 Systemic lupus erythematosus;
ENST00000194097	K12807	NAIP, BIRC1	baculoviral IAP repeat-containing protein 1	--	5	ko04621 NOD-like receptor signaling pathway;ko05130 Pathogenic Escherichia coli infection;ko05131 Shigellosis;ko05132 Salmonella infection;ko05134 Legionellosis;
ENST00000194530	K17532	STRADB	STE20-related kinase adapter protein beta	--	2	ko04150 mTOR signaling pathway;ko04152 AMPK signaling pathway;
ENST00000194900	K12075	DLG2	discs large protein 2	--	3	ko04390 Hippo signaling pathway;ko04530 Tight junction;ko05165 Human papillomavirus infection;
ENST00000195173	K06841	SEMA5	sekohorin 5	--	1	ko04360 Axon guidance;
ENST00000196061	K00473	PLOD1	procollagen-lysine,2-oxoglutarate 5-dioxygenase 1	EC:1.14.11.4	2	ko00310 Lysine degradation;ko01100 Metabolic pathways;
ENST00000196371	K01027	OXCT	3-oxoacid CoA-transferase	EC:2.8.3.5	3	ko00280 Valine, leucine and isoleucine degradation;ko00650 Butanoate metabolism;ko01100 Metabolic pathways;
ENST00000196482	K09228	KRAB	KRAB domain-containing zinc finger protein	--	1	ko05168 Herpes simplex virus 1 infection;
ENST00000196489	K09228	KRAB	KRAB domain-containing zinc finger protein	--	1	ko05168 Herpes simplex virus 1 infection;
ENST00000196551	K02989	RP-S5e, RPS5	small subunit ribosomal protein S5e	--	2	ko03010 Ribosome;ko05171 Coronavirus disease - COVID-19;
ENST00000197268	K17985	AMBRA1	activating molecule in BECN1-regulated autophagy protein 1	--	7	ko04137 Mitophagy - animal;ko04140 Autophagy - animal;ko05010 Alzheimer disease;ko05014 Amyotrophic lateral sclerosis;ko05016 Huntington disease;ko05017 Spinocerebellar ataxia;ko05022 Pathways of neurodegeneration - multiple diseases;
ENST00000198536	K15411	PILR	paired immunoglobulin-like type 2 receptor	--	1	ko05168 Herpes simplex virus 1 infection;
ENST00000198801	K14457	MOGAT2, MGAT2	2-acylglycerol O-acyltransferase 2	EC:2.3.1.22	3	ko00561 Glycerolipid metabolism;ko01100 Metabolic pathways;ko04975 Fat digestion and absorption;
ENST00000198939	K12841	CHERP	calcium homeostasis endoplasmic reticulum protein	--	1	ko03040 Spliceosome;
ENST00000199280	K09865	AQP2	aquaporin-2	--	1	ko04962 Vasopressin-regulated water reabsorption;
ENST00000199389	K16194	EIF2AK1	eukaryotic translation initiation factor 2-alpha kinase 1	EC:2.7.11.1	4	ko04141 Protein processing in endoplasmic reticulum;ko05160 Hepatitis C;ko05162 Measles;ko05168 Herpes simplex virus 1 infection;
ENST00000199706	K02902	RP-L28, MRPL28, rpmB	large subunit ribosomal protein L28	--	1	ko03010 Ribosome;
ENST00000199814	K12872	RBM22, SLT11	pre-mRNA-splicing factor RBM22/SLT11	--	1	ko03040 Spliceosome;
ENST00000199936	K13368	HSD17B2	17beta-estradiol 17-dehydrogenase / 3alpha(17beta)-hydroxysteroid dehydrogenase (NAD+)	EC:1.1.1.62 1.1.1.239	3	ko00140 Steroid hormone biosynthesis;ko01100 Metabolic pathways;ko04913 Ovarian steroidogenesis;
ENST00000200181	K06525	ITGB4, CD104	integrin beta 4	--	8	ko04151 PI3K-Akt signaling pathway;ko04510 Focal adhesion;ko04512 ECM-receptor interaction;ko04810 Regulation of actin cytoskeleton;ko05165 Human papillomavirus infection;ko05410 Hypertrophic cardiomyopathy;ko05412 Arrhythmogenic right ventricular cardiomyopathy;ko05414 Dilated cardiomyopathy;
ENST00000200453	K14019	PPP1R15A, GADD34	protein phosphatase 1 regulatory subunit 15A	--	1	ko04141 Protein processing in endoplasmic reticulum;
ENST00000200457	K12792	TRIP6	thyroid receptor-interacting protein 6	--	1	ko04621 NOD-like receptor signaling pathway;
ENST00000200639	K06528	LAMP1_2, CD107	lysosomal-associated membrane protein 1/2	--	4	ko04140 Autophagy - animal;ko04142 Lysosome;ko04145 Phagosome;ko05152 Tuberculosis;
ENST00000200652	K08202	SLC22A4_5, OCTN	MFS transporter, OCT family, solute carrier family 22 (organic cation transporter), member 4/5	--	1	ko05231 Choline metabolism in cancer;
ENST00000200676	K16835	CETP	cholesteryl ester transfer protein	--	1	ko04979 Cholesterol metabolism;
ENST00000201586	K01015	SULT2B	alcohol sulfotransferase	EC:2.8.2.2	2	ko00140 Steroid hormone biosynthesis;ko01100 Metabolic pathways;
ENST00000201943	K04865	CACNB4	voltage-dependent calcium channel beta-4	--	7	ko04010 koK signaling pathway;ko04260 Cardiac muscle contraction;ko04261 Adrenergic signaling in cardiomyocytes;ko04921 Oxytocin signaling pathway;ko05410 Hypertrophic cardiomyopathy;ko05412 Arrhythmogenic right ventricular cardiomyopathy;ko05414 Dilated cardiomyopathy;
ENST00000201963	K17399	DNMT3B	DNA (cytosine-5)-methyltransferase 3B	EC:2.1.1.37	3	ko00270 Cysteine and methionine metabolism;ko01100 Metabolic pathways;ko05206 MicroRNAs in cancer;
ENST00000202773	K02934	RP-L6e, RPL6	large subunit ribosomal protein L6e	--	2	ko03010 Ribosome;ko05171 Coronavirus disease - COVID-19;
ENST00000202917	K14216	OAS	2'-5'-oligoadenylate synthetase	EC:2.7.7.84	7	ko04621 NOD-like receptor signaling pathway;ko05160 Hepatitis C;ko05162 Measles;ko05164 Influenza A;ko05168 Herpes simplex virus 1 infection;ko05169 Epstein-Barr virus infection;ko05171 Coronavirus disease - COVID-19;
ENST00000202967	K11414	SIRT4, SIR2L4	NAD+-dependent protein deacetylase sirtuin 4	EC:2.3.1.286	2	ko00760 Nicotinate and nicotinamide metabolism;ko01100 Metabolic pathways;
ENST00000203407	K00414	QCR1, UQCRC1	ubiquinol-cytochrome c reductase core subunit 1	--	13	ko00190 Oxidative phosphorylation;ko01100 Metabolic pathways;ko04260 Cardiac muscle contraction;ko04714 Thermogenesis;ko04932 Non-alcoholic fatty liver disease;ko05010 Alzheimer disease;ko05012 Parkinson disease;ko05014 Amyotrophic lateral sclerosis;ko05016 Huntington disease;ko05020 Prion disease;ko05022 Pathways of neurodegeneration - multiple diseases;ko05208 Chemical carcinogenesis - reactive…
ENST00000204517	K09108	TFAP4	transcription factor AP-4	--	1	ko05205 Proteoglycans in cancer;
ENST00000204549	K14572	MDN1, REA1	midasin	--	1	ko03008 Ribosome biogenesis in eukaryotes;
ENST00000204566	K19367	SPG21	maspardin	--	1	ko04144 Endocytosis;
ENST00000204604	K04657	CHRD	chordin	--	1	ko04350 TGF-beta signaling pathway;
ENST00000204637	K05454	FLT3LG	fms-related tyrosine kinase 3 ligand	--	5	ko04010 koK signaling pathway;ko04014 Ras signaling pathway;ko04151 PI3K-Akt signaling pathway;ko04640 Hematopoietic cell lineage;ko05200 Pathways in cancer;
ENST00000204679	K10087	GNPTG, GNPTAG	N-acetylglucosamine-1-phosphate transferase, gamma subunit	--	1	ko04142 Lysosome;
ENST00000204726	K17985	AMBRA1	activating molecule in BECN1-regulated autophagy protein 1	--	7	ko04137 Mitophagy - animal;ko04140 Autophagy - animal;ko05010 Alzheimer disease;ko05014 Amyotrophic lateral sclerosis;ko05016 Huntington disease;ko05017 Spinocerebellar ataxia;ko05022 Pathways of neurodegeneration - multiple diseases;
ENST00000204801	K06563	CLEC4L_M, DC-SIGN, CD209, CD299	C-type lectin domain family 4 member L/M	--	4	ko04145 Phagosome;ko04625 C-type lectin receptor signaling pathway;ko05152 Tuberculosis;ko05162 Measles;
ENST00000204961	K05463	EFNB	ephrin-B	--	1	ko04360 Axon guidance;
ENST00000205061	K06816	GLG1, ESL1	golgi apparatus protein 1	--	1	ko04514 Cell adhesion molecules;
ENST00000205143	K06051	DLL	delta	--	6	ko01522 Endocrine resistance;ko04330 Notch signaling pathway;ko04658 Th1 and Th2 cell differentiation;ko05200 Pathways in cancer;ko05207 Chemical carcinogenesis - receptor activation;ko05224 Breast cancer;
ENST00000205386	K06245	LAMB4	laminin, beta 4	--	8	ko04151 PI3K-Akt signaling pathway;ko04510 Focal adhesion;ko04512 ECM-receptor interaction;ko05145 Toxoplasmosis;ko05146 Amoebiasis;ko05165 Human papillomavirus infection;ko05200 Pathways in cancer;ko05222 Small cell lung cancer;
ENST00000205402	K00382	DLD, lpd, pdhD	dihydrolipoamide dehydrogenase	EC:1.8.1.4	12	ko00010 Glycolysis / Gluconeogenesis;ko00020 Citrate cycle (TCA cycle);ko00260 Glycine, serine and threonine metabolism;ko00280 Valine, leucine and isoleucine degradation;ko00310 Lysine degradation;ko00380 Tryptophan metabolism;ko00620 Pyruvate metabolism;ko00630 Glyoxylate and dicarboxylate metabolism;ko00640 Propanoate metabolism;ko01100 Metabolic pathways;ko01200 Carbon metabolism;ko01240 Bios…
ENST00000205557	K05669	ABCC6	ATP-binding cassette, subfamily C (CFTR/MRP), member 6	--	1	ko02010 ABC transporters;
ENST00000205948	K17305	APOH, B2G1	beta-2-glycoprotein 1	--	1	ko04979 Cholesterol metabolism;
ENST00000206249	K08550	ESR1, NR3A1	estrogen receptor alpha	--	9	ko01522 Endocrine resistance;ko04915 Estrogen signaling pathway;ko04917 Prolactin signaling pathway;ko04919 Thyroid hormone signaling pathway;ko04961 Endocrine and other factor-regulated calcium reabsorption;ko05200 Pathways in cancer;ko05205 Proteoglycans in cancer;ko05207 Chemical carcinogenesis - receptor activation;ko05224 Breast cancer;
ENST00000206423	K12581	CNOT7_8, CAF1, POP2	CCR4-NOT transcription complex subunit 7/8	--	1	ko03018 RNA degradation;
ENST00000206446	K01329	CMA1	chymase	EC:3.4.21.39	2	ko04614 Renin-angiotensin system;ko05415 Diabetic cardiomyopathy;
ENST00000206451	K06696	PSME1	proteasome activator subunit 1 (PA28 alpha)	--	2	ko03050 Proteasome;ko04612 Antigen processing and presentation;
ENST00000206513	K10051	CEBPE	CCAAT/enhancer binding protein (C/EBP), epsilon	--	2	ko05202 Transcriptional misregulation in cancer;ko05221 Acute myeloid leukemia;
ENST00000207636	K00545	COMT	catechol O-methyltransferase	EC:2.1.1.6	4	ko00140 Steroid hormone biosynthesis;ko00350 Tyrosine metabolism;ko01100 Metabolic pathways;ko04728 Dopaminergic synapse;
ENST00000207870	K00854	xylB, XYLB	xylulokinase	EC:2.7.1.17	2	ko00040 Pentose and glucuronate interconversions;ko01100 Metabolic pathways;
ENST00000209540	K04257	OLFR	olfactory receptor	--	1	ko04740 Olfactory transduction;
ENST00000209665	K13951	ADH1_7	alcohol dehydrogenase 1/7	EC:1.1.1.1	9	ko00010 Glycolysis / Gluconeogenesis;ko00071 Fatty acid degradation;ko00350 Tyrosine metabolism;ko00620 Pyruvate metabolism;ko00830 Retinol metabolism;ko00980 Metabolism of xenobiotics by cytochrome P450;ko00982 Drug metabolism - cytochrome P450;ko01100 Metabolic pathways;ko04936 Alcoholic liver disease;
ENST00000209668	K13951	ADH1_7	alcohol dehydrogenase 1/7	EC:1.1.1.1	9	ko00010 Glycolysis / Gluconeogenesis;ko00071 Fatty acid degradation;ko00350 Tyrosine metabolism;ko00620 Pyruvate metabolism;ko00830 Retinol metabolism;ko00980 Metabolism of xenobiotics by cytochrome P450;ko00982 Drug metabolism - cytochrome P450;ko01100 Metabolic pathways;ko04936 Alcoholic liver disease;
ENST00000209718	K07604	KRT1	type I keratin, acidic	--	2	ko04915 Estrogen signaling pathway;ko05150 Staphylococcus aureus infection;
ENST00000209728	K02213	CDC6	cell division control protein 6	--	2	ko04110 Cell cycle;ko05207 Chemical carcinogenesis - receptor activation;
ENST00000209873	K14320	AAAS	aladin	--	1	ko03013 Nucleocytoplasmic transport;
ENST00000209929	K00485	FMO	dimethylaniline monooxygenase (N-oxide forming) / hypotaurine monooxygenase	EC:1.14.13.8 1.8.1.-	3	ko00430 Taurine and hypotaurine metabolism;ko00982 Drug metabolism - cytochrome P450;ko01100 Metabolic pathways;
ENST00000210444	K05304	NANS, SAS	sialic acid synthase	EC:2.5.1.56 2.5.1.57 2.5.1.132	3	ko00520 Amino sugar and nucleotide sugar metabolism;ko01100 Metabolic pathways;ko01250 Biosynthesis of nucleotide sugars;
ENST00000210633	K06521	SEMA4, CD100	sekohorin 4	--	1	ko04360 Axon guidance;
ENST00000211076	K01340	E3.4.21.59	tryptase	EC:3.4.21.59	1	ko05164 Influenza A;
ENST00000211122	K00799	GST, gst	glutathione S-transferase	EC:2.5.1.18	13	ko00480 Glutathione metabolism;ko00980 Metabolism of xenobiotics by cytochrome P450;ko00982 Drug metabolism - cytochrome P450;ko00983 Drug metabolism - other enzymes;ko01100 Metabolic pathways;ko01524 Platinum drug resistance;ko04212 Longevity regulating pathway - worm;ko05200 Pathways in cancer;ko05204 Chemical carcinogenesis - DNA adducts;ko05207 Chemical carcinogenesis - receptor activation;ko…
ENST00000211287	K04441	P38	p38 ko kinase	EC:2.7.11.24	66	ko01522 Endocrine resistance;ko04010 koK signaling pathway;ko04013 koK signaling pathway - fly;ko04015 Rap1 signaling pathway;ko04068 FoxO signaling pathway;ko04071 Sphingolipid signaling pathway;ko04114 Oocyte meiosis;ko04212 Longevity regulating pathway - worm;ko04218 Cellular senescence;ko04261 Adrenergic signaling in cardiomyocytes;ko04361 Axon regeneration;ko04370 VEGF signaling pathway;ko04…
ENST00000211372	K02964	RP-S18e, RPS18	small subunit ribosomal protein S18e	--	2	ko03010 Ribosome;ko05171 Coronavirus disease - COVID-19;
ENST00000211402	K01873	VARS, valS	valyl-tRNA synthetase	EC:6.1.1.9	1	ko00970 Aminoacyl-tRNA biosynthesis;
ENST00000211936	K09228	KRAB	KRAB domain-containing zinc finger protein	--	1	ko05168 Herpes simplex virus 1 infection;
ENST00000211998	K05700	VCL	vinculin	--	7	ko04510 Focal adhesion;ko04520 Adherens junction;ko04670 Leukocyte transendothelial migration;ko04810 Regulation of actin cytoskeleton;ko05100 Bacterial invasion of epithelial cells;ko05131 Shigellosis;ko05146 Amoebiasis;
ENST00000212015	K11411	SIRT1, SIR2L1	NAD+-dependent protein deacetylase sirtuin 1	EC:2.3.1.286	12	ko00760 Nicotinate and nicotinamide metabolism;ko01100 Metabolic pathways;ko04068 FoxO signaling pathway;ko04152 AMPK signaling pathway;ko04211 Longevity regulating pathway;ko04212 Longevity regulating pathway - worm;ko04213 Longevity regulating pathway - multiple species;ko04218 Cellular senescence;ko04922 Glucagon signaling pathway;ko04936 Alcoholic liver disease;ko05031 Amphetamine addiction;k…
ENST00000214893	K04590	VIPR2	vasoactive intestinal peptide receptor 2	--	2	ko04024 cAMP signaling pathway;ko04080 Neuroactive ligand-receptor interaction;
ENST00000215071	K03031	PSMD8, RPN12	26S proteasome regulatory subunit N12	--	9	ko03050 Proteasome;ko05010 Alzheimer disease;ko05012 Parkinson disease;ko05014 Amyotrophic lateral sclerosis;ko05016 Huntington disease;ko05017 Spinocerebellar ataxia;ko05020 Prion disease;ko05022 Pathways of neurodegeneration - multiple diseases;ko05169 Epstein-Barr virus infection;
ENST00000215095	K08486	STX1B_2_3	syntaxin 1B/2/3	--	2	ko04130 SNARE interactions in vesicular transport;ko04721 Synaptic vesicle cycle;
ENST00000215368	K05462	EFNA	ephrin-A	--	6	ko04010 koK signaling pathway;ko04014 Ras signaling pathway;ko04015 Rap1 signaling pathway;ko04151 PI3K-Akt signaling pathway;ko04360 Axon guidance;ko05206 MicroRNAs in cancer;
ENST00000215375	K02134	ATPeF1D, ATP5D, ATP16	F-type H+-transporting ATPase subunit delta	--	11	ko00190 Oxidative phosphorylation;ko01100 Metabolic pathways;ko04714 Thermogenesis;ko05010 Alzheimer disease;ko05012 Parkinson disease;ko05014 Amyotrophic lateral sclerosis;ko05016 Huntington disease;ko05020 Prion disease;ko05022 Pathways of neurodegeneration - multiple diseases;ko05208 Chemical carcinogenesis - reactive oxygen species;ko05415 Diabetic cardiomyopathy;
ENST00000215530	K04358	FGF	fibroblast growth factor	--	11	ko04010 koK signaling pathway;ko04014 Ras signaling pathway;ko04015 Rap1 signaling pathway;ko04020 Calcium signaling pathway;ko04151 PI3K-Akt signaling pathway;ko04810 Regulation of actin cytoskeleton;ko05200 Pathways in cancer;ko05207 Chemical carcinogenesis - receptor activation;ko05218 Melanoma;ko05224 Breast cancer;ko05226 Gastric cancer;
ENST00000215539	K17256	IGFALS, ALS	insulin-like growth factor-binding protein complex acid labile subunit	--	1	ko04935 Growth hormone synthesis, secretion and action;
ENST00000215565	K03963	NDUFB7	NADH dehydrogenase (ubiquinone) 1 beta subcomplex subunit 7	--	13	ko00190 Oxidative phosphorylation;ko01100 Metabolic pathways;ko04714 Thermogenesis;ko04723 Retrograde endocannabinoid signaling;ko04932 Non-alcoholic fatty liver disease;ko05010 Alzheimer disease;ko05012 Parkinson disease;ko05014 Amyotrophic lateral sclerosis;ko05016 Huntington disease;ko05020 Prion disease;ko05022 Pathways of neurodegeneration - multiple diseases;ko05208 Chemical carcinogenesis …
ENST00000215567	K10258	TER, TSC13, CER10	very-long-chain enoyl-CoA reductase	EC:1.3.1.93	4	ko00062 Fatty acid elongation;ko01040 Biosynthesis of unsaturated fatty acids;ko01100 Metabolic pathways;ko01212 Fatty acid metabolism;
ENST00000215574	K02207	UBE2R, UBC3, CDC34	ubiquitin-conjugating enzyme E2 R	EC:2.3.2.23	1	ko04120 Ubiquitin mediated proteolysis;
ENST00000215587	K03013	RPABC1, RPB5, POLR2E	DNA-directed RNA polymerases I, II, and III subunit RPABC1	--	3	ko03020 RNA polymerase;ko04623 Cytosolic DNA-sensing pathway;ko05016 Huntington disease;
ENST00000215631	K04402	GADD45	growth arrest and DNA-damage-inducible protein	--	23	ko04010 koK signaling pathway;ko04064 NF-kappa B signaling pathway;ko04068 FoxO signaling pathway;ko04110 Cell cycle;ko04115 p53 signaling pathway;ko04210 Apoptosis;ko04218 Cellular senescence;ko05169 Epstein-Barr virus infection;ko05200 Pathways in cancer;ko05202 Transcriptional misregulation in cancer;ko05210 Colorectal cancer;ko05212 Pancreatic cancer;ko05213 Endometrial cancer;ko05214 Glioma;…
ENST00000215637	K06779	MADCAM1	mucosal vascular addressin cell adhesion molecule 1	--	2	ko04514 Cell adhesion molecules;ko04672 Intestinal immune network for IgA production;
ENST00000215659	K04441	P38	p38 ko kinase	EC:2.7.11.24	66	ko01522 Endocrine resistance;ko04010 koK signaling pathway;ko04013 koK signaling pathway - fly;ko04015 Rap1 signaling pathway;ko04068 FoxO signaling pathway;ko04071 Sphingolipid signaling pathway;ko04114 Oocyte meiosis;ko04212 Longevity regulating pathway - worm;ko04218 Cellular senescence;ko04261 Adrenergic signaling in cardiomyocytes;ko04361 Axon regeneration;ko04370 VEGF signaling pathway;ko04…
ENST00000215727	K03912	SERPIND1, HCF2	heparin cofactor II	--	1	ko04610 Complement and coagulation cascades;
ENST00000215730	K08509	SNAP29	synaptosomal-associated protein 29	--	2	ko04130 SNARE interactions in vesicular transport;ko04140 Autophagy - animal;
ENST00000215754	K07253	MIF	phenylpyruvate tautomerase	EC:5.3.2.1	3	ko00350 Tyrosine metabolism;ko00360 Phenylalanine metabolism;ko01100 Metabolic pathways;
ENST00000215781	K05418	OSM	oncostatin M	--	3	ko04060 Cytokine-cytokine receptor interaction;ko04151 PI3K-Akt signaling pathway;ko04630 JAK-STAT signaling pathway;
ENST00000215793	K12825	SF3A1, SAP114	splicing factor 3A subunit 1	--	1	ko03040 Spliceosome;
ENST00000215829	K11088	SNRPD3, SMD3	small nuclear ribonucleoprotein D3	--	2	ko03040 Spliceosome;ko05322 Systemic lupus erythematosus;
ENST00000215832	K04371	ERK, koK1_3	mitogen-activated protein kinase 1/3	EC:2.7.11.24	120	ko01521 EGFR tyrosine kinase inhibitor resistance;ko01522 Endocrine resistance;ko01524 Platinum drug resistance;ko04010 koK signaling pathway;ko04012 ErbB signaling pathway;ko04013 koK signaling pathway - fly;ko04014 Ras signaling pathway;ko04015 Rap1 signaling pathway;ko04022 cGMP-PKG signaling pathway;ko04024 cAMP signaling pathway;ko04062 Chemokine signaling pathway;ko04066 HIF-1 signaling pat…
ENST00000215838	K14619	TCN2	transcobalamin-2	--	1	ko04977 Vitamin digestion and absorption;
ENST00000215885	K01047	PLA2G, SPLA2	secretory phospholipase A2	EC:3.1.1.4	10	ko00564 Glycerophospholipid metabolism;ko00565 Ether lipid metabolism;ko00590 Arachidonic acid metabolism;ko00591 Linoleic acid metabolism;ko00592 alpha-Linolenic acid metabolism;ko01100 Metabolic pathways;ko04014 Ras signaling pathway;ko04270 Vascular smooth muscle contraction;ko04972 Pancreatic secretion;ko04975 Fat digestion and absorption;
ENST00000215904	K07758	PDXP	pyridoxal phosphatase	EC:3.1.3.74	3	ko00750 Vitamin B6 metabolism;ko01100 Metabolic pathways;ko01240 Biosynthesis of cofactors;
ENST00000215941	K04232	GALR3	galanin receptor 3	--	1	ko04080 Neuroactive ligand-receptor interaction;
ENST00000215956	K12845	SNU13, NHP2L	U4/U6 small nuclear ribonucleoprotein SNU13	--	2	ko03008 Ribosome biogenesis in eukaryotes;ko03040 Spliceosome;
ENST00000215957	K17985	AMBRA1	activating molecule in BECN1-regulated autophagy protein 1	--	7	ko04137 Mitophagy - animal;ko04140 Autophagy - animal;ko05010 Alzheimer disease;ko05014 Amyotrophic lateral sclerosis;ko05016 Huntington disease;ko05017 Spinocerebellar ataxia;ko05022 Pathways of neurodegeneration - multiple diseases;
ENST00000216014	K10949	KDELR	ER lumen protein retaining receptor	--	1	ko05110 Vibrio cholerae infection;
ENST00000216037	K09027	XBP1	X box-binding protein 1	--	8	ko04141 Protein processing in endoplasmic reticulum;ko04932 Non-alcoholic fatty liver disease;ko05010 Alzheimer disease;ko05012 Parkinson disease;ko05014 Amyotrophic lateral sclerosis;ko05017 Spinocerebellar ataxia;ko05022 Pathways of neurodegeneration - multiple diseases;ko05417 Lipid and atherosclerosis;
ENST00000216044	K12581	CNOT7_8, CAF1, POP2	CCR4-NOT transcription complex subunit 7/8	--	1	ko03018 RNA degradation;
ENST00000216068	K10412	DNAL4	dynein axonemal light chain 4	--	3	ko05014 Amyotrophic lateral sclerosis;ko05016 Huntington disease;ko05022 Pathways of neurodegeneration - multiple diseases;
ENST00000216075	K00469	MIOX	inositol oxygenase	EC:1.13.99.1	4	ko00053 Ascorbate and aldarate metabolism;ko00562 Inositol phosphate metabolism;ko01100 Metabolic pathways;ko01250 Biosynthesis of nucleotide sugars;
ENST00000216099	K18750	APOBEC3	C-&gt;U-editing enzyme APOBEC3	EC:3.5.4.-	2	ko03250 Viral life cycle - HIV-1;ko05170 Human immunodeficiency virus 1 infection;
ENST00000216115	K18452	BIK	Bcl-2-interacting killer	--	1	ko01522 Endocrine resistance;
ENST00000216117	K00510	HMOX1	heme oxygenase 1	EC:1.14.14.18	10	ko00860 Porphyrin metabolism;ko01100 Metabolic pathways;ko04066 HIF-1 signaling pathway;ko04216 Ferroptosis;ko04978 Mineral absorption;ko05200 Pathways in cancer;ko05206 MicroRNAs in cancer;ko05208 Chemical carcinogenesis - reactive oxygen species;ko05225 Hepatocellular carcinoma;ko05418 Fluid shear stress and atherosclerosis;
ENST00000216121	K13174	THOC5	THO complex subunit 5	--	1	ko03013 Nucleocytoplasmic transport;
ENST00000216122	K02209	MCM5, CDC46	DNA replication licensing factor MCM5	EC:5.6.2.3	2	ko03030 DNA replication;ko04110 Cell cycle;
ENST00000216124	K01134	ARSA	arylsulfatase A	EC:3.1.6.8	3	ko00600 Sphingolipid metabolism;ko01100 Metabolic pathways;ko04142 Lysosome;
ENST00000216146	K02925	RP-L3e, RPL3	large subunit ribosomal protein L3e	--	2	ko03010 Ribosome;ko05171 Coronavirus disease - COVID-19;
ENST00000216155	K04403	ko3K7IP1, TAB1	TAK1-binding protein 1	--	18	ko04010 koK signaling pathway;ko04064 NF-kappa B signaling pathway;ko04380 Osteoclast differentiation;ko04620 Toll-like receptor signaling pathway;ko04621 NOD-like receptor signaling pathway;ko04668 TNF signaling pathway;ko04936 Alcoholic liver disease;ko05130 Pathogenic Escherichia coli infection;ko05131 Shigellosis;ko05132 Salmonella infection;ko05135 Yersinia infection;ko05140 Leishmaniasis;ko…
ENST00000216160	K04403	ko3K7IP1, TAB1	TAK1-binding protein 1	--	18	ko04010 koK signaling pathway;ko04064 NF-kappa B signaling pathway;ko04380 Osteoclast differentiation;ko04620 Toll-like receptor signaling pathway;ko04621 NOD-like receptor signaling pathway;ko04668 TNF signaling pathway;ko04936 Alcoholic liver disease;ko05130 Pathogenic Escherichia coli infection;ko05131 Shigellosis;ko05132 Salmonella infection;ko05135 Yersinia infection;ko05140 Leishmaniasis;ko…
ENST00000216180	K13534	PNPLA3	patatin-like phospholipase domain-containing protein 3	EC:3.1.1.3 2.3.1.-	2	ko00561 Glycerolipid metabolism;ko01100 Metabolic pathways;
ENST00000216181	K10352	MYH9s	myosin heavy chain 9/10/11/14	--	4	ko04270 Vascular smooth muscle contraction;ko04530 Tight junction;ko04810 Regulation of actin cytoskeleton;ko05130 Pathogenic Escherichia coli infection;
ENST00000216185	K03671	trxA	thioredoxin 1	--	4	ko04621 NOD-like receptor signaling pathway;ko05012 Parkinson disease;ko05132 Salmonella infection;ko05418 Fluid shear stress and atherosclerosis;
ENST00000216187	K17985	AMBRA1	activating molecule in BECN1-regulated autophagy protein 1	--	7	ko04137 Mitophagy - animal;ko04140 Autophagy - animal;ko05010 Alzheimer disease;ko05014 Amyotrophic lateral sclerosis;ko05016 Huntington disease;ko05017 Spinocerebellar ataxia;ko05022 Pathways of neurodegeneration - multiple diseases;
ENST00000216194	K01756	purB, ADSL	adenylosuccinate lyase	EC:4.3.2.2	5	ko00230 Purine metabolism;ko00250 Alanine, aspartate and glutamate metabolism;ko01100 Metabolic pathways;ko01232 Nucleotide metabolism;ko01240 Biosynthesis of cofactors;
ENST00000216211	K19520	UPK3A, UPIII	uroplakin-3a	--	1	ko05219 Bladder cancer;
ENST00000216214	K12581	CNOT7_8, CAF1, POP2	CCR4-NOT transcription complex subunit 7/8	--	1	ko03018 RNA degradation;
ENST00000216223	K05069	IL2RB, CD122	interleukin 2 receptor beta	--	11	ko04060 Cytokine-cytokine receptor interaction;ko04061 Viral protein interaction with cytokine and cytokine receptor;ko04144 Endocytosis;ko04151 PI3K-Akt signaling pathway;ko04630 JAK-STAT signaling pathway;ko04658 Th1 and Th2 cell differentiation;ko04659 Th17 cell differentiation;ko05162 Measles;ko05166 Human T-cell leukemia virus 1 infection;ko05200 Pathways in cancer;ko05202 Transcriptional mi…
ENST00000216225	K03868	RBX1, ROC1	E3 ubiquitin-protein ligase RBX1	EC:2.3.2.32	14	ko03420 Nucleotide excision repair;ko04066 HIF-1 signaling pathway;ko04110 Cell cycle;ko04114 Oocyte meiosis;ko04120 Ubiquitin mediated proteolysis;ko04141 Protein processing in endoplasmic reticulum;ko04310 Wnt signaling pathway;ko04341 Hedgehog signaling pathway - fly;ko04350 TGF-beta signaling pathway;ko04710 Circadian rhythm;ko05131 Shigellosis;ko05170 Human immunodeficiency virus 1 infection…
ENST00000216252	K12834	PHF5A	PHD finger-like domain-containing protein 5A	--	1	ko03040 Spliceosome;
ENST00000216254	K01681	ACO, acnA	aconitate hydratase	EC:4.2.1.3	6	ko00020 Citrate cycle (TCA cycle);ko00630 Glyoxylate and dicarboxylate metabolism;ko01100 Metabolic pathways;ko01200 Carbon metabolism;ko01210 2-Oxocarboxylic acid metabolism;ko01230 Biosynthesis of amino acids;
ENST00000216259	K17497	PMM	phosphomannomutase	EC:5.4.2.8	5	ko00051 Fructose and mannose metabolism;ko00520 Amino sugar and nucleotide sugar metabolism;ko01100 Metabolic pathways;ko01240 Biosynthesis of cofactors;ko01250 Biosynthesis of nucleotide sugars;
ENST00000216264	K04715	CERK	ceramide kinase	EC:2.7.1.138	2	ko00600 Sphingolipid metabolism;ko01100 Metabolic pathways;
ENST00000216271	K18671	HDAC10	histone deacetylase 10	EC:3.5.1.98	3	ko04613 Neutrophil extracellular trap formation;ko05034 Alcoholism;ko05203 Viral carcinogenesis;
ENST00000216274	K08847	RIPK3	receptor-interacting serine/threonine-protein kinase 3	EC:2.7.11.1	5	ko04217 Necroptosis;ko04621 NOD-like receptor signaling pathway;ko04623 Cytosolic DNA-sensing pathway;ko04668 TNF signaling pathway;ko05132 Salmonella infection;
ENST00000216277	K14376	PAP	poly(A) polymerase	EC:2.7.7.19	1	ko03015 mRNA surveillance pathway;
ENST00000216281	K04079	HSP90A, htpG	molecular chaperone HtpG	--	15	ko04141 Protein processing in endoplasmic reticulum;ko04151 PI3K-Akt signaling pathway;ko04217 Necroptosis;ko04612 Antigen processing and presentation;ko04621 NOD-like receptor signaling pathway;ko04657 IL-17 signaling pathway;ko04659 Th17 cell differentiation;ko04914 Progesterone-mediated oocyte maturation;ko04915 Estrogen signaling pathway;ko05132 Salmonella infection;ko05200 Pathways in cancer…
ENST00000216336	K01319	CTSG	cathepsin G	EC:3.4.21.20	6	ko04080 Neuroactive ligand-receptor interaction;ko04142 Lysosome;ko04613 Neutrophil extracellular trap formation;ko04614 Renin-angiotensin system;ko05146 Amoebiasis;ko05322 Systemic lupus erythematosus;
ENST00000216341	K01353	GZMB	granzyme B	EC:3.4.21.79	7	ko04210 Apoptosis;ko04650 Natural killer cell mediated cytotoxicity;ko04940 Type I diabetes mellitus;ko05202 Transcriptional misregulation in cancer;ko05320 Autoimmune thyroid disease;ko05330 Allograft rejection;ko05332 Graft-versus-host disease;
ENST00000216366	K12403	AP4S1	AP-4 complex subunit sigma-1	--	1	ko04142 Lysosome;
ENST00000216367	K02325	POLE2	DNA polymerase epsilon subunit 2	EC:2.7.7.7	3	ko03030 DNA replication;ko03410 Base excision repair;ko03420 Nucleotide excision repair;
ENST00000216373	K03099	SOS	son of sevenless	--	50	ko01521 EGFR tyrosine kinase inhibitor resistance;ko01522 Endocrine resistance;ko04010 koK signaling pathway;ko04012 ErbB signaling pathway;ko04013 koK signaling pathway - fly;ko04014 Ras signaling pathway;ko04062 Chemokine signaling pathway;ko04068 FoxO signaling pathway;ko04072 Phospholipase D signaling pathway;ko04150 mTOR signaling pathway;ko04151 PI3K-Akt signaling pathway;ko04320 Dorso-vent…
ENST00000216392	K00688	PYG, glgP	glycogen phosphorylase	EC:2.4.1.1	6	ko00500 Starch and sucrose metabolism;ko01100 Metabolic pathways;ko04217 Necroptosis;ko04910 Insulin signaling pathway;ko04922 Glucagon signaling pathway;ko04931 Insulin resistance;
ENST00000216407	K03064	PSMC6, RPT4	26S proteasome regulatory subunit T4	--	9	ko03050 Proteasome;ko05010 Alzheimer disease;ko05012 Parkinson disease;ko05014 Amyotrophic lateral sclerosis;ko05016 Huntington disease;ko05017 Spinocerebellar ataxia;ko05020 Prion disease;ko05022 Pathways of neurodegeneration - multiple diseases;ko05169 Epstein-Barr virus infection;
ENST00000216410	K00621	GNPNAT1, GNA1	glucosamine-phosphate N-acetyltransferase	EC:2.3.1.4	3	ko00520 Amino sugar and nucleotide sugar metabolism;ko01100 Metabolic pathways;ko01250 Biosynthesis of nucleotide sugars;
ENST00000216442	K02149	ATPeV1D, ATP6M	V-type H+-transporting ATPase subunit D	--	10	ko00190 Oxidative phosphorylation;ko01100 Metabolic pathways;ko04145 Phagosome;ko04150 mTOR signaling pathway;ko04721 Synaptic vesicle cycle;ko04966 Collecting duct acid secretion;ko05110 Vibrio cholerae infection;ko05120 Epithelial cell signaling in Helicobacter pylori infection;ko05165 Human papillomavirus infection;ko05323 Rheumatoid arthritis;
ENST00000216445	K17985	AMBRA1	activating molecule in BECN1-regulated autophagy protein 1	--	7	ko04137 Mitophagy - animal;ko04140 Autophagy - animal;ko05010 Alzheimer disease;ko05014 Amyotrophic lateral sclerosis;ko05016 Huntington disease;ko05017 Spinocerebellar ataxia;ko05022 Pathways of neurodegeneration - multiple diseases;
ENST00000216452	K03858	PIGH, GPI15	phosphatidylinositol N-acetylglucosaminyltransferase subunit H	--	2	ko00563 Glycosylphosphatidylinositol (GPI)-anchor biosynthesis;ko01100 Metabolic pathways;
ENST00000216455	K02727	PSMA3	20S proteasome subunit alpha 7	EC:3.4.25.1	8	ko03050 Proteasome;ko05010 Alzheimer disease;ko05012 Parkinson disease;ko05014 Amyotrophic lateral sclerosis;ko05016 Huntington disease;ko05017 Spinocerebellar ataxia;ko05020 Prion disease;ko05022 Pathways of neurodegeneration - multiple diseases;
ENST00000216456	K08493	VTI1	vesicle transport through interaction with t-SNAREs 1	--	1	ko04130 SNARE interactions in vesicular transport;
ENST00000216465	K01800	maiA, GSTZ1	maleylacetoacetate isomerase	EC:5.2.1.2	2	ko00350 Tyrosine metabolism;ko01100 Metabolic pathways;
ENST00000216468	K17985	AMBRA1	activating molecule in BECN1-regulated autophagy protein 1	--	7	ko04137 Mitophagy - animal;ko04140 Autophagy - animal;ko05010 Alzheimer disease;ko05014 Amyotrophic lateral sclerosis;ko05016 Huntington disease;ko05017 Spinocerebellar ataxia;ko05022 Pathways of neurodegeneration - multiple diseases;
ENST00000216471	K12581	CNOT7_8, CAF1, POP2	CCR4-NOT transcription complex subunit 7/8	--	1	ko03018 RNA degradation;
ENST00000216484	K00654	SPT	serine palmitoyltransferase	EC:2.3.1.50	3	ko00600 Sphingolipid metabolism;ko01100 Metabolic pathways;ko04071 Sphingolipid signaling pathway;
ENST00000216513	K15615	SIX4	homeobox protein SIX4	--	1	ko05202 Transcriptional misregulation in cancer;
ENST00000216540	K14341	SLC10A1, NTCP	solute carrier family 10 (sodium/bile acid cotransporter), member 1	--	2	ko04976 Bile secretion;ko05161 Hepatitis B;
ENST00000216554	K03262	EIF5	translation initiation factor 5	--	1	ko04214 Apoptosis - fly;
ENST00000216568	K05849	SLC8A, NCX	solute carrier family 8 (sodium/calcium exchanger)	--	12	ko04020 Calcium signaling pathway;ko04022 cGMP-PKG signaling pathway;ko04260 Cardiac muscle contraction;ko04261 Adrenergic signaling in cardiomyocytes;ko04371 Apelin signaling pathway;ko04740 Olfactory transduction;ko04961 Endocrine and other factor-regulated calcium reabsorption;ko04974 Protein digestion and absorption;ko04978 Mineral absorption;ko05410 Hypertrophic cardiomyopathy;ko05412 Arrhyt…
ENST00000216629	K03915	BDKRB1	bradykinin receptor B1	--	6	ko04020 Calcium signaling pathway;ko04080 Neuroactive ligand-receptor interaction;ko04610 Complement and coagulation cascades;ko04750 Inflammatory mediator regulation of TRP channels;ko04810 Regulation of actin cytoskeleton;ko05200 Pathways in cancer;
ENST00000216658	K11447	UTX, KDM6A	lysine-specific demethylase 6A	EC:1.14.11.68	1	ko05202 Transcriptional misregulation in cancer;
ENST00000216714	K10771	APEX1	AP endonuclease 1	EC:4.2.99.18	1	ko03410 Base excision repair;
ENST00000216727	K14396	PABPN1, PABP2	polyadenylate-binding protein 2	--	2	ko03015 mRNA surveillance pathway;ko05164 Influenza A;
ENST00000216743	K13709	ARHGAP5	Rho GTPase-activating protein 5	--	2	ko04510 Focal adhesion;ko04670 Leukocyte transendothelial migration;
ENST00000216774	K03106	SRP54, ffh	signal recognition particle subunit SRP54	EC:3.6.5.4	1	ko03060 Protein export;
ENST00000216780	K01596	E4.1.1.32, pckA, PCK	phosphoenolpyruvate carboxykinase (GTP)	EC:4.1.1.32	13	ko00010 Glycolysis / Gluconeogenesis;ko00020 Citrate cycle (TCA cycle);ko00620 Pyruvate metabolism;ko01100 Metabolic pathways;ko03320 PPAR signaling pathway;ko04068 FoxO signaling pathway;ko04151 PI3K-Akt signaling pathway;ko04152 AMPK signaling pathway;ko04910 Insulin signaling pathway;ko04920 Adipocytokine signaling pathway;ko04922 Glucagon signaling pathway;ko04931 Insulin resistance;ko04964 P…
ENST00000216797	K04734	NFKBIA	NF-kappa-B inhibitor alpha	--	50	ko04024 cAMP signaling pathway;ko04062 Chemokine signaling pathway;ko04064 NF-kappa B signaling pathway;ko04210 Apoptosis;ko04380 Osteoclast differentiation;ko04620 Toll-like receptor signaling pathway;ko04621 NOD-like receptor signaling pathway;ko04622 RIG-I-like receptor signaling pathway;ko04623 Cytosolic DNA-sensing pathway;ko04624 Toll and Imd signaling pathway;ko04625 C-type lectin receptor…
ENST00000216802	K06697	PSME2	proteasome activator subunit 2 (PA28 beta)	--	2	ko03050 Proteasome;ko04612 Antigen processing and presentation;
ENST00000216832	K13114	PNN	pinin	--	2	ko03013 Nucleocytoplasmic transport;ko03015 mRNA surveillance pathway;
ENST00000216862	K07436	CYP24A1	vitamin D3 24-hydroxylase	EC:1.14.15.16	4	ko00100 Steroid biosynthesis;ko01100 Metabolic pathways;ko04928 Parathyroid hormone synthesis, secretion and action;ko05206 MicroRNAs in cancer;
ENST00000216879	K14012	NSFL1C, UBX1, SHP1	UBX domain-containing protein 1	--	1	ko04141 Protein processing in endoplasmic reticulum;
ENST00000216923	K11447	UTX, KDM6A	lysine-specific demethylase 6A	EC:1.14.11.68	1	ko05202 Transcriptional misregulation in cancer;
ENST00000216927	K06551	SIRPA_B1_G, CD172	signal-regulatory protein alpha/beta1/gamma	--	1	ko04380 Osteoclast differentiation;
ENST00000216962	K00688	PYG, glgP	glycogen phosphorylase	EC:2.4.1.1	6	ko00500 Starch and sucrose metabolism;ko01100 Metabolic pathways;ko04217 Necroptosis;ko04910 Insulin signaling pathway;ko04922 Glucagon signaling pathway;ko04931 Insulin resistance;
ENST00000216968	K06557	PROCR, CD201	protein C receptor, endothelial (EPCR)	--	1	ko04610 Complement and coagulation cascades;
ENST00000217073	K13126	PABPC	polyadenylate-binding protein	--	2	ko03015 mRNA surveillance pathway;ko03018 RNA degradation;
ENST00000217074	K13126	PABPC	polyadenylate-binding protein	--	2	ko03015 mRNA surveillance pathway;ko03018 RNA degradation;
ENST00000217075	K13126	PABPC	polyadenylate-binding protein	--	2	ko03015 mRNA surveillance pathway;ko03018 RNA degradation;
ENST00000217086	K17985	AMBRA1	activating molecule in BECN1-regulated autophagy protein 1	--	7	ko04137 Mitophagy - animal;ko04140 Autophagy - animal;ko05010 Alzheimer disease;ko05014 Amyotrophic lateral sclerosis;ko05016 Huntington disease;ko05017 Spinocerebellar ataxia;ko05022 Pathways of neurodegeneration - multiple diseases;
ENST00000217109	K14406	CSTF1	cleavage stimulation factor subunit 1	--	1	ko03015 mRNA surveillance pathway;
ENST00000217131	K08568	CTSZ	cathepsin X	EC:3.4.18.1	2	ko04142 Lysosome;ko04210 Apoptosis;
ENST00000217133	K07375	TUBB	tubulin beta	--	10	ko04145 Phagosome;ko04540 Gap junction;ko05010 Alzheimer disease;ko05012 Parkinson disease;ko05014 Amyotrophic lateral sclerosis;ko05016 Huntington disease;ko05020 Prion disease;ko05022 Pathways of neurodegeneration - multiple diseases;ko05130 Pathogenic Escherichia coli infection;ko05132 Salmonella infection;
ENST00000217169	K16061	BIRC7_8	baculoviral IAP repeat-containing protein 7/8	--	5	ko04120 Ubiquitin mediated proteolysis;ko04215 Apoptosis - multiple species;ko05145 Toxoplasmosis;ko05200 Pathways in cancer;ko05222 Small cell lung cancer;
ENST00000217173	K10600	UBOX5, UIP5	U-box domain-containing protein 5	--	1	ko04120 Ubiquitin mediated proteolysis;
ENST00000217182	K03231	EEF1A	elongation factor 1-alpha	--	3	ko03013 Nucleocytoplasmic transport;ko05134 Legionellosis;ko05140 Leishmaniasis;
ENST00000217233	K19518	TRIB3	tribbles homolog 3	--	1	ko04931 Insulin resistance;
ENST00000217244	K03097	CSNK2A	casein kinase II subunit alpha	EC:2.7.11.1	10	ko03008 Ribosome biogenesis in eukaryotes;ko04064 NF-kappa B signaling pathway;ko04137 Mitophagy - animal;ko04310 Wnt signaling pathway;ko04520 Adherens junction;ko05010 Alzheimer disease;ko05020 Prion disease;ko05022 Pathways of neurodegeneration - multiple diseases;ko05162 Measles;ko05235 PD-L1 expression and PD-1 checkpoint pathway in cancer;
ENST00000217254	K14620	SLC52A3, RFT2	riboflavin transporter 2	--	1	ko04977 Vitamin digestion and absorption;
ENST00000217305	K15840	PDYN, PENKB	proenkephalin B (prodynorphin)	--	6	ko04080 Neuroactive ligand-receptor interaction;ko05017 Spinocerebellar ataxia;ko05022 Pathways of neurodegeneration - multiple diseases;ko05030 Cocaine addiction;ko05031 Amphetamine addiction;ko05034 Alcoholism;
ENST00000217386	K05243	OXT	oxytocin-neurophysin 1	--	3	ko04024 cAMP signaling pathway;ko04080 Neuroactive ligand-receptor interaction;ko04921 Oxytocin signaling pathway;
ENST00000217398	K13350	PXMP4, PMP24	peroxisomal membrane protein 4	--	1	ko04146 Peroxisome;
ENST00000217402	K12194	CHMP4A_B, SNF7, VPS32A_B	charged multivesicular body protein 4A/B	--	3	ko03250 Viral life cycle - HIV-1;ko04144 Endocytosis;ko04217 Necroptosis;
ENST00000217407	K05399	LBP	lipopolysaccharide-binding protein	--	5	ko04064 NF-kappa B signaling pathway;ko04620 Toll-like receptor signaling pathway;ko04936 Alcoholic liver disease;ko05152 Tuberculosis;ko05417 Lipid and atherosclerosis;
ENST00000217420	K15015	SLC32A, VGAT	solute carrier family 32 (vesicular inhibitory amino acid transporter)	--	5	ko04721 Synaptic vesicle cycle;ko04723 Retrograde endocannabinoid signaling;ko04727 GABAergic synapse;ko05032 Morphine addiction;ko05033 Nicotine addiction;
ENST00000217423	K13900	CST4	cystatin-S	--	1	ko04970 Salivary secretion;
ENST00000217426	K01251	AHCY, ahcY	adenosylhomocysteinase	EC:3.13.2.1	2	ko00270 Cysteine and methionine metabolism;ko01100 Metabolic pathways;
ENST00000217446	K05293	PIGU	GPI-anchor transamidase subunit U	--	2	ko00563 Glycosylphosphatidylinositol (GPI)-anchor biosynthesis;ko01100 Metabolic pathways;
ENST00000217455	K11992	ACOT8, PTE	acyl-CoA thioesterase 8	EC:3.1.2.27	3	ko00120 Primary bile acid biosynthesis;ko01100 Metabolic pathways;ko04146 Peroxisome;
ENST00000217515	K12581	CNOT7_8, CAF1, POP2	CCR4-NOT transcription complex subunit 7/8	--	1	ko03018 RNA degradation;
ENST00000217652	K12757	MYL12	myosin regulatory light chain 12	--	8	ko04360 Axon guidance;ko04510 Focal adhesion;ko04530 Tight junction;ko04611 Platelet activation;ko04670 Leukocyte transendothelial migration;ko04810 Regulation of actin cytoskeleton;ko05131 Shigellosis;ko05132 Salmonella infection;
ENST00000217740	K12170	RNF125	E3 ubiquitin-protein ligase RNF125	EC:2.3.2.27	1	ko04622 RIG-I-like receptor signaling pathway;
ENST00000217800	K03510	POLI	DNA polymerase iota	EC:2.7.7.7	1	ko03460 Fanconi anemia pathway;
ENST00000217885	K08008	NOX1, MOX1	NADPH oxidase 1	--	7	ko04380 Osteoclast differentiation;ko04933 AGE-RAGE signaling pathway in diabetic complications;ko05010 Alzheimer disease;ko05022 Pathways of neurodegeneration - multiple diseases;ko05208 Chemical carcinogenesis - reactive oxygen species;ko05417 Lipid and atherosclerosis;ko05418 Fluid shear stress and atherosclerosis;
ENST00000217893	K14535	TAF9	transcription initiation factor TFIID subunit 9	--	1	ko03022 Basal transcription factors;
ENST00000217901	K00030	IDH3	isocitrate dehydrogenase (NAD+)	EC:1.1.1.41	5	ko00020 Citrate cycle (TCA cycle);ko01100 Metabolic pathways;ko01200 Carbon metabolism;ko01210 2-Oxocarboxylic acid metabolism;ko01230 Biosynthesis of amino acids;
ENST00000217926	K11252	H2B	histone H2B	--	4	ko04613 Neutrophil extracellular trap formation;ko05034 Alcoholism;ko05203 Viral carcinogenesis;ko05322 Systemic lupus erythematosus;
ENST00000217957	K17985	AMBRA1	activating molecule in BECN1-regulated autophagy protein 1	--	7	ko04137 Mitophagy - animal;ko04140 Autophagy - animal;ko05010 Alzheimer disease;ko05014 Amyotrophic lateral sclerosis;ko05016 Huntington disease;ko05017 Spinocerebellar ataxia;ko05022 Pathways of neurodegeneration - multiple diseases;
ENST00000217961	K01131	STS	steryl-sulfatase	EC:3.1.6.2	2	ko00140 Steroid hormone biosynthesis;ko01100 Metabolic pathways;
ENST00000218004	K14285	NXT1_2, P15	NTF2-related export protein 1/2	--	5	ko03008 Ribosome biogenesis in eukaryotes;ko03013 Nucleocytoplasmic transport;ko03015 mRNA surveillance pathway;ko05014 Amyotrophic lateral sclerosis;ko05164 Influenza A;
ENST00000218006	K12321	GUCY2D_E	guanylate cyclase 2D/E	EC:4.6.1.2	4	ko00230 Purine metabolism;ko01100 Metabolic pathways;ko04740 Olfactory transduction;ko04744 Phototransduction;
ENST00000218008	K01540	ATP1B, CD298	sodium/potassium-transporting ATPase subunit beta	--	18	ko04022 cGMP-PKG signaling pathway;ko04024 cAMP signaling pathway;ko04260 Cardiac muscle contraction;ko04261 Adrenergic signaling in cardiomyocytes;ko04911 Insulin secretion;ko04918 Thyroid hormone synthesis;ko04919 Thyroid hormone signaling pathway;ko04925 Aldosterone synthesis and secretion;ko04960 Aldosterone-regulated sodium reabsorption;ko04961 Endocrine and other factor-regulated calcium re…
ENST00000218032	K10170	TLR8, CD288	toll-like receptor 8	--	3	ko04613 Neutrophil extracellular trap formation;ko04620 Toll-like receptor signaling pathway;ko05171 Coronavirus disease - COVID-19;
ENST00000218075	K05194	GLRA2	glycine receptor alpha-2	--	1	ko04080 Neuroactive ligand-receptor interaction;
ENST00000218089	K06671	STAG1_2, SCC3, IRR1	cohesin complex subunit SA-1/2	--	1	ko04110 Cell cycle;
ENST00000218099	K01321	F9	coagulation factor IX (Christmas factor)	EC:3.4.21.22	1	ko04610 Complement and coagulation cascades;
ENST00000218104	K05675	ABCD1, ALD	ATP-binding cassette, subfamily D (ALD), member 1	EC:7.6.2.4	2	ko02010 ABC transporters;ko04146 Peroxisome;
ENST00000218224	K12865	PQBP1, NPW38	polyglutamine-binding protein 1	--	1	ko03040 Spliceosome;
ENST00000218316	K04287	GPR50	G protein-coupled receptor 50	--	1	ko04080 Neuroactive ligand-receptor interaction;
ENST00000218328	K10592	HUWE1, MULE, ARF-BP1	E3 ubiquitin-protein ligase HUWE1	EC:2.3.2.26	1	ko04120 Ubiquitin mediated proteolysis;
ENST00000218388	K16451	TIMP1	metalloproteinase inhibitor 1	--	1	ko04066 HIF-1 signaling pathway;
ENST00000218516	K01189	GLA	alpha-galactosidase	EC:3.2.1.22	6	ko00052 Galactose metabolism;ko00561 Glycerolipid metabolism;ko00600 Sphingolipid metabolism;ko00603 Glycosphingolipid biosynthesis - globo and isoglobo series;ko01100 Metabolic pathways;ko04142 Lysosome;
ENST00000218548	K01544	ATP12A	non-gastric H+/K+-exchanging ATPase	EC:7.2.2.19	2	ko00190 Oxidative phosphorylation;ko01100 Metabolic pathways;
ENST00000218721	K05266	MLNR	motilin receptor	--	1	ko04080 Neuroactive ligand-receptor interaction;
ENST00000218758	K14379	ACP5	tartrate-resistant acid phosphatase type 5	EC:3.1.3.2	5	ko00740 Riboflavin metabolism;ko01100 Metabolic pathways;ko04142 Lysosome;ko04380 Osteoclast differentiation;ko05323 Rheumatoid arthritis;
ENST00000218789	K13710	ARHGEF7, PIXB	Rho guanine nucleotide exchange factor 7	--	2	ko04810 Regulation of actin cytoskeleton;ko05135 Yersinia infection;
ENST00000218867	K12564	SGCG	gamma-sarcoglycan	--	4	ko05410 Hypertrophic cardiomyopathy;ko05412 Arrhythmogenic right ventricular cardiomyopathy;ko05414 Dilated cardiomyopathy;ko05416 Viral myocarditis;
ENST00000219054	K01896	ACSM	medium-chain acyl-CoA synthetase	EC:6.2.1.2	2	ko00650 Butanoate metabolism;ko01100 Metabolic pathways;
ENST00000219066	K10773	NTH	endonuclease III	EC:4.2.99.18	1	ko03410 Base excision repair;
ENST00000219070	K01398	MMP2	matrix metalloproteinase-2 (gelatinase A)	EC:3.4.24.24	11	ko01522 Endocrine resistance;ko04670 Leukocyte transendothelial migration;ko04912 GnRH signaling pathway;ko04915 Estrogen signaling pathway;ko04926 Relaxin signaling pathway;ko04933 AGE-RAGE signaling pathway in diabetic complications;ko05200 Pathways in cancer;ko05205 Proteoglycans in cancer;ko05219 Bladder cancer;ko05415 Diabetic cardiomyopathy;ko05418 Fluid shear stress and atherosclerosis;
ENST00000219091	K09228	KRAB	KRAB domain-containing zinc finger protein	--	1	ko05168 Herpes simplex virus 1 infection;
ENST00000219097	K02608	ORC6	origin recognition complex subunit 6	--	1	ko04110 Cell cycle;
ENST00000219150	K13882	CORO1A	coronin-1A	--	2	ko04145 Phagosome;ko05152 Tuberculosis;
ENST00000219235	K05514	CCL1	C-C motif chemokine 1	--	3	ko04060 Cytokine-cytokine receptor interaction;ko04061 Viral protein interaction with cytokine and cytokine receptor;ko04062 Chemokine signaling pathway;
ENST00000219240	K00254	DHODH, pyrD	dihydroorotate dehydrogenase	EC:1.3.5.2	3	ko00240 Pyrimidine metabolism;ko01100 Metabolic pathways;ko01240 Biosynthesis of cofactors;
ENST00000219244	K05514	CCL1	C-C motif chemokine 1	--	3	ko04060 Cytokine-cytokine receptor interaction;ko04061 Viral protein interaction with cytokine and cytokine receptor;ko04062 Chemokine signaling pathway;
ENST00000219252	K03011	RPB3, POLR2C	DNA-directed RNA polymerase II subunit RPB3	--	2	ko03020 RNA polymerase;ko05016 Huntington disease;
ENST00000219255	K06093	PARD6	partitioning defective protein 6	--	7	ko04015 Rap1 signaling pathway;ko04144 Endocytosis;ko04360 Axon guidance;ko04390 Hippo signaling pathway;ko04391 Hippo signaling pathway - fly;ko04530 Tight junction;ko05165 Human papillomavirus infection;
ENST00000219271	K07995	MMP15	matrix metalloproteinase-15 (membrane-inserted)	EC:3.4.24.-	1	ko04928 Parathyroid hormone synthesis, secretion and action;
ENST00000219299	K17985	AMBRA1	activating molecule in BECN1-regulated autophagy protein 1	--	7	ko04137 Mitophagy - animal;ko04140 Autophagy - animal;ko05010 Alzheimer disease;ko05014 Amyotrophic lateral sclerosis;ko05016 Huntington disease;ko05017 Spinocerebellar ataxia;ko05022 Pathways of neurodegeneration - multiple diseases;
ENST00000219302	K00940	ndk, NME	nucleoside-diphosphate kinase	EC:2.7.4.6	6	ko00230 Purine metabolism;ko00240 Pyrimidine metabolism;ko00983 Drug metabolism - other enzymes;ko01100 Metabolic pathways;ko01232 Nucleotide metabolism;ko01240 Biosynthesis of cofactors;
ENST00000219313	K03038	PSMD7, RPN8	26S proteasome regulatory subunit N8	--	9	ko03050 Proteasome;ko05010 Alzheimer disease;ko05012 Parkinson disease;ko05014 Amyotrophic lateral sclerosis;ko05016 Huntington disease;ko05017 Spinocerebellar ataxia;ko05020 Prion disease;ko05022 Pathways of neurodegeneration - multiple diseases;ko05169 Epstein-Barr virus infection;
ENST00000219334	K12352	SMPD3	sphingomyelin phosphodiesterase 3	EC:3.1.4.12	2	ko00600 Sphingolipid metabolism;ko01100 Metabolic pathways;
ENST00000219345	K06129	LYPLA3	lysophospholipase III	EC:3.1.1.5	2	ko00564 Glycerophospholipid metabolism;ko04142 Lysosome;
ENST00000219409	K12462	ARHGDI, RHOGDI	Rho GDP-dissociation inhibitor	--	2	ko04722 Neurotrophin signaling pathway;ko04962 Vasopressin-regulated water reabsorption;
ENST00000219431	K03652	MPG	DNA-3-methyladenine glycosylase	EC:3.2.2.21	1	ko03410 Base excision repair;
ENST00000219476	K07207	TSC2	tuberous sclerosis 2	--	15	ko04072 Phospholipase D signaling pathway;ko04115 p53 signaling pathway;ko04140 Autophagy - animal;ko04150 mTOR signaling pathway;ko04151 PI3K-Akt signaling pathway;ko04152 AMPK signaling pathway;ko04211 Longevity regulating pathway;ko04218 Cellular senescence;ko04714 Thermogenesis;ko04910 Insulin signaling pathway;ko04919 Thyroid hormone signaling pathway;ko05163 Human cytomegalovirus infection;…
ENST00000219479	K00940	ndk, NME	nucleoside-diphosphate kinase	EC:2.7.4.6	6	ko00230 Purine metabolism;ko00240 Pyrimidine metabolism;ko00983 Drug metabolism - other enzymes;ko01100 Metabolic pathways;ko01232 Nucleotide metabolism;ko01240 Biosynthesis of cofactors;
ENST00000219481	K13237	DECR2, SPS19	2,4-dienoyl-CoA reductase [(3E)-enoyl-CoA-producing], peroxisomal	EC:1.3.1.124	1	ko04146 Peroxisome;
ENST00000219548	K09561	STUB1, CHIP	STIP1 homology and U-box containing protein 1	EC:2.3.2.27	2	ko04120 Ubiquitin mediated proteolysis;ko04141 Protein processing in endoplasmic reticulum;
ENST00000219596	K12803	MEFV	pyrin	--	2	ko04621 NOD-like receptor signaling pathway;ko05135 Yersinia infection;
ENST00000219660	K09869	AQP8	aquaporin-8	--	1	ko04976 Bile secretion;
ENST00000219700	K00510	HMOX1	heme oxygenase 1	EC:1.14.14.18	10	ko00860 Porphyrin metabolism;ko01100 Metabolic pathways;ko04066 HIF-1 signaling pathway;ko04216 Ferroptosis;ko04978 Mineral absorption;ko05200 Pathways in cancer;ko05206 MicroRNAs in cancer;ko05208 Chemical carcinogenesis - reactive oxygen species;ko05225 Hepatocellular carcinoma;ko05418 Fluid shear stress and atherosclerosis;
ENST00000219771	K00767	nadC, QPRT	nicotinate-nucleotide pyrophosphorylase (carboxylating)	EC:2.4.2.19	3	ko00760 Nicotinate and nicotinamide metabolism;ko01100 Metabolic pathways;ko01240 Biosynthesis of cofactors;
ENST00000219789	K00999	CDIPT	CDP-diacylglycerol--inositol 3-phosphatidyltransferase	EC:2.7.8.11	4	ko00562 Inositol phosphate metabolism;ko00564 Glycerophospholipid metabolism;ko01100 Metabolic pathways;ko04070 Phosphatidylinositol signaling system;
ENST00000219821	K12581	CNOT7_8, CAF1, POP2	CCR4-NOT transcription complex subunit 7/8	--	1	ko03018 RNA degradation;
ENST00000219833	K05035	SLC6A2, NET	solute carrier family 6 (neurotransmitter transporter, noradrenalin) member 2	--	1	ko04721 Synaptic vesicle cycle;
ENST00000219837	K17985	AMBRA1	activating molecule in BECN1-regulated autophagy protein 1	--	7	ko04137 Mitophagy - animal;ko04140 Autophagy - animal;ko05010 Alzheimer disease;ko05014 Amyotrophic lateral sclerosis;ko05016 Huntington disease;ko05017 Spinocerebellar ataxia;ko05022 Pathways of neurodegeneration - multiple diseases;
ENST00000219919	K09877	AQP9	aquaporin-9	--	2	ko04613 Neutrophil extracellular trap formation;ko04976 Bile secretion;
ENST00000220003	K05728	CSK	c-src tyrosine kinase	EC:2.7.10.2	1	ko05120 Epithelial cell signaling in Helicobacter pylori infection;
ENST00000220058	K00604	MTFMT, fmt	methionyl-tRNA formyltransferase	EC:2.1.2.9	3	ko00670 One carbon pool by folate;ko00970 Aminoacyl-tRNA biosynthesis;ko01100 Metabolic pathways;
ENST00000220166	K01366	CTSH	cathepsin H	EC:3.4.22.16	2	ko04142 Lysosome;ko04210 Apoptosis;
ENST00000220325	K12477	EHD4	EH domain-containing protein 4	--	1	ko04144 Endocytosis;
ENST00000220562	K02370	EXTL3	alpha-1,4-N-acetylglucosaminyltransferase EXTL3	EC:2.4.1.223 2.4.1.224	2	ko00534 Glycosaminoglycan biosynthesis - heparan sulfate / heparin;ko01100 Metabolic pathways;
ENST00000220584	K00801	FDFT1	farnesyl-diphosphate farnesyltransferase	EC:2.5.1.21	2	ko00100 Steroid biosynthesis;ko01100 Metabolic pathways;
ENST00000220592	K11593	ELF2C, AGO	eukaryotic translation initiation factor 2C	--	1	ko04361 Axon regeneration;
ENST00000220597	K11447	UTX, KDM6A	lysine-specific demethylase 6A	EC:1.14.11.68	1	ko05202 Transcriptional misregulation in cancer;
ENST00000220616	K10809	TG	thyroglobulin	--	2	ko04918 Thyroid hormone synthesis;ko05320 Autoimmune thyroid disease;
ENST00000220751	K08846	RIPK2	receptor-interacting serine/threonine-protein kinase 2	EC:2.7.11.1	5	ko04621 NOD-like receptor signaling pathway;ko04722 Neurotrophin signaling pathway;ko05131 Shigellosis;ko05132 Salmonella infection;ko05152 Tuberculosis;
ENST00000220772	K02166	SFRP1	secreted frizzled-related protein 1	--	1	ko04310 Wnt signaling pathway;
ENST00000220809	K01343	PLAT	tissue plasminogen activator	EC:3.4.21.68	5	ko04371 Apelin signaling pathway;ko04610 Complement and coagulation cascades;ko05202 Transcriptional misregulation in cancer;ko05215 Prostate cancer;ko05418 Fluid shear stress and atherosclerosis;
ENST00000220812	K02165	DKK1_2_4	dickkopf 1/2/4	--	3	ko04310 Wnt signaling pathway;ko05010 Alzheimer disease;ko05022 Pathways of neurodegeneration - multiple diseases;
ENST00000220849	K03250	EIF3E, INT6	translation initiation factor 3 subunit E	--	1	ko05160 Hepatitis C;
ENST00000220853	K09228	KRAB	KRAB domain-containing zinc finger protein	--	1	ko05168 Herpes simplex virus 1 infection;
ENST00000220876	K04381	STMN1	stathmin	--	2	ko04010 koK signaling pathway;ko05206 MicroRNAs in cancer;
ENST00000220931	K19695	NCALD	neurocalcin delta	--	1	ko04740 Olfactory transduction;
ENST00000220959	K10593	EDD1, UBR5	E3 ubiquitin-protein ligase EDD1	EC:2.3.2.26	1	ko04120 Ubiquitin mediated proteolysis;
ENST00000220966	K00286	proC	pyrroline-5-carboxylate reductase	EC:1.5.1.2	3	ko00330 Arginine and proline metabolism;ko01100 Metabolic pathways;ko01230 Biosynthesis of amino acids;
ENST00000221114	K10428	DCTN6	dynactin 6	--	5	ko04962 Vasopressin-regulated water reabsorption;ko05014 Amyotrophic lateral sclerosis;ko05016 Huntington disease;ko05022 Pathways of neurodegeneration - multiple diseases;ko05132 Salmonella infection;
ENST00000221130	K00383	GSR, gor	glutathione reductase (NADPH)	EC:1.8.1.7	4	ko00480 Glutathione metabolism;ko01100 Metabolic pathways;ko04918 Thyroid hormone synthesis;ko05415 Diabetic cardiomyopathy;
ENST00000221132	K04722	TNFRSF10A_B, TRAILR1_2, DR4_5, CD261_2	tumor necrosis factor receptor superfamily member 10A/B	--	10	ko04060 Cytokine-cytokine receptor interaction;ko04061 Viral protein interaction with cytokine and cytokine receptor;ko04115 p53 signaling pathway;ko04210 Apoptosis;ko04217 Necroptosis;ko04650 Natural killer cell mediated cytotoxicity;ko05130 Pathogenic Escherichia coli infection;ko05132 Salmonella infection;ko05164 Influenza A;ko05417 Lipid and atherosclerosis;
ENST00000221138	K04382	PPP2C	serine/threonine-protein phosphatase 2A catalytic subunit	EC:3.1.3.16	18	ko03015 mRNA surveillance pathway;ko04013 koK signaling pathway - fly;ko04071 Sphingolipid signaling pathway;ko04114 Oocyte meiosis;ko04136 Autophagy - other;ko04140 Autophagy - animal;ko04151 PI3K-Akt signaling pathway;ko04152 AMPK signaling pathway;ko04261 Adrenergic signaling in cardiomyocytes;ko04350 TGF-beta signaling pathway;ko04390 Hippo signaling pathway;ko04391 Hippo signaling pathway - …
ENST00000221166	K04573	NEF3, NF-M	neurofilament medium polypeptide (neurofilament 3)	--	2	ko05014 Amyotrophic lateral sclerosis;ko05022 Pathways of neurodegeneration - multiple diseases;
ENST00000221222	K15010	HOMER	homer	--	2	ko04068 FoxO signaling pathway;ko04724 Glutamatergic synapse;
ENST00000221232	K12580	CNOT3, NOT3	CCR4-NOT transcription complex subunit 3	--	1	ko03018 RNA degradation;
ENST00000221233	K12590	RRP46, EXOSC5	exosome complex component RRP46	--	1	ko03018 RNA degradation;
ENST00000221249	K14676	NTE, NRE	lysophospholipid hydrolase	EC:3.1.1.5	1	ko00564 Glycerophospholipid metabolism;
ENST00000221264	K03985	PLAUR, CD87	plasminogen activator, urokinase receptor	--	2	ko04610 Complement and coagulation cascades;ko05205 Proteoglycans in cancer;
ENST00000221307	K17726	CYP4F2_3	phylloquinone omega-hydroxylase / docosahexaenoic acid omega-hydroxylase / leukotriene-B4 20-monooxygenase	EC:1.14.14.78 1.14.14.79 1.14.14.94	2	ko00590 Arachidonic acid metabolism;ko01100 Metabolic pathways;
ENST00000221315	K09228	KRAB	KRAB domain-containing zinc finger protein	--	1	ko05168 Herpes simplex virus 1 infection;
ENST00000221327	K09228	KRAB	KRAB domain-containing zinc finger protein	--	1	ko05168 Herpes simplex virus 1 infection;
ENST00000221355	K09228	KRAB	KRAB domain-containing zinc finger protein	--	1	ko05168 Herpes simplex virus 1 infection;
ENST00000221363	K12311	MAN2B1, LAMAN	lysosomal alpha-mannosidase	EC:3.2.1.24	2	ko00511 Other glycan degradation;ko04142 Lysosome;
ENST00000221403	K00078	DHDH	dihydrodiol dehydrogenase / D-xylose 1-dehydrogenase (NADP)	EC:1.3.1.20 1.1.1.179	3	ko00040 Pentose and glucuronate interconversions;ko00980 Metabolism of xenobiotics by cytochrome P450;ko01100 Metabolic pathways;
ENST00000221418	K12663	ECH1	Delta3,5-Delta2,4-dienoyl-CoA isomerase	EC:5.3.3.21	1	ko04146 Peroxisome;
ENST00000221431	K01875	SARS, serS	seryl-tRNA synthetase	EC:6.1.1.11	1	ko00970 Aminoacyl-tRNA biosynthesis;
ENST00000221448	K11093	SNRP70	U1 small nuclear ribonucleoprotein 70kDa	--	1	ko03040 Spliceosome;
ENST00000221452	K09253	RELB	transcription factor RelB	--	6	ko04010 koK signaling pathway;ko04064 NF-kappa B signaling pathway;ko04380 Osteoclast differentiation;ko04625 C-type lectin receptor signaling pathway;ko05166 Human T-cell leukemia virus 1 infection;ko05169 Epstein-Barr virus infection;
ENST00000221476	K00933	E2.7.3.2	creatine kinase	EC:2.7.3.2	2	ko00330 Arginine and proline metabolism;ko01100 Metabolic pathways;
ENST00000221480	K13353	PEX11C	peroxin-11C	--	1	ko04146 Peroxisome;
ENST00000221485	K12302	SLC17A6_7_8	MFS transporter, ACS family, solute carrier family 17 (sodium-dependent inorganic phosphate cotransporter), member 6/7/8	--	4	ko04721 Synaptic vesicle cycle;ko04723 Retrograde endocannabinoid signaling;ko04724 Glutamatergic synapse;ko05033 Nicotine addiction;
ENST00000221486	K10743	RNASEH2A	ribonuclease H2 subunit A	EC:3.1.26.4	1	ko03030 DNA replication;
ENST00000221494	K12826	SF3A2, SAP62	splicing factor 3A subunit 2	--	1	ko03040 Spliceosome;
ENST00000221496	K04665	AMH	anti-mullerian hormone	--	4	ko04024 cAMP signaling pathway;ko04060 Cytokine-cytokine receptor interaction;ko04350 TGF-beta signaling pathway;ko04390 Hippo signaling pathway;
ENST00000221561	K04497	GRO, TLE	groucho	--	3	ko04013 koK signaling pathway - fly;ko04310 Wnt signaling pathway;ko04330 Notch signaling pathway;
ENST00000221671	K12841	CHERP	calcium homeostasis endoplasmic reticulum protein	--	1	ko03040 Spliceosome;
ENST00000221700	K17726	CYP4F2_3	phylloquinone omega-hydroxylase / docosahexaenoic acid omega-hydroxylase / leukotriene-B4 20-monooxygenase	EC:1.14.14.78 1.14.14.79 1.14.14.94	2	ko00590 Arachidonic acid metabolism;ko01100 Metabolic pathways;
ENST00000221735	K09228	KRAB	KRAB domain-containing zinc finger protein	--	1	ko05168 Herpes simplex virus 1 infection;
ENST00000221742	K05617	SLC1A6, EAAT4	solute carrier family 1 (high affinity glutamate/aspartate transporter), member 6	--	3	ko04721 Synaptic vesicle cycle;ko04724 Glutamatergic synapse;ko05017 Spinocerebellar ataxia;
ENST00000221770	K03538	POP4, RPP29	ribonuclease P protein subunit POP4	EC:3.1.26.5	1	ko03008 Ribosome biogenesis in eukaryotes;
ENST00000221801	K14563	NOP1, FBL	rRNA 2'-O-methyltransferase fibrillarin	EC:2.1.1.-	1	ko03008 Ribosome biogenesis in eukaryotes;
ENST00000221859	K03017	RPB9, POLR2I	DNA-directed RNA polymerase II subunit RPB9	--	2	ko03020 RNA polymerase;ko05016 Huntington disease;
ENST00000221922	K02885	RP-L19e, RPL19	large subunit ribosomal protein L19e	--	2	ko03010 Ribosome;ko05171 Coronavirus disease - COVID-19;
ENST00000221930	K13375	TGFB1	transforming growth factor beta-1	--	34	ko04010 koK signaling pathway;ko04060 Cytokine-cytokine receptor interaction;ko04068 FoxO signaling pathway;ko04110 Cell cycle;ko04218 Cellular senescence;ko04350 TGF-beta signaling pathway;ko04380 Osteoclast differentiation;ko04390 Hippo signaling pathway;ko04659 Th17 cell differentiation;ko04672 Intestinal immune network for IgA production;ko04926 Relaxin signaling pathway;ko04932 Non-alcoholic…
ENST00000221957	K12581	CNOT7_8, CAF1, POP2	CCR4-NOT transcription complex subunit 7/8	--	1	ko03018 RNA degradation;
ENST00000221972	K06506	CD79A, IGA	CD79A antigen	--	2	ko04662 B cell receptor signaling pathway;ko05340 Primary immunodeficiency;
ENST00000221975	K02966	RP-S19e, RPS19	small subunit ribosomal protein S19e	--	2	ko03010 Ribosome;ko05171 Coronavirus disease - COVID-19;
ENST00000222002	K11822	SULT2A	bile-salt sulfotransferase	EC:2.8.2.14	3	ko00980 Metabolism of xenobiotics by cytochrome P450;ko04976 Bile secretion;ko05204 Chemical carcinogenesis - DNA adducts;
ENST00000222005	K09554	CDC37	cell division cycle protein 37	--	1	ko04151 PI3K-Akt signaling pathway;
ENST00000222120	K07884	RAB3D	Ras-related protein Rab-3D	--	1	ko04972 Pancreatic secretion;
ENST00000222122	K09056	DBP	albumin D box-binding protein	--	1	ko04710 Circadian rhythm;
ENST00000222139	K05079	EPOR	erythropoietin receptor	--	5	ko04060 Cytokine-cytokine receptor interaction;ko04151 PI3K-Akt signaling pathway;ko04630 JAK-STAT signaling pathway;ko04640 Hematopoietic cell lineage;ko05200 Pathways in cancer;
ENST00000222157	K04358	FGF	fibroblast growth factor	--	11	ko04010 koK signaling pathway;ko04014 Ras signaling pathway;ko04015 Rap1 signaling pathway;ko04020 Calcium signaling pathway;ko04151 PI3K-Akt signaling pathway;ko04810 Regulation of actin cytoskeleton;ko05200 Pathways in cancer;ko05207 Chemical carcinogenesis - receptor activation;ko05218 Melanoma;ko05224 Breast cancer;ko05226 Gastric cancer;
ENST00000222212	K04872	CACNG7	voltage-dependent calcium channel gamma-7	--	7	ko04010 koK signaling pathway;ko04260 Cardiac muscle contraction;ko04261 Adrenergic signaling in cardiomyocytes;ko04921 Oxytocin signaling pathway;ko05410 Hypertrophic cardiomyopathy;ko05412 Arrhythmogenic right ventricular cardiomyopathy;ko05414 Dilated cardiomyopathy;
ENST00000222214	K00252	GCDH, gcdH	glutaryl-CoA dehydrogenase	EC:1.3.8.6	4	ko00071 Fatty acid degradation;ko00310 Lysine degradation;ko00380 Tryptophan metabolism;ko01100 Metabolic pathways;
ENST00000222219	K01158	DNASE2	deoxyribonuclease II	EC:3.1.22.1	1	ko04142 Lysosome;
ENST00000222224	K12580	CNOT3, NOT3	CCR4-NOT transcription complex subunit 3	--	1	ko03018 RNA degradation;
ENST00000222247	K02882	RP-L18Ae, RPL18A	large subunit ribosomal protein L18Ae	--	2	ko03010 Ribosome;ko05171 Coronavirus disease - COVID-19;
ENST00000222248	K14385	SLC5A5, NIS	solute carrier family 5 (sodium/iodide cotransporter), member 5	--	1	ko04918 Thyroid hormone synthesis;
ENST00000222249	K04942	KCNN1, KCA2.1	potassium intermediate/small conductance calcium-activated channel subfamily N member 1	--	2	ko04911 Insulin secretion;ko04929 GnRH secretion;
ENST00000222254	K02649	PIK3R1_2_3	phosphoinositide-3-kinase regulatory subunit alpha/beta/delta	--	103	ko01521 EGFR tyrosine kinase inhibitor resistance;ko01522 Endocrine resistance;ko01524 Platinum drug resistance;ko04012 ErbB signaling pathway;ko04014 Ras signaling pathway;ko04015 Rap1 signaling pathway;ko04024 cAMP signaling pathway;ko04062 Chemokine signaling pathway;ko04066 HIF-1 signaling pathway;ko04068 FoxO signaling pathway;ko04070 Phosphatidylinositol signaling system;ko04071 Sphingolipi…
ENST00000222256	K07882	RAB3A	Ras-related protein Rab-3A	--	2	ko04721 Synaptic vesicle cycle;ko04911 Insulin secretion;
ENST00000222266	K06170	PSENEN, PEN2	presenilin enhancer 2	--	2	ko04330 Notch signaling pathway;ko05010 Alzheimer disease;
ENST00000222271	K04659	THBS2S	thrombospondin 2/3/4/5	--	6	ko04145 Phagosome;ko04151 PI3K-Akt signaling pathway;ko04510 Focal adhesion;ko04512 ECM-receptor interaction;ko05144 Malaria;ko05165 Human papillomavirus infection;
ENST00000222286	K10705	GAPDHS	glyceraldehyde-3-phosphate dehydrogenase (phosphorylating), spermatogenic	EC:1.2.1.12	2	ko00010 Glycolysis / Gluconeogenesis;ko01100 Metabolic pathways;
ENST00000222330	K08822	GSK3A	glycogen synthase kinase 3 alpha	EC:2.7.11.26	4	ko04062 Chemokine signaling pathway;ko04728 Dopaminergic synapse;ko04932 Non-alcoholic fatty liver disease;ko05131 Shigellosis;
ENST00000222345	K17703	SIPA1L3, SPAL3	signal-induced proliferation-associated 1 like protein 3	--	1	ko04015 Rap1 signaling pathway;
ENST00000222382	K17692	CYP3A43	cytochrome P450 family 3 subfamily A43	EC:1.14.14.1	1	ko05204 Chemical carcinogenesis - DNA adducts;
ENST00000222388	K06185	ABCF2	ATP-binding cassette, subfamily F, member 2	--	1	ko05130 Pathogenic Escherichia coli infection;
ENST00000222390	K05460	HGF	hepatocyte growth factor	--	16	ko01521 EGFR tyrosine kinase inhibitor resistance;ko04010 koK signaling pathway;ko04014 Ras signaling pathway;ko04015 Rap1 signaling pathway;ko04020 Calcium signaling pathway;ko04151 PI3K-Akt signaling pathway;ko04510 Focal adhesion;ko05144 Malaria;ko05200 Pathways in cancer;ko05205 Proteoglycans in cancer;ko05208 Chemical carcinogenesis - reactive oxygen species;ko05211 Renal cell carcinoma;ko05…
ENST00000222396	K00757	udp, UPP	uridine phosphorylase	EC:2.4.2.3	4	ko00240 Pyrimidine metabolism;ko00983 Drug metabolism - other enzymes;ko01100 Metabolic pathways;ko01232 Nucleotide metabolism;
ENST00000222399	K05636	LAMB1	laminin, beta 1	--	8	ko04151 PI3K-Akt signaling pathway;ko04510 Focal adhesion;ko04512 ECM-receptor interaction;ko05145 Toxoplasmosis;ko05146 Amoebiasis;ko05165 Human papillomavirus infection;ko05200 Pathways in cancer;ko05222 Small cell lung cancer;
ENST00000222402	K06689	UBE2D, UBC4, UBC5	ubiquitin-conjugating enzyme E2 D	EC:2.3.2.23	5	ko04013 koK signaling pathway - fly;ko04120 Ubiquitin mediated proteolysis;ko04141 Protein processing in endoplasmic reticulum;ko04624 Toll and Imd signaling pathway;ko05131 Shigellosis;
ENST00000222462	K01558	WNT16	wingless-type MMTV integration site family, member 16	--	16	ko04150 mTOR signaling pathway;ko04310 Wnt signaling pathway;ko04390 Hippo signaling pathway;ko04550 Signaling pathways regulating pluripotency of stem cells;ko04916 Melanogenesis;ko04934 Cushing syndrome;ko05010 Alzheimer disease;ko05022 Pathways of neurodegeneration - multiple diseases;ko05165 Human papillomavirus infection;ko05200 Pathways in cancer;ko05202 Transcriptional misregulation in can…
ENST00000222481	K01298	CPA2	carboxypeptidase A2	EC:3.4.17.15	2	ko04972 Pancreatic secretion;ko04974 Protein digestion and absorption;
ENST00000222511	K12581	CNOT7_8, CAF1, POP2	CCR4-NOT transcription complex subunit 7/8	--	1	ko03018 RNA degradation;
ENST00000222547	K08504	BET1	blocked early in transport 1	--	1	ko04130 SNARE interactions in vesicular transport;
ENST00000222553	K03462	NAMPT	nicotinamide phosphoribosyltransferase	EC:2.4.2.12	3	ko00760 Nicotinate and nicotinamide metabolism;ko01100 Metabolic pathways;ko04621 NOD-like receptor signaling pathway;
ENST00000222567	K03004	RPA43, POLR1F, TWISTNB	DNA-directed RNA polymerase I subunit RPA43	--	1	ko03020 RNA polymerase;
ENST00000222573	K06591	ITGB8	integrin beta 8	--	9	ko04151 PI3K-Akt signaling pathway;ko04510 Focal adhesion;ko04512 ECM-receptor interaction;ko04514 Cell adhesion molecules;ko04810 Regulation of actin cytoskeleton;ko05165 Human papillomavirus infection;ko05410 Hypertrophic cardiomyopathy;ko05412 Arrhythmogenic right ventricular cardiomyopathy;ko05414 Dilated cardiomyopathy;
ENST00000222644	K09254	REL	c-Rel proto-oncogene protein	--	4	ko04014 Ras signaling pathway;ko04624 Toll and Imd signaling pathway;ko05202 Transcriptional misregulation in cancer;ko05203 Viral carcinogenesis;
ENST00000222673	K00164	OGDH, sucA	2-oxoglutarate dehydrogenase E1 component	EC:1.2.4.2	3	ko00020 Citrate cycle (TCA cycle);ko01100 Metabolic pathways;ko01200 Carbon metabolism;
ENST00000222690	K11251	H2A	histone H2A	--	4	ko04217 Necroptosis;ko04613 Neutrophil extracellular trap formation;ko05034 Alcoholism;ko05322 Systemic lupus erythematosus;
ENST00000222693	K12958	CAV2	caveolin 2	--	6	ko04144 Endocytosis;ko04510 Focal adhesion;ko05020 Prion disease;ko05100 Bacterial invasion of epithelial cells;ko05205 Proteoglycans in cancer;ko05418 Fluid shear stress and atherosclerosis;
ENST00000222725	K05948	FNG	fringe	EC:2.4.1.222	3	ko00514 Other types of O-glycan biosynthesis;ko04330 Notch signaling pathway;ko05165 Human papillomavirus infection;
ENST00000222812	K04560	STX1A	syntaxin 1A	--	6	ko04130 SNARE interactions in vesicular transport;ko04721 Synaptic vesicle cycle;ko04911 Insulin secretion;ko05016 Huntington disease;ko05022 Pathways of neurodegeneration - multiple diseases;ko05031 Amphetamine addiction;
ENST00000222823	K08727	NOD1, CARD4	nucleotide-binding oligomerization domain-containing protein 1	--	5	ko04621 NOD-like receptor signaling pathway;ko05120 Epithelial cell signaling in Helicobacter pylori infection;ko05131 Shigellosis;ko05132 Salmonella infection;ko05133 Pertussis;
ENST00000222902	K05514	CCL1	C-C motif chemokine 1	--	3	ko04060 Cytokine-cytokine receptor interaction;ko04061 Viral protein interaction with cytokine and cytokine receptor;ko04062 Chemokine signaling pathway;
ENST00000222969	K12873	BUD31, G10	bud site selection protein 31	--	1	ko03040 Spliceosome;
ENST00000222982	K17690	CYP3A5	cytochrome P450 family 3 subfamily A5	EC:1.14.14.1	6	ko00140 Steroid hormone biosynthesis;ko00830 Retinol metabolism;ko00980 Metabolism of xenobiotics by cytochrome P450;ko00982 Drug metabolism - cytochrome P450;ko01100 Metabolic pathways;ko05204 Chemical carcinogenesis - DNA adducts;
ENST00000223023	K05747	WAS	Wiskott-Aldrich syndrome protein	--	6	ko04062 Chemokine signaling pathway;ko04520 Adherens junction;ko04530 Tight junction;ko04666 Fc gamma R-mediated phagocytosis;ko05135 Yersinia infection;ko05231 Choline metabolism in cancer;
ENST00000223026	K01197	hya	hyaluronoglucosaminidase	EC:3.2.1.35	3	ko00531 Glycosaminoglycan degradation;ko01100 Metabolic pathways;ko04142 Lysosome;
ENST00000223028	K01197	hya	hyaluronoglucosaminidase	EC:3.2.1.35	3	ko00531 Glycosaminoglycan degradation;ko01100 Metabolic pathways;ko04142 Lysosome;
ENST00000223073	K14573	NOP4, RBM28	nucleolar protein 4	--	1	ko03008 Ribosome biogenesis in eukaryotes;
ENST00000223076	K17985	AMBRA1	activating molecule in BECN1-regulated autophagy protein 1	--	7	ko04137 Mitophagy - animal;ko04140 Autophagy - animal;ko05010 Alzheimer disease;ko05014 Amyotrophic lateral sclerosis;ko05016 Huntington disease;ko05017 Spinocerebellar ataxia;ko05022 Pathways of neurodegeneration - multiple diseases;
ENST00000223084	K12624	LSM5	U6 snRNA-associated Sm-like protein LSm5	--	2	ko03018 RNA degradation;ko03040 Spliceosome;
ENST00000223095	K03982	SERPINE1, PAI1	plasminogen activator inhibitor 1	--	8	ko04066 HIF-1 signaling pathway;ko04115 p53 signaling pathway;ko04218 Cellular senescence;ko04371 Apelin signaling pathway;ko04390 Hippo signaling pathway;ko04610 Complement and coagulation cascades;ko04933 AGE-RAGE signaling pathway in diabetic complications;ko05142 Chagas disease;
ENST00000223114	K14456	MOGAT3, MGAT3	2-acylglycerol O-acyltransferase 3	EC:2.3.1.20 2.3.1.22	3	ko00561 Glycerolipid metabolism;ko01100 Metabolic pathways;ko04975 Fat digestion and absorption;
ENST00000223122	K00731	C1GALT1	glycoprotein-N-acetylgalactosamine 3-beta-galactosyltransferase	EC:2.4.1.122	3	ko00512 Mucin type O-glycan biosynthesis;ko00514 Other types of O-glycan biosynthesis;ko01100 Metabolic pathways;
ENST00000223127	K13646	PLOD3	lysyl hydroxylase/galactosyltransferase/glucosyltransferase	EC:1.14.11.4 2.4.1.50 2.4.1.66	3	ko00310 Lysine degradation;ko00514 Other types of O-glycan biosynthesis;ko01100 Metabolic pathways;
ENST00000223129	K10740	RPA3	replication factor A3	--	5	ko03030 DNA replication;ko03420 Nucleotide excision repair;ko03430 Mismatch repair;ko03440 Homologous recombination;ko03460 Fanconi anemia pathway;
ENST00000223136	K17969	FIS1, TTC11, MDV2	mitochondrial fission 1 protein	--	1	ko04137 Mitophagy - animal;
ENST00000223167	K12756	MYL10	myosin regulatory light chain 10	--	5	ko04510 Focal adhesion;ko04670 Leukocyte transendothelial migration;ko04810 Regulation of actin cytoskeleton;ko05131 Shigellosis;ko05132 Salmonella infection;
ENST00000223190	K11831	NRF1	nuclear respiratory factor 1	--	2	ko04371 Apelin signaling pathway;ko05016 Huntington disease;
ENST00000223321	K02726	PSMA2	20S proteasome subunit alpha 2	EC:3.4.25.1	8	ko03050 Proteasome;ko05010 Alzheimer disease;ko05012 Parkinson disease;ko05014 Amyotrophic lateral sclerosis;ko05016 Huntington disease;ko05017 Spinocerebellar ataxia;ko05020 Prion disease;ko05022 Pathways of neurodegeneration - multiple diseases;
ENST00000223324	K02911	RP-L32, MRPL32, rpmF	large subunit ribosomal protein L32	--	1	ko03010 Ribosome;
ENST00000223336	K18173	COA1	cytochrome c oxidase assembly factor 1	--	1	ko04714 Thermogenesis;
ENST00000223361	K02328	POLD2	DNA polymerase delta subunit 2	--	5	ko03030 DNA replication;ko03410 Base excision repair;ko03420 Nucleotide excision repair;ko03430 Mismatch repair;ko03440 Homologous recombination;
ENST00000223364	K12754	MYL7	myosin regulatory light chain 7	--	5	ko04510 Focal adhesion;ko04670 Leukocyte transendothelial migration;ko04810 Regulation of actin cytoskeleton;ko05131 Shigellosis;ko05132 Salmonella infection;
ENST00000223369	K08516	YKT6	synaptobrevin homolog YKT6	--	1	ko04130 SNARE interactions in vesicular transport;
ENST00000223423	K00509	PTGS1, COX1	prostaglandin-endoperoxide synthase 1	EC:1.14.99.1	5	ko00590 Arachidonic acid metabolism;ko01100 Metabolic pathways;ko04611 Platelet activation;ko04726 Serotonergic synapse;ko04923 Regulation of lipolysis in adipocytes;
ENST00000223428	K09228	KRAB	KRAB domain-containing zinc finger protein	--	1	ko05168 Herpes simplex virus 1 infection;
ENST00000223459	K09228	KRAB	KRAB domain-containing zinc finger protein	--	1	ko05168 Herpes simplex virus 1 infection;
ENST00000223500	K12198	CHMP5, VPS60	charged multivesicular body protein 5	--	2	ko04144 Endocytosis;ko04217 Necroptosis;
ENST00000223528	K04482	RAD51	DNA repair protein RAD51	--	4	ko03440 Homologous recombination;ko03460 Fanconi anemia pathway;ko05200 Pathways in cancer;ko05212 Pancreatic cancer;
ENST00000223641	K09481	SEC61B, SBH2	protein transport protein SEC61 subunit beta	--	4	ko03060 Protein export;ko04141 Protein processing in endoplasmic reticulum;ko04145 Phagosome;ko05110 Vibrio cholerae infection;
ENST00000223642	K03994	C5	complement component 5	--	10	ko04080 Neuroactive ligand-receptor interaction;ko04610 Complement and coagulation cascades;ko04613 Neutrophil extracellular trap formation;ko04936 Alcoholic liver disease;ko05020 Prion disease;ko05133 Pertussis;ko05150 Staphylococcus aureus infection;ko05168 Herpes simplex virus 1 infection;ko05171 Coronavirus disease - COVID-19;ko05322 Systemic lupus erythematosus;
ENST00000223795	K05471	TNFSF8, CD153	tumor necrosis factor ligand superfamily member 8	--	1	ko04060 Cytokine-cytokine receptor interaction;
ENST00000223836	K00939	adk, AK	adenylate kinase	EC:2.7.4.3	5	ko00230 Purine metabolism;ko00730 Thiamine metabolism;ko01100 Metabolic pathways;ko01232 Nucleotide metabolism;ko01240 Biosynthesis of cofactors;
ENST00000224140	K10706	SETX, ALS4	senataxin	EC:5.6.2.-	1	ko05014 Amyotrophic lateral sclerosis;
ENST00000224237	K07606	VIM	vimentin	--	2	ko05169 Epstein-Barr virus infection;ko05206 MicroRNAs in cancer;
ENST00000224337	K07371	BLNK	B-cell linker protein	--	5	ko04064 NF-kappa B signaling pathway;ko04380 Osteoclast differentiation;ko04662 B cell receptor signaling pathway;ko05169 Epstein-Barr virus infection;ko05340 Primary immunodeficiency;
ENST00000224356	K07437	CYP26A	cytochrome P450 family 26 subfamily A	EC:1.14.14.-	2	ko00830 Retinol metabolism;ko01100 Metabolic pathways;
ENST00000224784	K12313	ACTA2	actin, aortic smooth muscle	--	3	ko04270 Vascular smooth muscle contraction;ko04371 Apelin signaling pathway;ko04926 Relaxin signaling pathway;
ENST00000225174	K09565	PPIF	peptidyl-prolyl isomerase F (cyclophilin D)	EC:5.2.1.8	12	ko04020 Calcium signaling pathway;ko04022 cGMP-PKG signaling pathway;ko04613 Neutrophil extracellular trap formation;ko05010 Alzheimer disease;ko05012 Parkinson disease;ko05016 Huntington disease;ko05017 Spinocerebellar ataxia;ko05020 Prion disease;ko05022 Pathways of neurodegeneration - multiple diseases;ko05145 Toxoplasmosis;ko05208 Chemical carcinogenesis - reactive oxygen species;ko05415 Diab…
ENST00000225275	K10789	MPO	myeloperoxidase	EC:1.11.2.2	5	ko00983 Drug metabolism - other enzymes;ko04145 Phagosome;ko04613 Neutrophil extracellular trap formation;ko05202 Transcriptional misregulation in cancer;ko05221 Acute myeloid leukemia;
ENST00000225276	K06616	ST6GALNAC2	alpha-N-acetylgalactosaminide alpha-2,6-sialyltransferase (sialyltransferase 7B)	EC:2.4.3.3	2	ko00512 Mucin type O-glycan biosynthesis;ko01100 Metabolic pathways;
ENST00000225296	K17820	DHX33	ATP-dependent RNA helicase DHX33	EC:3.6.4.13	1	ko04621 NOD-like receptor signaling pathway;
ENST00000225298	K14553	UTP18	U3 small nucleolar RNA-associated protein 18	--	1	ko03008 Ribosome biogenesis in eukaryotes;
ENST00000225328	K05219	P2RX5	P2X purinoceptor 5	--	2	ko04020 Calcium signaling pathway;ko04080 Neuroactive ligand-receptor interaction;
ENST00000225371	K10788	EPX, EPO	eosinophil peroxidase	EC:1.11.1.7	1	ko05310 Asthma;
ENST00000225394	K05737	GIT1	G protein-coupled receptor kinase interactor 1	--	3	ko04144 Endocytosis;ko04810 Regulation of actin cytoskeleton;ko05120 Epithelial cell signaling in Helicobacter pylori infection;
ENST00000225430	K02885	RP-L19e, RPL19	large subunit ribosomal protein L19e	--	2	ko03010 Ribosome;ko05171 Coronavirus disease - COVID-19;
ENST00000225474	K05423	CSF3, GCSF	granulocyte colony-stimulating factor	--	7	ko04060 Cytokine-cytokine receptor interaction;ko04151 PI3K-Akt signaling pathway;ko04630 JAK-STAT signaling pathway;ko04640 Hematopoietic cell lineage;ko04657 IL-17 signaling pathway;ko05144 Malaria;ko05171 Coronavirus disease - COVID-19;
ENST00000225504	K15171	SUPT4H1, SPT4	transcription elongation factor SPT4	--	1	ko03250 Viral life cycle - HIV-1;
ENST00000225512	K00312	WNT3	wingless-type MMTV integration site family, member 3	--	16	ko04150 mTOR signaling pathway;ko04310 Wnt signaling pathway;ko04390 Hippo signaling pathway;ko04550 Signaling pathways regulating pluripotency of stem cells;ko04916 Melanogenesis;ko04934 Cushing syndrome;ko05010 Alzheimer disease;ko05022 Pathways of neurodegeneration - multiple diseases;ko05165 Human papillomavirus infection;ko05200 Pathways in cancer;ko05205 Proteoglycans in cancer;ko05206 Micr…
ENST00000225519	K11214	SHPK	sedoheptulokinase	EC:2.7.1.14	1	ko01100 Metabolic pathways;
ENST00000225538	K05215	P2RX1	P2X purinoceptor 1	--	3	ko04020 Calcium signaling pathway;ko04080 Neuroactive ligand-receptor interaction;ko04611 Platelet activation;
ENST00000225550	K07604	KRT1	type I keratin, acidic	--	2	ko04915 Estrogen signaling pathway;ko05150 Staphylococcus aureus infection;
ENST00000225567	K08496	GOSR2, BOS1	golgi SNAP receptor complex member 2	--	1	ko04130 SNARE interactions in vesicular transport;
ENST00000225573	K00275	pdxH, PNPO	pyridoxamine 5'-phosphate oxidase	EC:1.4.3.5	3	ko00750 Vitamin B6 metabolism;ko01100 Metabolic pathways;ko01240 Biosynthesis of cofactors;
ENST00000225577	K04688	RPS6KB	ribosomal protein S6 kinase beta	EC:2.7.11.1	33	ko01521 EGFR tyrosine kinase inhibitor resistance;ko01522 Endocrine resistance;ko04012 ErbB signaling pathway;ko04066 HIF-1 signaling pathway;ko04140 Autophagy - animal;ko04150 mTOR signaling pathway;ko04151 PI3K-Akt signaling pathway;ko04152 AMPK signaling pathway;ko04211 Longevity regulating pathway;ko04212 Longevity regulating pathway - worm;ko04213 Longevity regulating pathway - multiple spec…
ENST00000225587	K09228	KRAB	KRAB domain-containing zinc finger protein	--	1	ko05168 Herpes simplex virus 1 infection;
ENST00000225609	K03434	PIGL	N-acetylglucosaminylphosphatidylinositol deacetylase	EC:3.5.1.89	2	ko00563 Glycosylphosphatidylinositol (GPI)-anchor biosynthesis;ko01100 Metabolic pathways;
ENST00000225614	K00849	galK	galactokinase	EC:2.7.1.6	4	ko00052 Galactose metabolism;ko00520 Amino sugar and nucleotide sugar metabolism;ko01100 Metabolic pathways;ko01250 Biosynthesis of nucleotide sugars;
ENST00000225655	K05759	PFN	profilin	--	6	ko04013 koK signaling pathway - fly;ko04015 Rap1 signaling pathway;ko04810 Regulation of actin cytoskeleton;ko05014 Amyotrophic lateral sclerosis;ko05131 Shigellosis;ko05132 Salmonella infection;
ENST00000225688	K07843	RASD1	RAS, dexamethasone-induced Ras-related protein 1	--	2	ko04713 Circadian entrainment;ko04934 Cushing syndrome;
ENST00000225696	K14318	NUP88	nuclear pore complex protein Nup88	--	2	ko03013 Nucleocytoplasmic transport;ko05014 Amyotrophic lateral sclerosis;
ENST00000225724	K08495	GOSR1, GOS1	golgi SNAP receptor complex member 1	--	1	ko04130 SNARE interactions in vesicular transport;
ENST00000225740	K00129	ALDH3	aldehyde dehydrogenase (NAD(P)+)	EC:1.2.1.5	8	ko00010 Glycolysis / Gluconeogenesis;ko00340 Histidine metabolism;ko00350 Tyrosine metabolism;ko00360 Phenylalanine metabolism;ko00410 beta-Alanine metabolism;ko00980 Metabolism of xenobiotics by cytochrome P450;ko00982 Drug metabolism - cytochrome P450;ko01100 Metabolic pathways;
ENST00000225742	K11650	SMARCD	SWI/SNF-related matrix-associated actin-dependent regulator of chromatin subfamily D	--	2	ko04714 Thermogenesis;ko05225 Hepatocellular carcinoma;
ENST00000225760	K06523	ICAM2, CD102	intercellular adhesion molecule 2	--	2	ko04514 Cell adhesion molecules;ko04650 Natural killer cell mediated cytotoxicity;
ENST00000225792	K12823	DDX5, DBP2	ATP-dependent RNA helicase DDX5/DBP2	EC:3.6.4.13	3	ko03040 Spliceosome;ko05202 Transcriptional misregulation in cancer;ko05205 Proteoglycans in cancer;
ENST00000225805	K17985	AMBRA1	activating molecule in BECN1-regulated autophagy protein 1	--	7	ko04137 Mitophagy - animal;ko04140 Autophagy - animal;ko05010 Alzheimer disease;ko05014 Amyotrophic lateral sclerosis;ko05016 Huntington disease;ko05017 Spinocerebellar ataxia;ko05022 Pathways of neurodegeneration - multiple diseases;
ENST00000225823	K04828	ASIC2, ACCN1, BNAC1	acid-sensing ion channel 2	--	2	ko04742 Taste transduction;ko04750 Inflammatory mediator regulation of TRP channels;
ENST00000225831	K14624	CCL2, MCP1	C-C motif chemokine 2	--	17	ko04060 Cytokine-cytokine receptor interaction;ko04061 Viral protein interaction with cytokine and cytokine receptor;ko04062 Chemokine signaling pathway;ko04621 NOD-like receptor signaling pathway;ko04657 IL-17 signaling pathway;ko04668 TNF signaling pathway;ko04933 AGE-RAGE signaling pathway in diabetic complications;ko05135 Yersinia infection;ko05142 Chagas disease;ko05144 Malaria;ko05163 Human…
ENST00000225842	K05514	CCL1	C-C motif chemokine 1	--	3	ko04060 Cytokine-cytokine receptor interaction;ko04061 Viral protein interaction with cytokine and cytokine receptor;ko04062 Chemokine signaling pathway;
ENST00000225844	K16595	CCL13	C-C motif chemokine 13	--	4	ko04060 Cytokine-cytokine receptor interaction;ko04061 Viral protein interaction with cytokine and cytokine receptor;ko04062 Chemokine signaling pathway;ko04064 NF-kappa B signaling pathway;
ENST00000225873	K13345	PEX12, PAF3	peroxin-12	--	1	ko04146 Peroxisome;
ENST00000225899	K07604	KRT1	type I keratin, acidic	--	2	ko04915 Estrogen signaling pathway;ko05150 Staphylococcus aureus infection;
ENST00000225916	K06062	PCAF, KAT2, GCN5	histone acetyltransferase	EC:2.3.1.48	5	ko03250 Viral life cycle - HIV-1;ko04330 Notch signaling pathway;ko04919 Thyroid hormone signaling pathway;ko05166 Human T-cell leukemia virus 1 infection;ko05203 Viral carcinogenesis;
ENST00000225927	K01205	NAGLU	alpha-N-acetylglucosaminidase	EC:3.2.1.50	3	ko00531 Glycosaminoglycan degradation;ko01100 Metabolic pathways;ko04142 Lysosome;
ENST00000225929	K00044	HSD17B1	17beta-estradiol 17-dehydrogenase	EC:1.1.1.62	3	ko00140 Steroid hormone biosynthesis;ko01100 Metabolic pathways;ko04913 Ovarian steroidogenesis;
ENST00000225964	K06236	COL1A	collagen type I alpha	--	11	ko04151 PI3K-Akt signaling pathway;ko04510 Focal adhesion;ko04512 ECM-receptor interaction;ko04611 Platelet activation;ko04926 Relaxin signaling pathway;ko04933 AGE-RAGE signaling pathway in diabetic complications;ko04974 Protein digestion and absorption;ko05146 Amoebiasis;ko05165 Human papillomavirus infection;ko05205 Proteoglycans in cancer;ko05415 Diabetic cardiomyopathy;
ENST00000225969	K02899	RP-L27, MRPL27, rpmA	large subunit ribosomal protein L27	--	1	ko03010 Ribosome;
ENST00000225983	K11406	HDAC4_5	histone deacetylase 4/5	EC:3.5.1.98	5	ko04371 Apelin signaling pathway;ko04613 Neutrophil extracellular trap formation;ko05034 Alcoholism;ko05203 Viral carcinogenesis;ko05206 MicroRNAs in cancer;
ENST00000225992	K05234	PPY	pancreatic polypeptide	--	1	ko04080 Neuroactive ligand-receptor interaction;
ENST00000226004	K17614	DUSP3, VHR	dual specificity phosphatase 3	EC:3.1.3.16 3.1.3.48	1	ko04010 koK signaling pathway;
ENST00000226021	K04866	CACNG1	voltage-dependent calcium channel gamma-1	--	7	ko04010 koK signaling pathway;ko04260 Cardiac muscle contraction;ko04261 Adrenergic signaling in cardiomyocytes;ko04921 Oxytocin signaling pathway;ko05410 Hypertrophic cardiomyopathy;ko05412 Arrhythmogenic right ventricular cardiomyopathy;ko05414 Dilated cardiomyopathy;
ENST00000226067	K09057	HLF	hepatic leukemia factor	--	1	ko04711 Circadian rhythm - fly;
ENST00000226091	K05463	EFNB	ephrin-B	--	1	ko04360 Axon guidance;
ENST00000226193	K13764	RCVRN	recoverin	--	1	ko04744 Phototransduction;
ENST00000226207	K10352	MYH9s	myosin heavy chain 9/10/11/14	--	4	ko04270 Vascular smooth muscle contraction;ko04530 Tight junction;ko04810 Regulation of actin cytoskeleton;ko05130 Pathogenic Escherichia coli infection;
ENST00000226218	K06251	VTN	vitronectin	--	6	ko04151 PI3K-Akt signaling pathway;ko04510 Focal adhesion;ko04512 ECM-receptor interaction;ko04610 Complement and coagulation cascades;ko05165 Human papillomavirus infection;ko05205 Proteoglycans in cancer;
ENST00000226230	K04264	TBXA2R	thromboxane A2 receptor	--	3	ko04020 Calcium signaling pathway;ko04080 Neuroactive ligand-receptor interaction;ko04611 Platelet activation;
ENST00000226253	K01623	ALDO	fructose-bisphosphate aldolase, class I	EC:4.1.2.13	7	ko00010 Glycolysis / Gluconeogenesis;ko00030 Pentose phosphate pathway;ko00051 Fructose and mannose metabolism;ko01100 Metabolic pathways;ko01200 Carbon metabolism;ko01230 Biosynthesis of amino acids;ko04066 HIF-1 signaling pathway;
ENST00000226279	K01242	CD38	ADP-ribosyl cyclase 1	EC:3.2.2.6 2.4.99.20	7	ko00760 Nicotinate and nicotinamide metabolism;ko01100 Metabolic pathways;ko04020 Calcium signaling pathway;ko04640 Hematopoietic cell lineage;ko04921 Oxytocin signaling pathway;ko04970 Salivary secretion;ko04972 Pancreatic secretion;
ENST00000226284	K06253	IBSP	integrin binding sialoprotein	--	4	ko04151 PI3K-Akt signaling pathway;ko04510 Focal adhesion;ko04512 ECM-receptor interaction;ko05165 Human papillomavirus infection;
ENST00000226299	K11142	LAP3	cytosol aminopeptidase	EC:3.4.11.1 3.4.11.5	3	ko00330 Arginine and proline metabolism;ko00480 Glutathione metabolism;ko01100 Metabolic pathways;
ENST00000226317	K05506	CXCL5_6, SCYB5_6	C-X-C motif chemokine 5/6	--	7	ko04060 Cytokine-cytokine receptor interaction;ko04061 Viral protein interaction with cytokine and cytokine receptor;ko04062 Chemokine signaling pathway;ko04657 IL-17 signaling pathway;ko04668 TNF signaling pathway;ko05133 Pertussis;ko05323 Rheumatoid arthritis;
ENST00000226328	K12482	RUFY1_2, RABIP4	RUN and FYVE domain-containing protein 1/2	--	1	ko04144 Endocytosis;
ENST00000226359	K16144	AFP	alpha-fetoprotein	--	1	ko04390 Hippo signaling pathway;
ENST00000226413	K04280	GNRHR	gonadotropin-releasing hormone receptor	--	2	ko04080 Neuroactive ligand-receptor interaction;ko04912 GnRH signaling pathway;
ENST00000226444	K01016	SULT1E1, STE	estrone sulfotransferase	EC:2.8.2.4	2	ko00140 Steroid hormone biosynthesis;ko01100 Metabolic pathways;
ENST00000226522	K04370	LAMTOR3, MP1, ko2K1IP1	ragulator complex protein LAMTOR3	--	2	ko04010 koK signaling pathway;ko04150 mTOR signaling pathway;
ENST00000226524	K05407	PF4, CXCL4	platelet factor 4	--	3	ko04060 Cytokine-cytokine receptor interaction;ko04061 Viral protein interaction with cytokine and cytokine receptor;ko04062 Chemokine signaling pathway;
ENST00000226574	K02580	NFKB1	nuclear factor NF-kappa-B p105 subunit	--	77	ko01523 Antifolate resistance;ko04010 koK signaling pathway;ko04014 Ras signaling pathway;ko04024 cAMP signaling pathway;ko04062 Chemokine signaling pathway;ko04064 NF-kappa B signaling pathway;ko04066 HIF-1 signaling pathway;ko04071 Sphingolipid signaling pathway;ko04151 PI3K-Akt signaling pathway;ko04210 Apoptosis;ko04211 Longevity regulating pathway;ko04218 Cellular senescence;ko04380 Osteocla…
ENST00000226730	K05429	IL2	interleukin 2	--	20	ko04060 Cytokine-cytokine receptor interaction;ko04061 Viral protein interaction with cytokine and cytokine receptor;ko04151 PI3K-Akt signaling pathway;ko04625 C-type lectin receptor signaling pathway;ko04630 JAK-STAT signaling pathway;ko04658 Th1 and Th2 cell differentiation;ko04659 Th17 cell differentiation;ko04660 T cell receptor signaling pathway;ko04672 Intestinal immune network for IgA prod…
ENST00000226760	K14020	WFS1	wolfamin	--	1	ko04141 Protein processing in endoplasmic reticulum;
ENST00000226796	K11128	GAR1, NOLA1	H/ACA ribonucleoprotein complex subunit 1	--	1	ko03008 Ribosome biogenesis in eukaryotes;
ENST00000227135	K12581	CNOT7_8, CAF1, POP2	CCR4-NOT transcription complex subunit 7/8	--	1	ko03018 RNA degradation;
ENST00000227155	K06509	KAI1, CD82, TSPAN27	CD82 antigen	--	1	ko04115 p53 signaling pathway;
ENST00000227157	K00016	LDH, ldh	L-lactate dehydrogenase	EC:1.1.1.27	8	ko00010 Glycolysis / Gluconeogenesis;ko00270 Cysteine and methionine metabolism;ko00620 Pyruvate metabolism;ko00640 Propanoate metabolism;ko01100 Metabolic pathways;ko04066 HIF-1 signaling pathway;ko04922 Glucagon signaling pathway;ko05230 Central carbon metabolism in cancer;
ENST00000227163	K09438	SPI1	transcription factor PU.1	--	5	ko04380 Osteoclast differentiation;ko05166 Human T-cell leukemia virus 1 infection;ko05200 Pathways in cancer;ko05202 Transcriptional misregulation in cancer;ko05221 Acute myeloid leukemia;
ENST00000227251	K09542	CRYAB	crystallin, alpha B	--	2	ko04141 Protein processing in endoplasmic reticulum;ko04213 Longevity regulating pathway - multiple species;
ENST00000227266	K01275	CTSC	cathepsin C	EC:3.4.14.1	2	ko04142 Lysosome;ko04210 Apoptosis;
ENST00000227349	K02127	ATPeF0B, ATP5F1, ATP4	F-type H+-transporting ATPase subunit b	--	11	ko00190 Oxidative phosphorylation;ko01100 Metabolic pathways;ko04714 Thermogenesis;ko05010 Alzheimer disease;ko05012 Parkinson disease;ko05014 Amyotrophic lateral sclerosis;ko05016 Huntington disease;ko05020 Prion disease;ko05022 Pathways of neurodegeneration - multiple diseases;ko05208 Chemical carcinogenesis - reactive oxygen species;ko05415 Diabetic cardiomyopathy;
ENST00000227378	K03283	HSPA1s	heat shock 70kDa protein 1/2/6/8	--	12	ko03040 Spliceosome;ko04010 koK signaling pathway;ko04141 Protein processing in endoplasmic reticulum;ko04144 Endocytosis;ko04213 Longevity regulating pathway - multiple species;ko04612 Antigen processing and presentation;ko04915 Estrogen signaling pathway;ko05020 Prion disease;ko05134 Legionellosis;ko05145 Toxoplasmosis;ko05162 Measles;ko05417 Lipid and atherosclerosis;
ENST00000227451	K06058	DTX	deltex	EC:2.3.2.27	1	ko04330 Notch signaling pathway;
ENST00000227471	K04257	OLFR	olfactory receptor	--	1	ko04740 Olfactory transduction;
ENST00000227495	K03494	ST3GAL4	beta-galactoside alpha-2,3-sialyltransferase (sialyltransferase 4C)	EC:2.4.3.2 2.4.3.4 2.4.3.6	2	ko00601 Glycosphingolipid biosynthesis - lacto and neolacto series;ko01100 Metabolic pathways;
ENST00000227507	K04503	CCND1	G1/S-specific cyclin-D1	--	48	ko01522 Endocrine resistance;ko04068 FoxO signaling pathway;ko04110 Cell cycle;ko04115 p53 signaling pathway;ko04151 PI3K-Akt signaling pathway;ko04152 AMPK signaling pathway;ko04218 Cellular senescence;ko04310 Wnt signaling pathway;ko04340 Hedgehog signaling pathway;ko04371 Apelin signaling pathway;ko04390 Hippo signaling pathway;ko04510 Focal adhesion;ko04530 Tight junction;ko04630 JAK-STAT sig…
ENST00000227524	K10599	PRPF19, PRP19	pre-mRNA-processing factor 19	EC:2.3.2.27	2	ko03040 Spliceosome;ko04120 Ubiquitin mediated proteolysis;
ENST00000227638	K03443	PANX1	pannexin 1	--	1	ko04621 NOD-like receptor signaling pathway;
ENST00000227665	K09025	APOA5	apolipoprotein A-V	--	1	ko03320 PPAR signaling pathway;
ENST00000227667	K08759	APOC3	apolipoprotein C-III	--	2	ko03320 PPAR signaling pathway;ko04979 Cholesterol metabolism;
ENST00000227752	K05134	IL10RA, CD210A	interleukin 10 receptor alpha	--	6	ko04060 Cytokine-cytokine receptor interaction;ko04061 Viral protein interaction with cytokine and cytokine receptor;ko04630 JAK-STAT signaling pathway;ko05145 Toxoplasmosis;ko05152 Tuberculosis;ko05163 Human cytomegalovirus infection;
ENST00000227756	K00710	GALNT	polypeptide N-acetylgalactosaminyltransferase	EC:2.4.1.41	3	ko00512 Mucin type O-glycan biosynthesis;ko00514 Other types of O-glycan biosynthesis;ko01100 Metabolic pathways;
ENST00000227758	K16060	BIRC2_3	baculoviral IAP repeat-containing protein 2/3	--	17	ko01524 Platinum drug resistance;ko04064 NF-kappa B signaling pathway;ko04120 Ubiquitin mediated proteolysis;ko04210 Apoptosis;ko04215 Apoptosis - multiple species;ko04217 Necroptosis;ko04390 Hippo signaling pathway;ko04510 Focal adhesion;ko04621 NOD-like receptor signaling pathway;ko04624 Toll and Imd signaling pathway;ko04668 TNF signaling pathway;ko05132 Salmonella infection;ko05145 Toxoplasmo…
ENST00000227868	K13997	PDHX	dihydrolipoamide dehydrogenase-binding protein of pyruvate dehydrogenase complex	--	1	ko01100 Metabolic pathways;
ENST00000228027	K11160	DGAT2	diacylglycerol O-acyltransferase 2	EC:2.3.1.20 2.3.1.75	3	ko00561 Glycerolipid metabolism;ko01100 Metabolic pathways;ko04975 Fat digestion and absorption;
ENST00000228136	K17985	AMBRA1	activating molecule in BECN1-regulated autophagy protein 1	--	7	ko04137 Mitophagy - animal;ko04140 Autophagy - animal;ko05010 Alzheimer disease;ko05014 Amyotrophic lateral sclerosis;ko05016 Huntington disease;ko05017 Spinocerebellar ataxia;ko05022 Pathways of neurodegeneration - multiple diseases;
ENST00000228140	K02953	RP-S13e, RPS13	small subunit ribosomal protein S13e	--	2	ko03010 Ribosome;ko05171 Coronavirus disease - COVID-19;
ENST00000228251	K06099	CSDA, ZONAB	cold shock domain protein A	--	1	ko04530 Tight junction;
ENST00000228289	K09228	KRAB	KRAB domain-containing zinc finger protein	--	1	ko05168 Herpes simplex virus 1 infection;
ENST00000228306	K02941	RP-LP0, RPLP0	large subunit ribosomal protein LP0	--	2	ko03010 Ribosome;ko05171 Coronavirus disease - COVID-19;
ENST00000228307	K05760	PXN	paxillin	--	13	ko04062 Chemokine signaling pathway;ko04370 VEGF signaling pathway;ko04510 Focal adhesion;ko04670 Leukocyte transendothelial migration;ko04810 Regulation of actin cytoskeleton;ko05100 Bacterial invasion of epithelial cells;ko05131 Shigellosis;ko05135 Yersinia infection;ko05163 Human cytomegalovirus infection;ko05165 Human papillomavirus infection;ko05170 Human immunodeficiency virus 1 infection;k…
ENST00000228345	K10873	RAD52	DNA repair and recombination protein RAD52	--	1	ko03440 Homologous recombination;
ENST00000228347	K03021	RPC2, POLR3B	DNA-directed RNA polymerase III subunit RPC2	EC:2.7.7.6	2	ko03020 RNA polymerase;ko04623 Cytosolic DNA-sensing pathway;
ENST00000228425	K17985	AMBRA1	activating molecule in BECN1-regulated autophagy protein 1	--	7	ko04137 Mitophagy - animal;ko04140 Autophagy - animal;ko05010 Alzheimer disease;ko05014 Amyotrophic lateral sclerosis;ko05016 Huntington disease;ko05017 Spinocerebellar ataxia;ko05022 Pathways of neurodegeneration - multiple diseases;
ENST00000228437	K12463	PRDM4	PR domain zinc finger protein 4	EC:2.1.1.-	1	ko04722 Neurotrophin signaling pathway;
ENST00000228438	K10071	CLEC2B	C-type lectin domain family 2 member B	--	1	ko05167 Kaposi sarcoma-associated herpesvirus infection;
ENST00000228463	K06544	SELPLG, CD162	selectin P ligand	--	3	ko04514 Cell adhesion molecules;ko04613 Neutrophil extracellular trap formation;ko05150 Staphylococcus aureus infection;
ENST00000228468	K04829	ASIC1, ACCN2, BNAC2	acid-sensing ion channel 1	--	1	ko04750 Inflammatory mediator regulation of TRP channels;
ENST00000228476	K00273	DAO, aao	D-amino-acid oxidase	EC:1.4.3.3	6	ko00260 Glycine, serine and threonine metabolism;ko00311 Penicillin and cephalosporin biosynthesis;ko00330 Arginine and proline metabolism;ko00470 D-Amino acid metabolism;ko01100 Metabolic pathways;ko04146 Peroxisome;
ENST00000228510	K00869	MVK, mvaK1	mevalonate kinase	EC:2.7.1.36	3	ko00900 Terpenoid backbone biosynthesis;ko01100 Metabolic pathways;ko04146 Peroxisome;
ENST00000228534	K05426	IL23A	interleukin 23 subunit alpha	--	9	ko04060 Cytokine-cytokine receptor interaction;ko04625 C-type lectin receptor signaling pathway;ko04630 JAK-STAT signaling pathway;ko04659 Th17 cell differentiation;ko05133 Pertussis;ko05152 Tuberculosis;ko05200 Pathways in cancer;ko05321 Inflammatory bowel disease;ko05323 Rheumatoid arthritis;
ENST00000228606	K07438	CYP27B1	calcidiol 1-monooxygenase (25-hydroxyvitamin D3 1alpha-hydroxylase)	EC:1.14.15.18	4	ko00100 Steroid biosynthesis;ko01100 Metabolic pathways;ko04928 Parathyroid hormone synthesis, secretion and action;ko05152 Tuberculosis;
ENST00000228644	K18484	MYF5	myogenic factor 5	--	1	ko04550 Signaling pathways regulating pluripotency of stem cells;
ENST00000228682	K16797	GLI1	zinc finger protein GLI1	--	4	ko04024 cAMP signaling pathway;ko04340 Hedgehog signaling pathway;ko05200 Pathways in cancer;ko05217 Basal cell carcinoma;
ENST00000228740	K01254	LTA4H	leukotriene-A4 hydrolase	EC:3.3.2.6	2	ko00590 Arachidonic acid metabolism;ko01100 Metabolic pathways;
ENST00000228825	K05756	ARPC3	actin related protein 2/3 complex, subunit 3	--	9	ko04144 Endocytosis;ko04530 Tight junction;ko04666 Fc gamma R-mediated phagocytosis;ko04810 Regulation of actin cytoskeleton;ko05100 Bacterial invasion of epithelial cells;ko05130 Pathogenic Escherichia coli infection;ko05131 Shigellosis;ko05132 Salmonella infection;ko05135 Yersinia infection;
ENST00000228837	K04358	FGF	fibroblast growth factor	--	11	ko04010 koK signaling pathway;ko04014 Ras signaling pathway;ko04015 Rap1 signaling pathway;ko04020 Calcium signaling pathway;ko04151 PI3K-Akt signaling pathway;ko04810 Regulation of actin cytoskeleton;ko05200 Pathways in cancer;ko05207 Chemical carcinogenesis - receptor activation;ko05218 Melanoma;ko05224 Breast cancer;ko05226 Gastric cancer;
ENST00000228841	K10351	MYL2	myosin regulatory light chain 2	--	11	ko04260 Cardiac muscle contraction;ko04261 Adrenergic signaling in cardiomyocytes;ko04371 Apelin signaling pathway;ko04510 Focal adhesion;ko04530 Tight junction;ko04670 Leukocyte transendothelial migration;ko04810 Regulation of actin cytoskeleton;ko05131 Shigellosis;ko05132 Salmonella infection;ko05410 Hypertrophic cardiomyopathy;ko05414 Dilated cardiomyopathy;
ENST00000228862	K04459	DUSP, MKP	dual specificity ko kinase phosphatase	EC:3.1.3.16 3.1.3.48	2	ko04010 koK signaling pathway;ko04361 Axon regeneration;
ENST00000228872	K06624	CDKN1B, P27, KIP1	cyclin-dependent kinase inhibitor 1B	--	19	ko01522 Endocrine resistance;ko04012 ErbB signaling pathway;ko04066 HIF-1 signaling pathway;ko04068 FoxO signaling pathway;ko04110 Cell cycle;ko04151 PI3K-Akt signaling pathway;ko04933 AGE-RAGE signaling pathway in diabetic complications;ko04934 Cushing syndrome;ko05162 Measles;ko05165 Human papillomavirus infection;ko05169 Epstein-Barr virus infection;ko05200 Pathways in cancer;ko05202 Transcrip…
ENST00000228916	K04824	SCNN1A, ENACA	amiloride-sensitive sodium channel subunit alpha	--	2	ko04742 Taste transduction;ko04960 Aldosterone-regulated sodium reabsorption;
ENST00000228918	K03159	TNFRSF3, LTBR	lymphotoxin beta receptor TNFR superfamily member 3	--	7	ko04060 Cytokine-cytokine receptor interaction;ko04061 Viral protein interaction with cytokine and cytokine receptor;ko04064 NF-kappa B signaling pathway;ko04066 HIF-1 signaling pathway;ko04672 Intestinal immune network for IgA production;ko05166 Human T-cell leukemia virus 1 infection;ko05203 Viral carcinogenesis;
ENST00000228928	K14216	OAS	2'-5'-oligoadenylate synthetase	EC:2.7.7.84	7	ko04621 NOD-like receptor signaling pathway;ko05160 Hepatitis C;ko05162 Measles;ko05164 Influenza A;ko05168 Herpes simplex virus 1 infection;ko05169 Epstein-Barr virus infection;ko05171 Coronavirus disease - COVID-19;
ENST00000228945	K12462	ARHGDI, RHOGDI	Rho GDP-dissociation inhibitor	--	2	ko04722 Neurotrophin signaling pathway;ko04962 Vasopressin-regulated water reabsorption;
ENST00000228955	K03143	TFIIH3, GTF2H3, TFB4	transcription initiation factor TFIIH subunit 3	--	3	ko03022 Basal transcription factors;ko03420 Nucleotide excision repair;ko05203 Viral carcinogenesis;
ENST00000229022	K08539	VDR, NR1I1	vitamin D3 receptor	--	5	ko04928 Parathyroid hormone synthesis, secretion and action;ko04961 Endocrine and other factor-regulated calcium reabsorption;ko04978 Mineral absorption;ko05152 Tuberculosis;ko05207 Chemical carcinogenesis - receptor activation;
ENST00000229030	K02842	FZD9_10, CD349_50	frizzled 9/10	--	15	ko04150 mTOR signaling pathway;ko04310 Wnt signaling pathway;ko04390 Hippo signaling pathway;ko04550 Signaling pathways regulating pluripotency of stem cells;ko04916 Melanogenesis;ko04934 Cushing syndrome;ko05010 Alzheimer disease;ko05022 Pathways of neurodegeneration - multiple diseases;ko05165 Human papillomavirus infection;ko05200 Pathways in cancer;ko05205 Proteoglycans in cancer;ko05217 Basa…
ENST00000229134	K05446	IL26	interleukin 26	--	1	ko04060 Cytokine-cytokine receptor interaction;
ENST00000229135	K04687	IFNG	interferon gamma	--	32	ko03050 Proteasome;ko04060 Cytokine-cytokine receptor interaction;ko04066 HIF-1 signaling pathway;ko04217 Necroptosis;ko04350 TGF-beta signaling pathway;ko04380 Osteoclast differentiation;ko04612 Antigen processing and presentation;ko04630 JAK-STAT signaling pathway;ko04650 Natural killer cell mediated cytotoxicity;ko04657 IL-17 signaling pathway;ko04658 Th1 and Th2 cell differentiation;ko04659 T…
ENST00000229179	K14301	NUP107, NUP84	nuclear pore complex protein Nup107	--	2	ko03013 Nucleocytoplasmic transport;ko05014 Amyotrophic lateral sclerosis;
ENST00000229195	K12605	CNOT2, NOT2	CCR4-NOT transcription complex subunit 2	--	1	ko03018 RNA degradation;
ENST00000229239	K00134	GAPDH, gapA	glyceraldehyde 3-phosphate dehydrogenase (phosphorylating)	EC:1.2.1.12	9	ko00010 Glycolysis / Gluconeogenesis;ko01100 Metabolic pathways;ko01200 Carbon metabolism;ko01230 Biosynthesis of amino acids;ko04066 HIF-1 signaling pathway;ko05010 Alzheimer disease;ko05130 Pathogenic Escherichia coli infection;ko05132 Salmonella infection;ko05415 Diabetic cardiomyopathy;
ENST00000229264	K07825	GNB3	guanine nucleotide-binding protein G(I)/G(S)/G(T) subunit beta-3	--	19	ko04014 Ras signaling pathway;ko04062 Chemokine signaling pathway;ko04151 PI3K-Akt signaling pathway;ko04371 Apelin signaling pathway;ko04713 Circadian entrainment;ko04723 Retrograde endocannabinoid signaling;ko04724 Glutamatergic synapse;ko04725 Cholinergic synapse;ko04726 Serotonergic synapse;ko04727 GABAergic synapse;ko04728 Dopaminergic synapse;ko04742 Taste transduction;ko04926 Relaxin signa…
ENST00000229266	K00994	CHPT1, CPT1	diacylglycerol cholinephosphotransferase	EC:2.7.8.2	5	ko00440 Phosphonate and phosphinate metabolism;ko00564 Glycerophospholipid metabolism;ko00565 Ether lipid metabolism;ko01100 Metabolic pathways;ko05231 Choline metabolism in cancer;
ENST00000229270	K01803	TPI, tpiA	triosephosphate isomerase (TIM)	EC:5.3.1.1	6	ko00010 Glycolysis / Gluconeogenesis;ko00051 Fructose and mannose metabolism;ko00562 Inositol phosphate metabolism;ko01100 Metabolic pathways;ko01200 Carbon metabolism;ko01230 Biosynthesis of amino acids;
ENST00000229277	K01689	ENO, eno	enolase	EC:4.2.1.11	6	ko00010 Glycolysis / Gluconeogenesis;ko01100 Metabolic pathways;ko01200 Carbon metabolism;ko01230 Biosynthesis of amino acids;ko03018 RNA degradation;ko04066 HIF-1 signaling pathway;
ENST00000229307	K10164	NANOG	homeobox protein Nanog	--	2	ko04550 Signaling pathways regulating pluripotency of stem cells;ko05205 Proteoglycans in cancer;
ENST00000229328	K07199	PRKAB	5'-AMP-activated protein kinase, regulatory beta subunit	--	16	ko04068 FoxO signaling pathway;ko04152 AMPK signaling pathway;ko04211 Longevity regulating pathway;ko04213 Longevity regulating pathway - multiple species;ko04371 Apelin signaling pathway;ko04530 Tight junction;ko04710 Circadian rhythm;ko04714 Thermogenesis;ko04910 Insulin signaling pathway;ko04920 Adipocytokine signaling pathway;ko04921 Oxytocin signaling pathway;ko04922 Glucagon signaling pathw…
ENST00000229329	K00983	neuA, nnaC	N-acylneuraminate cytidylyltransferase	EC:2.7.7.43	3	ko00520 Amino sugar and nucleotide sugar metabolism;ko01100 Metabolic pathways;ko01250 Biosynthesis of nucleotide sugars;
ENST00000229330	K14966	HCFC	host cell factor	--	2	ko04212 Longevity regulating pathway - worm;ko05168 Herpes simplex virus 1 infection;
ENST00000229335	K10989	AICDA, AID	activation-induced cytidine deaminase	EC:3.5.4.38	2	ko04672 Intestinal immune network for IgA production;ko05340 Primary immunodeficiency;
ENST00000229340	K07876	RAB35, RAB1C	Ras-related protein Rab-35	--	1	ko04144 Endocytosis;
ENST00000229379	K02266	COX6A	cytochrome c oxidase subunit 6a	--	13	ko00190 Oxidative phosphorylation;ko01100 Metabolic pathways;ko04260 Cardiac muscle contraction;ko04714 Thermogenesis;ko04932 Non-alcoholic fatty liver disease;ko05010 Alzheimer disease;ko05012 Parkinson disease;ko05014 Amyotrophic lateral sclerosis;ko05016 Huntington disease;ko05020 Prion disease;ko05022 Pathways of neurodegeneration - multiple diseases;ko05208 Chemical carcinogenesis - reactive…
ENST00000229384	K02435	gatC, GATC	aspartyl-tRNA(Asn)/glutamyl-tRNA(Gln) amidotransferase subunit C	EC:6.3.5.6 6.3.5.7	2	ko00970 Aminoacyl-tRNA biosynthesis;ko01100 Metabolic pathways;
ENST00000229390	K12890	SRSF1, SFRS1, ASF, SF2	serine/arginine-rich splicing factor 1	--	3	ko03040 Spliceosome;ko04657 IL-17 signaling pathway;ko05168 Herpes simplex virus 1 infection;
ENST00000229402	K06543	KLRB, CD161	killer cell lectin-like receptor subfamily B	--	1	ko05144 Malaria;
ENST00000229447	K17231	IYD, DEHAL1	iodotyrosine deiodinase	EC:1.21.1.1	1	ko04918 Thyroid hormone synthesis;
ENST00000229471	K05703	FYN	tyrosine-protein kinase Fyn	EC:2.7.10.2	14	ko04071 Sphingolipid signaling pathway;ko04072 Phospholipase D signaling pathway;ko04360 Axon guidance;ko04380 Osteoclast differentiation;ko04510 Focal adhesion;ko04520 Adherens junction;ko04611 Platelet activation;ko04650 Natural killer cell mediated cytotoxicity;ko04660 T cell receptor signaling pathway;ko04664 Fc epsilon RI signaling pathway;ko04725 Cholinergic synapse;ko05020 Prion disease;ko…
ENST00000229633	K12581	CNOT7_8, CAF1, POP2	CCR4-NOT transcription complex subunit 7/8	--	1	ko03018 RNA degradation;
ENST00000229708	K07986	ULBP	UL16 binding protein	--	1	ko04650 Natural killer cell mediated cytotoxicity;
ENST00000229725	K01186	NEU1	sialidase-1	EC:3.2.1.18	4	ko00511 Other glycan degradation;ko00600 Sphingolipid metabolism;ko01100 Metabolic pathways;ko04142 Lysosome;
ENST00000229729	K15377	SLC44A2_4_5	solute carrier family 44 (choline transporter-like protein), member 2/4/5	--	1	ko05231 Choline metabolism in cancer;
ENST00000229758	K10292	FBXO5, EMI1	F-box protein 5	--	1	ko04114 Oocyte meiosis;
ENST00000229768	K04215	OPRM1	mu-type opioid receptor	--	3	ko04080 Neuroactive ligand-receptor interaction;ko04915 Estrogen signaling pathway;ko05032 Morphine addiction;
ENST00000229769	K10892	FANCE	fanconi anemia group E protein	--	1	ko03460 Fanconi anemia pathway;
ENST00000229794	K04441	P38	p38 ko kinase	EC:2.7.11.24	66	ko01522 Endocrine resistance;ko04010 koK signaling pathway;ko04013 koK signaling pathway - fly;ko04015 Rap1 signaling pathway;ko04068 FoxO signaling pathway;ko04071 Sphingolipid signaling pathway;ko04114 Oocyte meiosis;ko04212 Longevity regulating pathway - worm;ko04218 Cellular senescence;ko04261 Adrenergic signaling in cardiomyocytes;ko04361 Axon regeneration;ko04370 VEGF signaling pathway;ko04…
ENST00000229795	K04441	P38	p38 ko kinase	EC:2.7.11.24	66	ko01522 Endocrine resistance;ko04010 koK signaling pathway;ko04013 koK signaling pathway - fly;ko04015 Rap1 signaling pathway;ko04068 FoxO signaling pathway;ko04071 Sphingolipid signaling pathway;ko04114 Oocyte meiosis;ko04212 Longevity regulating pathway - worm;ko04218 Cellular senescence;ko04261 Adrenergic signaling in cardiomyocytes;ko04361 Axon regeneration;ko04370 VEGF signaling pathway;ko04…
ENST00000229829	K06752	MHC2	MHC class II antigen	--	24	ko04145 Phagosome;ko04514 Cell adhesion molecules;ko04612 Antigen processing and presentation;ko04640 Hematopoietic cell lineage;ko04658 Th1 and Th2 cell differentiation;ko04659 Th17 cell differentiation;ko04672 Intestinal immune network for IgA production;ko04940 Type I diabetes mellitus;ko05140 Leishmaniasis;ko05145 Toxoplasmosis;ko05150 Staphylococcus aureus infection;ko05152 Tuberculosis;ko05…
ENST00000229854	K02541	MCM3	DNA replication licensing factor MCM3	EC:5.6.2.3	2	ko03030 DNA replication;ko04110 Cell cycle;
ENST00000230036	K01127	GPLD1	glycosylphosphatidylinositol phospholipase D	EC:3.1.4.50	2	ko00563 Glycosylphosphatidylinositol (GPI)-anchor biosynthesis;ko01100 Metabolic pathways;
ENST00000230050	K02951	RP-S12e, RPS12	small subunit ribosomal protein S12e	--	2	ko03010 Ribosome;ko05171 Coronavirus disease - COVID-19;
ENST00000230053	K10157	B3GAT2	galactosylgalactosylxylosylprotein 3-beta-glucuronosyltransferase 2	EC:2.4.1.135	2	ko00515 Mannose type O-glycan biosynthesis;ko01100 Metabolic pathways;
ENST00000230085	K17918	SNX3_12	sorting nexin-3/12	--	1	ko04144 Endocytosis;
ENST00000230221	K04257	OLFR	olfactory receptor	--	1	ko04740 Olfactory transduction;
ENST00000230223	K04257	OLFR	olfactory receptor	--	1	ko04740 Olfactory transduction;
ENST00000230236	K13370	HSD17B8	17beta-estradiol 17-dehydrogenase / 3alpha(17beta)-hydroxysteroid dehydrogenase (NAD+) / 3-oxoacyl-[acyl-carrier protein] reductase alpha subunit	EC:1.1.1.62 1.1.1.239	4	ko00061 Fatty acid biosynthesis;ko00140 Steroid hormone biosynthesis;ko01100 Metabolic pathways;ko01212 Fatty acid metabolism;
ENST00000230323	K15590	TFEB	transcription factor EB	--	1	ko04137 Mitophagy - animal;
ENST00000230354	K03120	TBP, tbp	transcription initiation factor TFIID TATA-box-binding protein	--	6	ko03022 Basal transcription factors;ko05016 Huntington disease;ko05017 Spinocerebellar ataxia;ko05165 Human papillomavirus infection;ko05166 Human T-cell leukemia virus 1 infection;ko05203 Viral carcinogenesis;
ENST00000230361	K08328	GUCA1	guanylate cyclase activator 1	--	1	ko04744 Phototransduction;
ENST00000230402	K11584	PPP2R5	serine/threonine-protein phosphatase 2A regulatory subunit B'	--	8	ko03015 mRNA surveillance pathway;ko04071 Sphingolipid signaling pathway;ko04114 Oocyte meiosis;ko04151 PI3K-Akt signaling pathway;ko04152 AMPK signaling pathway;ko04261 Adrenergic signaling in cardiomyocytes;ko04728 Dopaminergic synapse;ko05165 Human papillomavirus infection;
ENST00000230413	K02886	RP-L2, MRPL2, rplB	large subunit ribosomal protein L2	--	1	ko03010 Ribosome;
ENST00000230449	K17637	EXOC2, SEC5	exocyst complex component 2	--	2	ko04014 Ras signaling pathway;ko05132 Salmonella infection;
ENST00000230480	K05448	VEGFA	vascular endothelial growth factor A	--	24	ko01521 EGFR tyrosine kinase inhibitor resistance;ko04010 koK signaling pathway;ko04014 Ras signaling pathway;ko04015 Rap1 signaling pathway;ko04020 Calcium signaling pathway;ko04066 HIF-1 signaling pathway;ko04151 PI3K-Akt signaling pathway;ko04370 VEGF signaling pathway;ko04510 Focal adhesion;ko04926 Relaxin signaling pathway;ko04933 AGE-RAGE signaling pathway in diabetic complications;ko05163 …
ENST00000230495	K11253	H3	histone H3	--	5	ko04613 Neutrophil extracellular trap formation;ko05034 Alcoholism;ko05131 Shigellosis;ko05202 Transcriptional misregulation in cancer;ko05322 Systemic lupus erythematosus;
ENST00000230510	K08866	TTK, MPS1	serine/threonine-protein kinase TTK/MPS1	EC:2.7.12.1	1	ko04110 Cell cycle;
ENST00000230538	K06241	LAMA4	laminin, alpha 4	--	9	ko04151 PI3K-Akt signaling pathway;ko04510 Focal adhesion;ko04512 ECM-receptor interaction;ko05143 African trypanosomiasis;ko05145 Toxoplasmosis;ko05146 Amoebiasis;ko05165 Human papillomavirus infection;ko05200 Pathways in cancer;ko05222 Small cell lung cancer;
ENST00000230588	K01395	MEP1A	meprin A	EC:3.4.24.18	1	ko04974 Protein digestion and absorption;
ENST00000230640	K12598	MTR4, SKIV2L2	ATP-dependent RNA helicase DOB1	EC:3.6.4.13	1	ko03018 RNA degradation;
ENST00000230658	K09370	ISL1	insulin gene enhancer protein ISL-1	--	1	ko04550 Signaling pathways regulating pluripotency of stem cells;
ENST00000230671	K05038	SLC6A5_9, GLYT	solute carrier family 6 (neurotransmitter transporter, glycine) member 5/9	--	1	ko04721 Synaptic vesicle cycle;
ENST00000230771	K01892	HARS, hisS	histidyl-tRNA synthetase	EC:6.1.1.21	1	ko00970 Aminoacyl-tRNA biosynthesis;
ENST00000230792	K03426	E3.6.1.22, NUDT12, nudC	NAD+ diphosphatase	EC:3.6.1.22	3	ko00760 Nicotinate and nicotinamide metabolism;ko01100 Metabolic pathways;ko04146 Peroxisome;
ENST00000230859	K03514	PAPD5_7, TRF4	non-canonical poly(A) RNA polymerase PAPD5/7	EC:2.7.7.19	1	ko03018 RNA degradation;
ENST00000230882	K05080	GHR	growth hormone receptor	--	5	ko04060 Cytokine-cytokine receptor interaction;ko04080 Neuroactive ligand-receptor interaction;ko04151 PI3K-Akt signaling pathway;ko04630 JAK-STAT signaling pathway;ko04935 Growth hormone synthesis, secretion and action;
ENST00000230914	K02927	RP-L40e, RPL40, UBA52	ubiquitin-large subunit ribosomal protein L40e	--	8	ko03010 Ribosome;ko04120 Ubiquitin mediated proteolysis;ko04137 Mitophagy - animal;ko05012 Parkinson disease;ko05022 Pathways of neurodegeneration - multiple diseases;ko05131 Shigellosis;ko05167 Kaposi sarcoma-associated herpesvirus infection;ko05171 Coronavirus disease - COVID-19;
ENST00000230990	K08523	HBEGF	heparin-binding EGF-like growth factor	--	9	ko01522 Endocrine resistance;ko04012 ErbB signaling pathway;ko04912 GnRH signaling pathway;ko04915 Estrogen signaling pathway;ko04928 Parathyroid hormone synthesis, secretion and action;ko05120 Epithelial cell signaling in Helicobacter pylori infection;ko05171 Coronavirus disease - COVID-19;ko05205 Proteoglycans in cancer;ko05219 Bladder cancer;
ENST00000231121	K09071	HAND1	heart-and neural crest derivatives-expressed protein 1	--	1	ko04550 Signaling pathways regulating pluripotency of stem cells;
ENST00000231188	K04608	GRM6	metabotropic glutamate receptor 6	--	3	ko04072 Phospholipase D signaling pathway;ko04080 Neuroactive ligand-receptor interaction;ko04724 Glutamatergic synapse;
ENST00000231228	K05425	IL12B	interleukin 12B	--	25	ko04060 Cytokine-cytokine receptor interaction;ko04620 Toll-like receptor signaling pathway;ko04622 RIG-I-like receptor signaling pathway;ko04625 C-type lectin receptor signaling pathway;ko04630 JAK-STAT signaling pathway;ko04658 Th1 and Th2 cell differentiation;ko04936 Alcoholic liver disease;ko04940 Type I diabetes mellitus;ko05133 Pertussis;ko05134 Legionellosis;ko05140 Leishmaniasis;ko05142 C…
ENST00000231368	K01257	LNPEP	cystinyl aminopeptidase	EC:3.4.11.3	1	ko04614 Renin-angiotensin system;
ENST00000231383	K02830	HRAD1, RAD17	cell cycle checkpoint protein	EC:3.1.11.2	1	ko04218 Cellular senescence;
ENST00000231420	K00827	AGXT2	alanine-glyoxylate transaminase / (R)-3-amino-2-methylpropionate-pyruvate transaminase	EC:2.6.1.44 2.6.1.40	5	ko00250 Alanine, aspartate and glutamate metabolism;ko00260 Glycine, serine and threonine metabolism;ko00270 Cysteine and methionine metabolism;ko00280 Valine, leucine and isoleucine degradation;ko01100 Metabolic pathways;
ENST00000231423	K05081	PRLR	prolactin receptor	--	5	ko04060 Cytokine-cytokine receptor interaction;ko04080 Neuroactive ligand-receptor interaction;ko04151 PI3K-Akt signaling pathway;ko04630 JAK-STAT signaling pathway;ko04917 Prolactin signaling pathway;
ENST00000231449	K05430	IL4	interleukin 4	--	16	ko04060 Cytokine-cytokine receptor interaction;ko04151 PI3K-Akt signaling pathway;ko04630 JAK-STAT signaling pathway;ko04640 Hematopoietic cell lineage;ko04657 IL-17 signaling pathway;ko04658 Th1 and Th2 cell differentiation;ko04659 Th17 cell differentiation;ko04660 T cell receptor signaling pathway;ko04664 Fc epsilon RI signaling pathway;ko04672 Intestinal immune network for IgA production;ko051…
ENST00000231454	K05428	IL5	interleukin 5	--	13	ko04060 Cytokine-cytokine receptor interaction;ko04630 JAK-STAT signaling pathway;ko04640 Hematopoietic cell lineage;ko04657 IL-17 signaling pathway;ko04658 Th1 and Th2 cell differentiation;ko04660 T cell receptor signaling pathway;ko04664 Fc epsilon RI signaling pathway;ko04672 Intestinal immune network for IgA production;ko05200 Pathways in cancer;ko05310 Asthma;ko05320 Autoimmune thyroid disea…
ENST00000231498	K14312	NUP155, NUP170, NUP157	nuclear pore complex protein Nup155	--	2	ko03013 Nucleocytoplasmic transport;ko05014 Amyotrophic lateral sclerosis;
ENST00000231504	K04382	PPP2C	serine/threonine-protein phosphatase 2A catalytic subunit	EC:3.1.3.16	18	ko03015 mRNA surveillance pathway;ko04013 koK signaling pathway - fly;ko04071 Sphingolipid signaling pathway;ko04114 Oocyte meiosis;ko04136 Autophagy - other;ko04140 Autophagy - animal;ko04151 PI3K-Akt signaling pathway;ko04152 AMPK signaling pathway;ko04261 Adrenergic signaling in cardiomyocytes;ko04350 TGF-beta signaling pathway;ko04390 Hippo signaling pathway;ko04391 Hippo signaling pathway - …
ENST00000231509	K05771	NR3C1, GR	glucocorticoid receptor	--	1	ko04080 Neuroactive ligand-receptor interaction;
ENST00000231572	K01887	RARS, argS	arginyl-tRNA synthetase	EC:6.1.1.19	1	ko00970 Aminoacyl-tRNA biosynthesis;
ENST00000231668	K08497	SEC20	protein transport protein SEC20	--	1	ko04130 SNARE interactions in vesicular transport;
ENST00000231721	K06840	SEMA3	sekohorin 3	--	1	ko04360 Axon guidance;
ENST00000231790	K08734	MLH1	DNA mismatch repair protein MLH1	--	7	ko01524 Platinum drug resistance;ko03430 Mismatch repair;ko03460 Fanconi anemia pathway;ko05200 Pathways in cancer;ko05210 Colorectal cancer;ko05213 Endometrial cancer;ko05226 Gastric cancer;
ENST00000231887	K07514	EHHADH	enoyl-CoA hydratase / 3-hydroxyacyl-CoA dehydrogenase / 3,2-trans-enoyl-CoA isomerase	EC:4.2.1.17 1.1.1.35 5.3.3.8	11	ko00071 Fatty acid degradation;ko00280 Valine, leucine and isoleucine degradation;ko00310 Lysine degradation;ko00380 Tryptophan metabolism;ko00410 beta-Alanine metabolism;ko00640 Propanoate metabolism;ko00650 Butanoate metabolism;ko01100 Metabolic pathways;ko01212 Fatty acid metabolism;ko03320 PPAR signaling pathway;ko04146 Peroxisome;
ENST00000232014	K15618	BCL6	B-cell lymphoma 6 protein	--	3	ko04068 FoxO signaling pathway;ko05202 Transcriptional misregulation in cancer;ko05207 Chemical carcinogenesis - receptor activation;
ENST00000232217	K14622	RBP2, CRBP2	retinol binding protein 2	--	1	ko04977 Vitamin digestion and absorption;
ENST00000232219	K06210	NMNAT	nicotinamide mononucleotide adenylyltransferase	EC:2.7.7.1 2.7.7.18	3	ko00760 Nicotinate and nicotinamide metabolism;ko01100 Metabolic pathways;ko01240 Biosynthesis of cofactors;
ENST00000232375	K19030	PFKFB4	6-phosphofructo-2-kinase / fructose-2,6-biphosphatase 4	EC:2.7.1.105 3.1.3.46	2	ko00051 Fructose and mannose metabolism;ko04152 AMPK signaling pathway;
ENST00000232424	K06054	HES1	hairy and enhancer of split 1	--	7	ko03460 Fanconi anemia pathway;ko04330 Notch signaling pathway;ko04950 Maturity onset diabetes of the young;ko05165 Human papillomavirus infection;ko05169 Epstein-Barr virus infection;ko05200 Pathways in cancer;ko05224 Breast cancer;
ENST00000232461	K04631	GNAT1_2	guanine nucleotide-binding protein G(t) subunit alpha 1/2	--	1	ko04744 Phototransduction;
ENST00000232564	K04538	GNB4	guanine nucleotide-binding protein subunit beta-4	--	18	ko04014 Ras signaling pathway;ko04062 Chemokine signaling pathway;ko04151 PI3K-Akt signaling pathway;ko04371 Apelin signaling pathway;ko04713 Circadian entrainment;ko04723 Retrograde endocannabinoid signaling;ko04724 Glutamatergic synapse;ko04725 Cholinergic synapse;ko04726 Serotonergic synapse;ko04727 GABAergic synapse;ko04728 Dopaminergic synapse;ko04926 Relaxin signaling pathway;ko05032 Morphi…
ENST00000232607	K13421	UMPS	uridine monophosphate synthetase	EC:2.4.2.10 4.1.1.23	4	ko00240 Pyrimidine metabolism;ko00983 Drug metabolism - other enzymes;ko01100 Metabolic pathways;ko01240 Biosynthesis of cofactors;
ENST00000232975	K05865	TNNC1	troponin C, slow skeletal and cardiac muscles	--	5	ko04020 Calcium signaling pathway;ko04260 Cardiac muscle contraction;ko04261 Adrenergic signaling in cardiomyocytes;ko05410 Hypertrophic cardiomyopathy;ko05414 Dilated cardiomyopathy;
ENST00000233025	K12946	SPCS1	signal peptidase complex subunit 1	EC:3.4.-	1	ko03060 Protein export;
ENST00000233047	K12581	CNOT7_8, CAF1, POP2	CCR4-NOT transcription complex subunit 7/8	--	1	ko03018 RNA degradation;
ENST00000233057	K16195	EIF2AK2	eukaryotic translation initiation factor 2-alpha kinase 2	EC:2.7.11.1	12	ko04141 Protein processing in endoplasmic reticulum;ko04217 Necroptosis;ko05010 Alzheimer disease;ko05160 Hepatitis C;ko05162 Measles;ko05164 Influenza A;ko05165 Human papillomavirus infection;ko05167 Kaposi sarcoma-associated herpesvirus infection;ko05168 Herpes simplex virus 1 infection;ko05169 Epstein-Barr virus infection;ko05171 Coronavirus disease - COVID-19;ko05203 Viral carcinogenesis;
ENST00000233072	K01948	CPS1	carbamoyl-phosphate synthase (ammonia)	EC:6.3.4.16	6	ko00220 Arginine biosynthesis;ko00250 Alanine, aspartate and glutamate metabolism;ko00910 Nitrogen metabolism;ko01100 Metabolic pathways;ko01200 Carbon metabolism;ko01230 Biosynthesis of amino acids;
ENST00000233078	K14411	MSI	RNA-binding protein Musashi	--	1	ko03015 mRNA surveillance pathway;
ENST00000233114	K00025	MDH1	malate dehydrogenase	EC:1.1.1.37	7	ko00020 Citrate cycle (TCA cycle);ko00270 Cysteine and methionine metabolism;ko00620 Pyruvate metabolism;ko00630 Glyoxylate and dicarboxylate metabolism;ko01100 Metabolic pathways;ko01200 Carbon metabolism;ko04964 Proximal tubule bicarbonate reclamation;
ENST00000233146	K08735	MSH2	DNA mismatch repair protein MSH2	--	4	ko01524 Platinum drug resistance;ko03430 Mismatch repair;ko05200 Pathways in cancer;ko05210 Colorectal cancer;
ENST00000233154	K07365	NCK1	NCK adaptor protein 1	--	4	ko04012 ErbB signaling pathway;ko04360 Axon guidance;ko04660 T cell receptor signaling pathway;ko05130 Pathogenic Escherichia coli infection;
ENST00000233156	K03909	TFPI	tissue factor pathway inhibitor	--	1	ko04610 Complement and coagulation cascades;
ENST00000233190	K03934	NDUFS1	NADH dehydrogenase (ubiquinone) Fe-S protein 1	EC:7.1.1.2	13	ko00190 Oxidative phosphorylation;ko01100 Metabolic pathways;ko04714 Thermogenesis;ko04723 Retrograde endocannabinoid signaling;ko04932 Non-alcoholic fatty liver disease;ko05010 Alzheimer disease;ko05012 Parkinson disease;ko05014 Amyotrophic lateral sclerosis;ko05016 Huntington disease;ko05020 Prion disease;ko05022 Pathways of neurodegeneration - multiple diseases;ko05208 Chemical carcinogenesis …
ENST00000233202	K12347	SLC11A1, NRAMP1	natural resistance-associated macrophage protein 1	--	1	ko04142 Lysosome;
ENST00000233242	K14462	APOB	apolipoprotein B	--	4	ko04975 Fat digestion and absorption;ko04977 Vitamin digestion and absorption;ko04979 Cholesterol metabolism;ko05417 Lipid and atherosclerosis;
ENST00000233379	K00629	GPAT1_2	glycerol-3-phosphate O-acyltransferase 1/2	EC:2.3.1.15	3	ko00561 Glycerolipid metabolism;ko00564 Glycerophospholipid metabolism;ko01100 Metabolic pathways;
ENST00000233468	K12833	SF3B14	pre-mRNA branch site protein p14	--	1	ko03040 Spliceosome;
ENST00000233545	K13348	MPV17	protein Mpv17	--	1	ko04146 Peroxisome;
ENST00000233573	K06483	ITGA4, CD49d	integrin alpha 4	--	14	ko04151 PI3K-Akt signaling pathway;ko04510 Focal adhesion;ko04512 ECM-receptor interaction;ko04514 Cell adhesion molecules;ko04640 Hematopoietic cell lineage;ko04670 Leukocyte transendothelial migration;ko04672 Intestinal immune network for IgA production;ko04810 Regulation of actin cytoskeleton;ko05135 Yersinia infection;ko05140 Leishmaniasis;ko05165 Human papillomavirus infection;ko05410 Hypert…
ENST00000233607	K02085	APC	adenomatosis polyposis coli protein	--	16	ko04310 Wnt signaling pathway;ko04390 Hippo signaling pathway;ko04550 Signaling pathways regulating pluripotency of stem cells;ko04810 Regulation of actin cytoskeleton;ko04934 Cushing syndrome;ko05010 Alzheimer disease;ko05022 Pathways of neurodegeneration - multiple diseases;ko05165 Human papillomavirus infection;ko05200 Pathways in cancer;ko05206 MicroRNAs in cancer;ko05210 Colorectal cancer;ko…
ENST00000233609	K02958	RP-S15e, RPS15	small subunit ribosomal protein S15e	--	2	ko03010 Ribosome;ko05171 Coronavirus disease - COVID-19;
ENST00000233627	K03940	NDUFS7	NADH dehydrogenase (ubiquinone) Fe-S protein 7	EC:7.1.1.2	13	ko00190 Oxidative phosphorylation;ko01100 Metabolic pathways;ko04714 Thermogenesis;ko04723 Retrograde endocannabinoid signaling;ko04932 Non-alcoholic fatty liver disease;ko05010 Alzheimer disease;ko05012 Parkinson disease;ko05014 Amyotrophic lateral sclerosis;ko05016 Huntington disease;ko05020 Prion disease;ko05022 Pathways of neurodegeneration - multiple diseases;ko05208 Chemical carcinogenesis …
ENST00000233630	K11487	PCGF1, NSPC1	polycomb group RING finger protein 1	--	1	ko04550 Signaling pathways regulating pluripotency of stem cells;
ENST00000233699	K03506	POLE4	DNA polymerase epsilon subunit 4	EC:2.7.7.7	3	ko03030 DNA replication;ko03410 Base excision repair;ko03420 Nucleotide excision repair;
ENST00000233710	K00255	ACADL	long-chain-acyl-CoA dehydrogenase	EC:1.3.8.8	4	ko00071 Fatty acid degradation;ko01100 Metabolic pathways;ko01212 Fatty acid metabolism;ko03320 PPAR signaling pathway;
ENST00000233741	K10606	FANCL, PHF9	E3 ubiquitin-protein ligase FANCL	EC:2.3.2.27	2	ko03460 Fanconi anemia pathway;ko04120 Ubiquitin mediated proteolysis;
ENST00000233813	K10138	IGFBP3	insulin-like growth factor-binding protein 3	--	4	ko04115 p53 signaling pathway;ko04218 Cellular senescence;ko04935 Growth hormone synthesis, secretion and action;ko05202 Transcriptional misregulation in cancer;
ENST00000233826	K05006	KCNJ13, KIR7.1	potassium inwardly-rectifying channel subfamily J member 13	--	1	ko04974 Protein digestion and absorption;
ENST00000233838	K10106	GGCX	vitamin K-dependent gamma-carboxylase	EC:4.1.1.90	3	ko00130 Ubiquinone and other terpenoid-quinone biosynthesis;ko01100 Metabolic pathways;ko01240 Biosynthesis of cofactors;
ENST00000233840	K12357	NEU2_3_4	sialidase-2/3/4	EC:3.2.1.18	3	ko00511 Other glycan degradation;ko00600 Sphingolipid metabolism;ko01100 Metabolic pathways;
ENST00000233892	K12581	CNOT7_8, CAF1, POP2	CCR4-NOT transcription complex subunit 7/8	--	1	ko03018 RNA degradation;
ENST00000233944	K07200	PRKAG	5'-AMP-activated protein kinase, regulatory gamma subunit	--	16	ko04068 FoxO signaling pathway;ko04152 AMPK signaling pathway;ko04211 Longevity regulating pathway;ko04213 Longevity regulating pathway - multiple species;ko04371 Apelin signaling pathway;ko04530 Tight junction;ko04710 Circadian rhythm;ko04714 Thermogenesis;ko04910 Insulin signaling pathway;ko04920 Adipocytokine signaling pathway;ko04921 Oxytocin signaling pathway;ko04922 Glucagon signaling pathw…
ENST00000233948	K00445	WNT6	wingless-type MMTV integration site family, member 6	--	15	ko04150 mTOR signaling pathway;ko04310 Wnt signaling pathway;ko04390 Hippo signaling pathway;ko04550 Signaling pathways regulating pluripotency of stem cells;ko04916 Melanogenesis;ko04934 Cushing syndrome;ko05010 Alzheimer disease;ko05022 Pathways of neurodegeneration - multiple diseases;ko05165 Human papillomavirus infection;ko05200 Pathways in cancer;ko05205 Proteoglycans in cancer;ko05217 Basa…
ENST00000233954	K05171	IL1RL1, ST2	interleukin 1 receptor-like 1	--	1	ko04060 Cytokine-cytokine receptor interaction;
ENST00000233957	K05173	IL18R1, IL1RRP, CD218a	interleukin 18 receptor 1	--	4	ko04060 Cytokine-cytokine receptor interaction;ko04061 Viral protein interaction with cytokine and cytokine receptor;ko04668 TNF signaling pathway;ko05321 Inflammatory bowel disease;
ENST00000234071	K01344	PROC	protein C (activated)	EC:3.4.21.69	1	ko04610 Complement and coagulation cascades;
ENST00000234091	K17693	ID2	DNA-binding protein inhibitor ID2	--	4	ko04350 TGF-beta signaling pathway;ko04390 Hippo signaling pathway;ko04550 Signaling pathways regulating pluripotency of stem cells;ko05202 Transcriptional misregulation in cancer;
ENST00000234111	K01581	E4.1.1.17, ODC1, speC, speF	ornithine decarboxylase	EC:4.1.1.17	3	ko00330 Arginine and proline metabolism;ko00480 Glutathione metabolism;ko01100 Metabolic pathways;
ENST00000234115	K17985	AMBRA1	activating molecule in BECN1-regulated autophagy protein 1	--	7	ko04137 Mitophagy - animal;ko04140 Autophagy - animal;ko05010 Alzheimer disease;ko05014 Amyotrophic lateral sclerosis;ko05016 Huntington disease;ko05017 Spinocerebellar ataxia;ko05022 Pathways of neurodegeneration - multiple diseases;
ENST00000234142	K17985	AMBRA1	activating molecule in BECN1-regulated autophagy protein 1	--	7	ko04137 Mitophagy - animal;ko04140 Autophagy - animal;ko05010 Alzheimer disease;ko05014 Amyotrophic lateral sclerosis;ko05016 Huntington disease;ko05017 Spinocerebellar ataxia;ko05022 Pathways of neurodegeneration - multiple diseases;
ENST00000234179	K06070	PKD	protein kinase D	EC:2.7.11.13	3	ko04015 Rap1 signaling pathway;ko04925 Aldosterone synthesis and secretion;ko05208 Chemical carcinogenesis - reactive oxygen species;
ENST00000234296	K02604	ORC2	origin recognition complex subunit 2	--	1	ko04110 Cell cycle;
ENST00000234301	K02270	COX7A	cytochrome c oxidase subunit 7a	--	13	ko00190 Oxidative phosphorylation;ko01100 Metabolic pathways;ko04260 Cardiac muscle contraction;ko04714 Thermogenesis;ko04932 Non-alcoholic fatty liver disease;ko05010 Alzheimer disease;ko05012 Parkinson disease;ko05014 Amyotrophic lateral sclerosis;ko05016 Huntington disease;ko05020 Prion disease;ko05022 Pathways of neurodegeneration - multiple diseases;ko05208 Chemical carcinogenesis - reactive…
ENST00000234310	K06268	PPP3R, CNB	serine/threonine-protein phosphatase 2B regulatory subunit	--	32	ko04010 koK signaling pathway;ko04020 Calcium signaling pathway;ko04022 cGMP-PKG signaling pathway;ko04114 Oocyte meiosis;ko04218 Cellular senescence;ko04310 Wnt signaling pathway;ko04360 Axon guidance;ko04370 VEGF signaling pathway;ko04380 Osteoclast differentiation;ko04625 C-type lectin receptor signaling pathway;ko04650 Natural killer cell mediated cytotoxicity;ko04658 Th1 and Th2 cell differe…
ENST00000234371	K08374	KISS1R	KISS1 receptor	--	2	ko04080 Neuroactive ligand-receptor interaction;ko04929 GnRH secretion;
ENST00000234389	K05214	GRIN3B	glutamate receptor ionotropic, NMDA 3B	--	9	ko04024 cAMP signaling pathway;ko04080 Neuroactive ligand-receptor interaction;ko04724 Glutamatergic synapse;ko05017 Spinocerebellar ataxia;ko05020 Prion disease;ko05030 Cocaine addiction;ko05031 Amphetamine addiction;ko05033 Nicotine addiction;ko05034 Alcoholism;
ENST00000234396	K02147	ATPeV1B, ATP6B	V-type H+-transporting ATPase subunit B	--	10	ko00190 Oxidative phosphorylation;ko01100 Metabolic pathways;ko04145 Phagosome;ko04150 mTOR signaling pathway;ko04721 Synaptic vesicle cycle;ko04966 Collecting duct acid secretion;ko05110 Vibrio cholerae infection;ko05120 Epithelial cell signaling in Helicobacter pylori infection;ko05165 Human papillomavirus infection;ko05323 Rheumatoid arthritis;
ENST00000234420	K08737	MSH6	DNA mismatch repair protein MSH6	--	4	ko01524 Platinum drug resistance;ko03430 Mismatch repair;ko05200 Pathways in cancer;ko05210 Colorectal cancer;
ENST00000234453	K06588	ITGB5	integrin beta 5	--	10	ko04145 Phagosome;ko04151 PI3K-Akt signaling pathway;ko04510 Focal adhesion;ko04512 ECM-receptor interaction;ko04810 Regulation of actin cytoskeleton;ko05165 Human papillomavirus infection;ko05205 Proteoglycans in cancer;ko05410 Hypertrophic cardiomyopathy;ko05412 Arrhythmogenic right ventricular cardiomyopathy;ko05414 Dilated cardiomyopathy;
ENST00000234454	K00072	SPR	sepiapterin reductase	EC:1.1.1.153	3	ko00790 Folate biosynthesis;ko01100 Metabolic pathways;ko01240 Biosynthesis of cofactors;
ENST00000234549	K08834	MYO3, DFNB30	myosin III	EC:2.7.11.1	1	ko04745 Phototransduction - fly;
ENST00000234590	K01689	ENO, eno	enolase	EC:4.2.1.11	6	ko00010 Glycolysis / Gluconeogenesis;ko01100 Metabolic pathways;ko01200 Carbon metabolism;ko01230 Biosynthesis of amino acids;ko03018 RNA degradation;ko04066 HIF-1 signaling pathway;
ENST00000234626	K02214	CDC7	cell division control protein 7	EC:2.7.11.1	1	ko04110 Cell cycle;
ENST00000234668	K12581	CNOT7_8, CAF1, POP2	CCR4-NOT transcription complex subunit 7/8	--	1	ko03018 RNA degradation;
ENST00000234677	K01875	SARS, serS	seryl-tRNA synthetase	EC:6.1.1.11	1	ko00970 Aminoacyl-tRNA biosynthesis;
ENST00000234701	K05027	CLCA1	calcium-activated chloride channel regulator 1	--	2	ko04924 Renin secretion;ko04972 Pancreatic secretion;
ENST00000234827	K12581	CNOT7_8, CAF1, POP2	CCR4-NOT transcription complex subunit 7/8	--	1	ko03018 RNA degradation;
ENST00000234831	K12581	CNOT7_8, CAF1, POP2	CCR4-NOT transcription complex subunit 7/8	--	1	ko03018 RNA degradation;
ENST00000234875	K02891	RP-L22e, RPL22	large subunit ribosomal protein L22e	--	2	ko03010 Ribosome;ko05171 Coronavirus disease - COVID-19;
ENST00000234961	K04213	OPRD1	delta-type opioid receptor	--	3	ko04022 cGMP-PKG signaling pathway;ko04071 Sphingolipid signaling pathway;ko04080 Neuroactive ligand-receptor interaction;
ENST00000235180	K15008	DLGAP1, GKAP	discs, large-associated protein 1	--	1	ko04724 Glutamatergic synapse;
ENST00000235310	K13728	MAD2L2	mitotic spindle assembly checkpoint protein MAD2B	--	4	ko04110 Cell cycle;ko04114 Oocyte meiosis;ko04914 Progesterone-mediated oocyte maturation;ko05100 Bacterial invasion of epithelial cells;
ENST00000235329	K06030	MFN2, FZO1	mitofusin 2	EC:3.6.5.-	5	ko04137 Mitophagy - animal;ko04214 Apoptosis - fly;ko04621 NOD-like receptor signaling pathway;ko05012 Parkinson disease;ko05022 Pathways of neurodegeneration - multiple diseases;
ENST00000235372	K11432	PRDM2, RIZ	[histone H3]-lysine9 N-trimethyltransferase PRDM2	EC:2.1.1.355	2	ko00310 Lysine degradation;ko01100 Metabolic pathways;
ENST00000235382	K18154	RGS2	regulator of G-protein signaling 2	--	3	ko04022 cGMP-PKG signaling pathway;ko04740 Olfactory transduction;ko04921 Oxytocin signaling pathway;
ENST00000235453	K02896	RP-L24e, RPL24	large subunit ribosomal protein L24e	--	2	ko03010 Ribosome;ko05171 Coronavirus disease - COVID-19;
ENST00000235521	K01867	WARS, trpS	tryptophanyl-tRNA synthetase	EC:6.1.1.2	1	ko00970 Aminoacyl-tRNA biosynthesis;
ENST00000235628	K01081	E3.1.3.5	5'-nucleotidase	EC:3.1.3.5	5	ko00230 Purine metabolism;ko00240 Pyrimidine metabolism;ko00760 Nicotinate and nicotinamide metabolism;ko01100 Metabolic pathways;ko01232 Nucleotide metabolism;
ENST00000235835	K15303	AKR7	aflatoxin B1 aldehyde reductase	--	1	ko00980 Metabolism of xenobiotics by cytochrome P450;
ENST00000235958	K01640	HMGCL, hmgL	hydroxymethylglutaryl-CoA lyase	EC:4.1.3.4	4	ko00280 Valine, leucine and isoleucine degradation;ko00650 Butanoate metabolism;ko01100 Metabolic pathways;ko04146 Peroxisome;
ENST00000236017	K06172	APH1	gamma-secretase subunit APH-1	--	2	ko04330 Notch signaling pathway;ko05010 Alzheimer disease;
ENST00000236067	K03661	ATPeV0B, ATP6F	V-type H+-transporting ATPase 21kDa proteolipid subunit	--	10	ko00190 Oxidative phosphorylation;ko01100 Metabolic pathways;ko04142 Lysosome;ko04145 Phagosome;ko04721 Synaptic vesicle cycle;ko05110 Vibrio cholerae infection;ko05120 Epithelial cell signaling in Helicobacter pylori infection;ko05152 Tuberculosis;ko05165 Human papillomavirus infection;ko05323 Rheumatoid arthritis;
ENST00000236137	K14610	SLC19A2_3, THTR	solute carrier family 19 (thiamine transporter), member 2/3	--	1	ko04977 Vitamin digestion and absorption;
ENST00000236147	K06495	SELL, CD62L	selectin, lymphocyte	--	1	ko04514 Cell adhesion molecules;
ENST00000236166	K00485	FMO	dimethylaniline monooxygenase (N-oxide forming) / hypotaurine monooxygenase	EC:1.14.13.8 1.8.1.-	3	ko00430 Taurine and hypotaurine metabolism;ko00982 Drug metabolism - cytochrome P450;ko01100 Metabolic pathways;
ENST00000236192	K08513	VAMP4	vesicle-associated membrane protein 4	--	1	ko04130 SNARE interactions in vesicular transport;
ENST00000236273	K12868	SYF2	pre-mRNA-splicing factor SYF2	--	1	ko03040 Spliceosome;
ENST00000236342	K11778	DHDDS, RER2, SRT1	ditrans,polycis-polyprenyl diphosphate synthase	EC:2.5.1.87	1	ko00900 Terpenoid backbone biosynthesis;
ENST00000236671	K01379	CTSD	cathepsin D	EC:3.4.23.5	7	ko04071 Sphingolipid signaling pathway;ko04140 Autophagy - animal;ko04142 Lysosome;ko04210 Apoptosis;ko04915 Estrogen signaling pathway;ko05152 Tuberculosis;ko05415 Diabetic cardiomyopathy;
ENST00000236693	K10066	COLEC11	collectin sub-family member 11	--	1	ko04145 Phagosome;
ENST00000236698	K06671	STAG1_2, SCC3, IRR1	cohesin complex subunit SA-1/2	--	1	ko04110 Cell cycle;
ENST00000236850	K08757	APOA1	apolipoprotein A-I	--	6	ko03320 PPAR signaling pathway;ko04975 Fat digestion and absorption;ko04977 Vitamin digestion and absorption;ko04979 Cholesterol metabolism;ko05143 African trypanosomiasis;ko05417 Lipid and atherosclerosis;
ENST00000236877	K05849	SLC8A, NCX	solute carrier family 8 (sodium/calcium exchanger)	--	12	ko04020 Calcium signaling pathway;ko04022 cGMP-PKG signaling pathway;ko04260 Cardiac muscle contraction;ko04261 Adrenergic signaling in cardiomyocytes;ko04371 Apelin signaling pathway;ko04740 Olfactory transduction;ko04961 Endocrine and other factor-regulated calcium reabsorption;ko04974 Protein digestion and absorption;ko04978 Mineral absorption;ko05410 Hypertrophic cardiomyopathy;ko05412 Arrhyt…
ENST00000236914	K08027	NR5A2, FTF	nuclear receptor subfamily 5 group A member 2	--	1	ko04950 Maturity onset diabetes of the young;
ENST00000236918	K12045	TNNT2	troponin T, cardiac muscle	--	4	ko04260 Cardiac muscle contraction;ko04261 Adrenergic signaling in cardiomyocytes;ko05410 Hypertrophic cardiomyopathy;ko05414 Dilated cardiomyopathy;
ENST00000236937	K12560	FCGR2B, CD32	low affinity immunoglobulin gamma Fc receptor II-b	--	7	ko04145 Phagosome;ko04380 Osteoclast differentiation;ko04662 B cell receptor signaling pathway;ko04666 Fc gamma R-mediated phagocytosis;ko05150 Staphylococcus aureus infection;ko05152 Tuberculosis;ko05162 Measles;
ENST00000236959	K00602	purH	phosphoribosylaminoimidazolecarboxamide formyltransferase / IMP cyclohydrolase	EC:2.1.2.3 3.5.4.10	4	ko00230 Purine metabolism;ko00670 One carbon pool by folate;ko01100 Metabolic pathways;ko01523 Antifolate resistance;
ENST00000237019	K07553	B4GALT6	beta-1,4-galactosyltransferase 6	EC:2.4.1.274	2	ko00600 Sphingolipid metabolism;ko01100 Metabolic pathways;
ENST00000237177	K14572	MDN1, REA1	midasin	--	1	ko03008 Ribosome biogenesis in eukaryotes;
ENST00000237264	K03120	TBP, tbp	transcription initiation factor TFIID TATA-box-binding protein	--	6	ko03022 Basal transcription factors;ko05016 Huntington disease;ko05017 Spinocerebellar ataxia;ko05165 Human papillomavirus infection;ko05166 Human T-cell leukemia virus 1 infection;ko05203 Viral carcinogenesis;
ENST00000237289	K11859	TNFAIP3, A20, OTUD7C	tumor necrosis factor, alpha-induced protein 3	EC:3.4.19.12	7	ko04064 NF-kappa B signaling pathway;ko04217 Necroptosis;ko04621 NOD-like receptor signaling pathway;ko04657 IL-17 signaling pathway;ko04668 TNF signaling pathway;ko05162 Measles;ko05169 Epstein-Barr virus infection;
ENST00000237305	K13302	SGK1	serum/glucocorticoid-regulated kinase 1	EC:2.7.11.1	4	ko04068 FoxO signaling pathway;ko04150 mTOR signaling pathway;ko04151 PI3K-Akt signaling pathway;ko04960 Aldosterone-regulated sodium reabsorption;
ENST00000237500	K12757	MYL12	myosin regulatory light chain 12	--	8	ko04360 Axon guidance;ko04510 Focal adhesion;ko04530 Tight junction;ko04611 Platelet activation;ko04670 Leukocyte transendothelial migration;ko04810 Regulation of actin cytoskeleton;ko05131 Shigellosis;ko05132 Salmonella infection;
ENST00000237527	K05260	GHRH	growth hormone-releasing hormone	--	2	ko04080 Neuroactive ligand-receptor interaction;ko04935 Growth hormone synthesis, secretion and action;
ENST00000237530	K12667	SWP1, RPN2	oligosaccharyltransferase complex subunit delta (ribophorin II)	--	4	ko00510 N-Glycan biosynthesis;ko00513 Various types of N-glycan biosynthesis;ko01100 Metabolic pathways;ko04141 Protein processing in endoplasmic reticulum;
ENST00000237536	K11447	UTX, KDM6A	lysine-specific demethylase 6A	EC:1.14.11.68	1	ko05202 Transcriptional misregulation in cancer;
ENST00000237612	K05681	ABCG2, CD338	ATP-binding cassette, subfamily G (WHITE), member 2	--	3	ko01523 Antifolate resistance;ko02010 ABC transporters;ko04976 Bile secretion;
ENST00000237623	K06250	SPP1, BNSP, OPN	secreted phosphoprotein 1	--	7	ko04151 PI3K-Akt signaling pathway;ko04371 Apelin signaling pathway;ko04510 Focal adhesion;ko04512 ECM-receptor interaction;ko04620 Toll-like receptor signaling pathway;ko04929 GnRH secretion;ko05165 Human papillomavirus infection;
ENST00000237653	K13952	ADH6	alcohol dehydrogenase 6	EC:1.1.1.1	9	ko00010 Glycolysis / Gluconeogenesis;ko00071 Fatty acid degradation;ko00350 Tyrosine metabolism;ko00620 Pyruvate metabolism;ko00830 Retinol metabolism;ko00980 Metabolism of xenobiotics by cytochrome P450;ko00982 Drug metabolism - cytochrome P450;ko01100 Metabolic pathways;ko04936 Alcoholic liver disease;
ENST00000237837	K04358	FGF	fibroblast growth factor	--	11	ko04010 koK signaling pathway;ko04014 Ras signaling pathway;ko04015 Rap1 signaling pathway;ko04020 Calcium signaling pathway;ko04151 PI3K-Akt signaling pathway;ko04810 Regulation of actin cytoskeleton;ko05200 Pathways in cancer;ko05207 Chemical carcinogenesis - receptor activation;ko05218 Melanoma;ko05224 Breast cancer;ko05226 Gastric cancer;
ENST00000237853	K15183	ELL	RNA polymerase II elongation factor ELL	--	1	ko03250 Viral life cycle - HIV-1;
ENST00000237889	K03959	NDUFB3	NADH dehydrogenase (ubiquinone) 1 beta subcomplex subunit 3	--	13	ko00190 Oxidative phosphorylation;ko01100 Metabolic pathways;ko04714 Thermogenesis;ko04723 Retrograde endocannabinoid signaling;ko04932 Non-alcoholic fatty liver disease;ko05010 Alzheimer disease;ko05012 Parkinson disease;ko05014 Amyotrophic lateral sclerosis;ko05016 Huntington disease;ko05020 Prion disease;ko05022 Pathways of neurodegeneration - multiple diseases;ko05208 Chemical carcinogenesis …
ENST00000237937	K17985	AMBRA1	activating molecule in BECN1-regulated autophagy protein 1	--	7	ko04137 Mitophagy - animal;ko04140 Autophagy - animal;ko05010 Alzheimer disease;ko05014 Amyotrophic lateral sclerosis;ko05016 Huntington disease;ko05017 Spinocerebellar ataxia;ko05022 Pathways of neurodegeneration - multiple diseases;
ENST00000238018	K01487	guaD, GDA	guanine deaminase	EC:3.5.4.3	3	ko00230 Purine metabolism;ko01100 Metabolic pathways;ko01232 Nucleotide metabolism;
ENST00000238081	K16197	YWHAB_Q_Z	14-3-3 protein beta/theta/zeta	--	10	ko04013 koK signaling pathway - fly;ko04110 Cell cycle;ko04114 Oocyte meiosis;ko04151 PI3K-Akt signaling pathway;ko04212 Longevity regulating pathway - worm;ko04390 Hippo signaling pathway;ko04391 Hippo signaling pathway - fly;ko05160 Hepatitis C;ko05161 Hepatitis B;ko05203 Viral carcinogenesis;
ENST00000238112	K14403	CPSF3, YSH1	cleavage and polyadenylation specificity factor subunit 3	EC:3.1.27.-	1	ko03015 mRNA surveillance pathway;
ENST00000238138	K08098	PIGZ, SMP3	GPI mannosyltransferase 4	EC:2.4.1.-	1	ko00563 Glycosylphosphatidylinositol (GPI)-anchor biosynthesis;
ENST00000238379	K02159	BAX	apoptosis regulator BAX	--	50	ko01521 EGFR tyrosine kinase inhibitor resistance;ko01522 Endocrine resistance;ko01524 Platinum drug resistance;ko04071 Sphingolipid signaling pathway;ko04115 p53 signaling pathway;ko04141 Protein processing in endoplasmic reticulum;ko04210 Apoptosis;ko04211 Longevity regulating pathway;ko04215 Apoptosis - multiple species;ko04217 Necroptosis;ko04722 Neurotrophin signaling pathway;ko04932 Non-alc…
ENST00000238477	K03843	ALG2	alpha-1,3/alpha-1,6-mannosyltransferase	EC:2.4.1.132 2.4.1.257	3	ko00510 N-Glycan biosynthesis;ko00513 Various types of N-glycan biosynthesis;ko01100 Metabolic pathways;
ENST00000238483	K02085	APC	adenomatosis polyposis coli protein	--	16	ko04310 Wnt signaling pathway;ko04390 Hippo signaling pathway;ko04550 Signaling pathways regulating pluripotency of stem cells;ko04810 Regulation of actin cytoskeleton;ko04934 Cushing syndrome;ko05010 Alzheimer disease;ko05022 Pathways of neurodegeneration - multiple diseases;ko05165 Human papillomavirus infection;ko05200 Pathways in cancer;ko05206 MicroRNAs in cancer;ko05210 Colorectal cancer;ko…
ENST00000238497	K12196	VPS4	vacuolar protein-sorting-associated protein 4	--	3	ko03250 Viral life cycle - HIV-1;ko04144 Endocytosis;ko04217 Necroptosis;
ENST00000238508	K13963	SERPINB	serpin B	--	1	ko05146 Amoebiasis;
ENST00000238607	K16859	PGF	placenta growth factor	--	6	ko04010 koK signaling pathway;ko04014 Ras signaling pathway;ko04015 Rap1 signaling pathway;ko04151 PI3K-Akt signaling pathway;ko04510 Focal adhesion;ko05200 Pathways in cancer;
ENST00000238618	K01512	acyP	acylphosphatase	EC:3.6.1.7	2	ko00620 Pyruvate metabolism;ko01100 Metabolic pathways;
ENST00000238633	K13443	NPC2	Niemann-Pick C2 protein	--	2	ko04142 Lysosome;ko04979 Cholesterol metabolism;
ENST00000238651	K01068	ACOT1_2_4	acyl-coenzyme A thioesterase 1/2/4	EC:3.1.2.2	4	ko00062 Fatty acid elongation;ko01040 Biosynthesis of unsaturated fatty acids;ko01100 Metabolic pathways;ko04913 Ovarian steroidogenesis;
ENST00000238671	K00658	DLST, sucB	2-oxoglutarate dehydrogenase E2 component (dihydrolipoamide succinyltransferase)	EC:2.3.1.61	5	ko00020 Citrate cycle (TCA cycle);ko00310 Lysine degradation;ko00380 Tryptophan metabolism;ko01100 Metabolic pathways;ko01200 Carbon metabolism;
ENST00000238682	K13377	TGFB3	transforming growth factor beta-3	--	28	ko04010 koK signaling pathway;ko04060 Cytokine-cytokine receptor interaction;ko04068 FoxO signaling pathway;ko04110 Cell cycle;ko04218 Cellular senescence;ko04350 TGF-beta signaling pathway;ko04390 Hippo signaling pathway;ko04933 AGE-RAGE signaling pathway in diabetic complications;ko05140 Leishmaniasis;ko05142 Chagas disease;ko05144 Malaria;ko05145 Toxoplasmosis;ko05146 Amoebiasis;ko05152 Tuberc…
ENST00000238714	K14376	PAP	poly(A) polymerase	EC:2.7.7.19	1	ko03015 mRNA surveillance pathway;
ENST00000238721	K10133	TP53I3	tumor protein p53-inducible protein 3	EC:1.-	1	ko04115 p53 signaling pathway;
ENST00000238738	K07194	RHOQ, TC10	Ras homolog gene family, member Q	--	1	ko04910 Insulin signaling pathway;
ENST00000238831	K17985	AMBRA1	activating molecule in BECN1-regulated autophagy protein 1	--	7	ko04137 Mitophagy - animal;ko04140 Autophagy - animal;ko05010 Alzheimer disease;ko05014 Amyotrophic lateral sclerosis;ko05016 Huntington disease;ko05017 Spinocerebellar ataxia;ko05022 Pathways of neurodegeneration - multiple diseases;
ENST00000238892	K17985	AMBRA1	activating molecule in BECN1-regulated autophagy protein 1	--	7	ko04137 Mitophagy - animal;ko04140 Autophagy - animal;ko05010 Alzheimer disease;ko05014 Amyotrophic lateral sclerosis;ko05016 Huntington disease;ko05017 Spinocerebellar ataxia;ko05022 Pathways of neurodegeneration - multiple diseases;
ENST00000238936	K12581	CNOT7_8, CAF1, POP2	CCR4-NOT transcription complex subunit 7/8	--	1	ko03018 RNA degradation;
ENST00000238983	K14452	LIPF	gastric triacylglycerol lipase	EC:3.1.1.3	3	ko00561 Glycerolipid metabolism;ko01100 Metabolic pathways;ko04975 Fat digestion and absorption;
ENST00000238994	K07189	PPP1R3	protein phosphatase 1 regulatory subunit 3A/B/C/D/E	--	2	ko04910 Insulin signaling pathway;ko04931 Insulin resistance;
ENST00000239032	K04314	PRLHR, GPR10	prolactin releasing hormone receptor	--	1	ko04080 Neuroactive ligand-receptor interaction;
ENST00000239174	K09301	HOX_1	homeobox protein HoxA/B/D1	--	1	ko04550 Signaling pathways regulating pluripotency of stem cells;
ENST00000239223	K04459	DUSP, MKP	dual specificity ko kinase phosphatase	EC:3.1.3.16 3.1.3.48	2	ko04010 koK signaling pathway;ko04361 Axon regeneration;
ENST00000239231	K09680	PANK1_2_3, CAB1, coaW	type II pantothenate kinase	EC:2.7.1.33	3	ko00770 Pantothenate and CoA biosynthesis;ko01100 Metabolic pathways;ko01240 Biosynthesis of cofactors;
ENST00000239243	K09341	MSX	homeobox protein MSX	--	1	ko05166 Human T-cell leukemia virus 1 infection;
ENST00000239347	K05414	IFNA	interferon alpha	--	25	ko04060 Cytokine-cytokine receptor interaction;ko04151 PI3K-Akt signaling pathway;ko04217 Necroptosis;ko04620 Toll-like receptor signaling pathway;ko04621 NOD-like receptor signaling pathway;ko04622 RIG-I-like receptor signaling pathway;ko04623 Cytosolic DNA-sensing pathway;ko04630 JAK-STAT signaling pathway;ko04650 Natural killer cell mediated cytotoxicity;ko04936 Alcoholic liver disease;ko05152…
ENST00000239374	K09228	KRAB	KRAB domain-containing zinc finger protein	--	1	ko05168 Herpes simplex virus 1 infection;
ENST00000239440	K12490	ARAP3	Arf-GAP with Rho-GAP domain, ANK repeat and PH domain-containing protein 3	--	3	ko04015 Rap1 signaling pathway;ko04024 cAMP signaling pathway;ko04144 Endocytosis;
ENST00000239462	K06252	TN	tenascin	--	5	ko04151 PI3K-Akt signaling pathway;ko04510 Focal adhesion;ko04512 ECM-receptor interaction;ko05165 Human papillomavirus infection;ko05206 MicroRNAs in cancer;
ENST00000239882	K09428	ELF1_2_4	E74-like factor 1/2/4	--	1	ko04214 Apoptosis - fly;
ENST00000239891	K00729	ALG5	dolichyl-phosphate beta-glucosyltransferase	EC:2.4.1.117	2	ko00510 N-Glycan biosynthesis;ko01100 Metabolic pathways;
ENST00000239893	K12586	RRP43, EXOSC8, OIP2	exosome complex component RRP43	--	1	ko03018 RNA degradation;
ENST00000239906	K15601	KDM3	[histone H3]-dimethyl-L-lysine9 demethylase	EC:1.14.11.65	1	ko04714 Thermogenesis;
ENST00000239938	K09203	EGR1	early growth response protein 1	--	6	ko04371 Apelin signaling pathway;ko04912 GnRH signaling pathway;ko04928 Parathyroid hormone synthesis, secretion and action;ko04933 AGE-RAGE signaling pathway in diabetic complications;ko05020 Prion disease;ko05166 Human T-cell leukemia virus 1 infection;
ENST00000239940	K05759	PFN	profilin	--	6	ko04013 koK signaling pathway - fly;ko04015 Rap1 signaling pathway;ko04810 Regulation of actin cytoskeleton;ko05014 Amyotrophic lateral sclerosis;ko05131 Shigellosis;ko05132 Salmonella infection;
ENST00000240055	K08065	NFYB, HAP3	nuclear transcription Y subunit beta	--	3	ko04612 Antigen processing and presentation;ko05152 Tuberculosis;ko05166 Human T-cell leukemia virus 1 infection;
ENST00000240079	K18463	CCDC53	WASH complex subunit CCDC53	--	2	ko04144 Endocytosis;ko04212 Longevity regulating pathway - worm;
ENST00000240093	K02329	FZD3	frizzled 3	--	17	ko04150 mTOR signaling pathway;ko04310 Wnt signaling pathway;ko04360 Axon guidance;ko04390 Hippo signaling pathway;ko04550 Signaling pathways regulating pluripotency of stem cells;ko04916 Melanogenesis;ko04934 Cushing syndrome;ko05010 Alzheimer disease;ko05022 Pathways of neurodegeneration - multiple diseases;ko05165 Human papillomavirus infection;ko05200 Pathways in cancer;ko05205 Proteoglycans …
ENST00000240095	K14720	SLC39A14, ZIP14	solute carrier family 39 (zinc transporter), member 14	--	3	ko04216 Ferroptosis;ko05010 Alzheimer disease;ko05012 Parkinson disease;
ENST00000240100	K04459	DUSP, MKP	dual specificity ko kinase phosphatase	EC:3.1.3.16 3.1.3.48	2	ko04010 koK signaling pathway;ko04361 Axon regeneration;
ENST00000240101	K04459	DUSP, MKP	dual specificity ko kinase phosphatase	EC:3.1.3.16 3.1.3.48	2	ko04010 koK signaling pathway;ko04361 Axon regeneration;
ENST00000240132	K04804	CHRNA2	nicotinic acetylcholine receptor alpha-2	--	1	ko04080 Neuroactive ligand-receptor interaction;
ENST00000240139	K04348	PPP3C, CNA	serine/threonine-protein phosphatase 2B catalytic subunit	EC:3.1.3.16	33	ko04010 koK signaling pathway;ko04020 Calcium signaling pathway;ko04022 cGMP-PKG signaling pathway;ko04114 Oocyte meiosis;ko04218 Cellular senescence;ko04310 Wnt signaling pathway;ko04360 Axon guidance;ko04370 VEGF signaling pathway;ko04380 Osteoclast differentiation;ko04625 C-type lectin receptor signaling pathway;ko04650 Natural killer cell mediated cytotoxicity;ko04658 Th1 and Th2 cell differe…
ENST00000240285	K11151	RDH10	retinol dehydrogenase 10	EC:1.1.1.-	2	ko00830 Retinol metabolism;ko01100 Metabolic pathways;
ENST00000240328	K10176	TBX2	T-box protein 2	--	1	ko04013 koK signaling pathway - fly;
ENST00000240499	K09228	KRAB	KRAB domain-containing zinc finger protein	--	1	ko05168 Herpes simplex virus 1 infection;
ENST00000240587	K09236	TSHZ	teashirt	--	1	ko04391 Hippo signaling pathway - fly;
ENST00000240615	K08474	TAS2R	taste receptor type 2	--	1	ko04742 Taste transduction;
ENST00000240618	K06728	KLRK1, CD314	killer cell lectin-like receptor subfamily K member 1	--	2	ko04650 Natural killer cell mediated cytotoxicity;ko05144 Malaria;
ENST00000240619	K08474	TAS2R	taste receptor type 2	--	1	ko04742 Taste transduction;
ENST00000240636	K13911	PRB1_2	basic salivary proline-rich protein 1/2	--	1	ko04970 Salivary secretion;
ENST00000240652	K08039	IAPP	islet amyloid polypeptide	--	2	ko04080 Neuroactive ligand-receptor interaction;ko04950 Maturity onset diabetes of the young;
ENST00000240662	K05001	KCNJ8, KIR6.1	potassium inwardly-rectifying channel subfamily J member 8	--	1	ko04022 cGMP-PKG signaling pathway;
ENST00000240687	K08474	TAS2R	taste receptor type 2	--	1	ko04742 Taste transduction;
ENST00000240691	K08474	TAS2R	taste receptor type 2	--	1	ko04742 Taste transduction;
ENST00000240719	K09228	KRAB	KRAB domain-containing zinc finger protein	--	1	ko05168 Herpes simplex virus 1 infection;
ENST00000240731	K09228	KRAB	KRAB domain-containing zinc finger protein	--	1	ko05168 Herpes simplex virus 1 infection;
ENST00000240851	K09292	TFG	protein TFG	--	2	ko05200 Pathways in cancer;ko05216 Thyroid cancer;
ENST00000241001	K08031	PAX6	paired box protein 6	--	2	ko04550 Signaling pathways regulating pluripotency of stem cells;ko04950 Maturity onset diabetes of the young;
ENST00000241014	K04434	koK8IP1, JIP1	mitogen-activated protein kinase 8 interacting protein 1	--	1	ko04010 koK signaling pathway;
ENST00000241041	K13335	PEX16	peroxin-16	--	1	ko04146 Peroxisome;
ENST00000241052	K03781	katE, CAT, catB, srpA	catalase	EC:1.11.1.6	12	ko00380 Tryptophan metabolism;ko00630 Glyoxylate and dicarboxylate metabolism;ko01100 Metabolic pathways;ko01200 Carbon metabolism;ko04068 FoxO signaling pathway;ko04146 Peroxisome;ko04211 Longevity regulating pathway;ko04212 Longevity regulating pathway - worm;ko04213 Longevity regulating pathway - multiple species;ko05014 Amyotrophic lateral sclerosis;ko05022 Pathways of neurodegeneration - mul…
ENST00000241069	K01049	ACHE	acetylcholinesterase	EC:3.1.1.7	2	ko00564 Glycerophospholipid metabolism;ko04725 Cholinergic synapse;
ENST00000241256	K04284	GHSR	growth hormone secretagogue receptor	--	3	ko04024 cAMP signaling pathway;ko04080 Neuroactive ligand-receptor interaction;ko04935 Growth hormone synthesis, secretion and action;
ENST00000241261	K04721	TNFSF10, TRAIL, CD253	tumor necrosis factor ligand superfamily member 10	--	10	ko04060 Cytokine-cytokine receptor interaction;ko04061 Viral protein interaction with cytokine and cytokine receptor;ko04068 FoxO signaling pathway;ko04210 Apoptosis;ko04217 Necroptosis;ko04650 Natural killer cell mediated cytotoxicity;ko05130 Pathogenic Escherichia coli infection;ko05132 Salmonella infection;ko05164 Influenza A;ko05417 Lipid and atherosclerosis;
ENST00000241337	K00799	GST, gst	glutathione S-transferase	EC:2.5.1.18	13	ko00480 Glutathione metabolism;ko00980 Metabolism of xenobiotics by cytochrome P450;ko00982 Drug metabolism - cytochrome P450;ko00983 Drug metabolism - other enzymes;ko01100 Metabolic pathways;ko01524 Platinum drug resistance;ko04212 Longevity regulating pathway - worm;ko05200 Pathways in cancer;ko05204 Chemical carcinogenesis - DNA adducts;ko05207 Chemical carcinogenesis - receptor activation;ko…
ENST00000241356	K04268	ADORA3	adenosine receptor A3	--	3	ko04022 cGMP-PKG signaling pathway;ko04071 Sphingolipid signaling pathway;ko04080 Neuroactive ligand-receptor interaction;
ENST00000241393	K04189	CXCR4, CD184	C-X-C chemokine receptor type 4	--	13	ko03250 Viral life cycle - HIV-1;ko04020 Calcium signaling pathway;ko04060 Cytokine-cytokine receptor interaction;ko04061 Viral protein interaction with cytokine and cytokine receptor;ko04062 Chemokine signaling pathway;ko04144 Endocytosis;ko04360 Axon guidance;ko04670 Leukocyte transendothelial migration;ko04672 Intestinal immune network for IgA production;ko04810 Regulation of actin cytoskeleto…
ENST00000241416	K04670	ACVR2A	activin receptor type-2A	EC:2.7.11.30	4	ko04060 Cytokine-cytokine receptor interaction;ko04350 TGF-beta signaling pathway;ko04550 Signaling pathways regulating pluripotency of stem cells;ko05418 Fluid shear stress and atherosclerosis;
ENST00000241436	K03511	POLK	DNA polymerase kappa	EC:2.7.7.7	17	ko03460 Fanconi anemia pathway;ko05169 Epstein-Barr virus infection;ko05200 Pathways in cancer;ko05202 Transcriptional misregulation in cancer;ko05210 Colorectal cancer;ko05212 Pancreatic cancer;ko05213 Endometrial cancer;ko05214 Glioma;ko05216 Thyroid cancer;ko05217 Basal cell carcinoma;ko05218 Melanoma;ko05220 Chronic myeloid leukemia;ko05222 Small cell lung cancer;ko05223 Non-small cell lung c…
ENST00000241453	K05092	FLT3, FLK2, CD135	fms-related tyrosine kinase 3	EC:2.7.10.1	8	ko04010 koK signaling pathway;ko04014 Ras signaling pathway;ko04151 PI3K-Akt signaling pathway;ko04640 Hematopoietic cell lineage;ko05200 Pathways in cancer;ko05202 Transcriptional misregulation in cancer;ko05221 Acute myeloid leukemia;ko05230 Central carbon metabolism in cancer;
ENST00000241502	K17985	AMBRA1	activating molecule in BECN1-regulated autophagy protein 1	--	7	ko04137 Mitophagy - animal;ko04140 Autophagy - animal;ko05010 Alzheimer disease;ko05014 Amyotrophic lateral sclerosis;ko05016 Huntington disease;ko05017 Spinocerebellar ataxia;ko05022 Pathways of neurodegeneration - multiple diseases;
ENST00000241600	K02967	RP-S2, MRPS2, rpsB	small subunit ribosomal protein S2	--	1	ko03010 Ribosome;
ENST00000241802	K06752	MHC2	MHC class II antigen	--	24	ko04145 Phagosome;ko04514 Cell adhesion molecules;ko04612 Antigen processing and presentation;ko04640 Hematopoietic cell lineage;ko04658 Th1 and Th2 cell differentiation;ko04659 Th17 cell differentiation;ko04672 Intestinal immune network for IgA production;ko04940 Type I diabetes mellitus;ko05140 Leishmaniasis;ko05145 Toxoplasmosis;ko05150 Staphylococcus aureus infection;ko05152 Tuberculosis;ko05…
ENST00000242057	K09093	AHR	aryl hydrocarbon receptor	--	4	ko04659 Th17 cell differentiation;ko04934 Cushing syndrome;ko05207 Chemical carcinogenesis - receptor activation;ko05208 Chemical carcinogenesis - reactive oxygen species;
ENST00000242066	K09431	ETV1	ets translocation variant 1	--	1	ko05202 Transcriptional misregulation in cancer;
ENST00000242140	K02927	RP-L40e, RPL40, UBA52	ubiquitin-large subunit ribosomal protein L40e	--	8	ko03010 Ribosome;ko04120 Ubiquitin mediated proteolysis;ko04137 Mitophagy - animal;ko05012 Parkinson disease;ko05022 Pathways of neurodegeneration - multiple diseases;ko05131 Shigellosis;ko05167 Kaposi sarcoma-associated herpesvirus infection;ko05171 Coronavirus disease - COVID-19;
ENST00000242152	K05232	NPY	neuropeptide Y	--	5	ko04024 cAMP signaling pathway;ko04080 Neuroactive ligand-receptor interaction;ko04920 Adipocytokine signaling pathway;ko04923 Regulation of lipolysis in adipocytes;ko05034 Alcoholism;
ENST00000242208	K04667	INHBA	inhibin beta A chain	--	3	ko04060 Cytokine-cytokine receptor interaction;ko04350 TGF-beta signaling pathway;ko04550 Signaling pathways regulating pluripotency of stem cells;
ENST00000242248	K03513	POLM	DNA polymerase mu	EC:2.7.7.7	1	ko03450 Non-homologous end-joining;
ENST00000242249	K08449	RAMP3	receptor activity modifying protein 3	--	1	ko04270 Vascular smooth muscle contraction;
ENST00000242261	K09069	TWIST	twist	--	1	ko05205 Proteoglycans in cancer;
ENST00000242285	K04644	CLTA, LCA	clathrin light chain A	--	6	ko04142 Lysosome;ko04144 Endocytosis;ko04721 Synaptic vesicle cycle;ko04961 Endocrine and other factor-regulated calcium reabsorption;ko05016 Huntington disease;ko05100 Bacterial invasion of epithelial cells;
ENST00000242310	K03125	TAF1	transcription initiation factor TFIID subunit 1	EC:2.3.1.48 2.7.11.1	1	ko03022 Basal transcription factors;
ENST00000242317	K10409	DNAI1	dynein axonemal intermediate chain 1	--	3	ko05014 Amyotrophic lateral sclerosis;ko05016 Huntington disease;ko05022 Pathways of neurodegeneration - multiple diseases;
ENST00000242375	K00251	AKR1D1	3-oxo-5-beta-steroid 4-dehydrogenase	EC:1.3.1.3	3	ko00120 Primary bile acid biosynthesis;ko00140 Steroid hormone biosynthesis;ko01100 Metabolic pathways;
ENST00000242462	K08028	NEUROG3	neurogenin 3	--	1	ko04950 Maturity onset diabetes of the young;
ENST00000242480	K12496	EGR2	early growth response protein 2	--	4	ko04625 C-type lectin receptor signaling pathway;ko05161 Hepatitis B;ko05166 Human T-cell leukemia virus 1 infection;ko05203 Viral carcinogenesis;
ENST00000242576	K03648	UNG, UDG	uracil-DNA glycosylase	EC:3.2.2.27	2	ko03410 Base excision repair;ko05340 Primary immunodeficiency;
ENST00000242577	K10418	DYNLL	dynein light chain LC8-type	--	2	ko04962 Vasopressin-regulated water reabsorption;ko05132 Salmonella infection;
ENST00000242592	K00248	ACADS, bcd	butyryl-CoA dehydrogenase	EC:1.3.8.1	8	ko00071 Fatty acid degradation;ko00280 Valine, leucine and isoleucine degradation;ko00410 beta-Alanine metabolism;ko00640 Propanoate metabolism;ko00650 Butanoate metabolism;ko01100 Metabolic pathways;ko01200 Carbon metabolism;ko01212 Fatty acid metabolism;
ENST00000242728	K03730	BHLHB3, DEC2	class B basic helix-loop-helix protein 3	--	1	ko04710 Circadian rhythm;
ENST00000242737	K04959	ITPR2	inositol 1,4,5-triphosphate receptor type 2	--	45	ko04020 Calcium signaling pathway;ko04022 cGMP-PKG signaling pathway;ko04070 Phosphatidylinositol signaling system;ko04114 Oocyte meiosis;ko04210 Apoptosis;ko04218 Cellular senescence;ko04270 Vascular smooth muscle contraction;ko04371 Apelin signaling pathway;ko04540 Gap junction;ko04611 Platelet activation;ko04621 NOD-like receptor signaling pathway;ko04625 C-type lectin receptor signaling pathw…
ENST00000242770	K08498	STX6	syntaxin 6	--	1	ko04130 SNARE interactions in vesicular transport;
ENST00000242783	K06071	PKN1	serine/threonine-protein kinase N1	EC:2.7.11.13	4	ko04151 PI3K-Akt signaling pathway;ko04621 NOD-like receptor signaling pathway;ko05132 Salmonella infection;ko05135 Yersinia infection;
ENST00000242804	K09228	KRAB	KRAB domain-containing zinc finger protein	--	1	ko05168 Herpes simplex virus 1 infection;
ENST00000242839	K17686	copA, ctpA, ATP7	P-type Cu+ transporter	EC:7.2.2.8	2	ko01524 Platinum drug resistance;ko04978 Mineral absorption;
ENST00000243050	K04465	NR4A1, HMR	nuclear receptor subfamily 4 group A member 1	--	5	ko04010 koK signaling pathway;ko04151 PI3K-Akt signaling pathway;ko04925 Aldosterone synthesis and secretion;ko04927 Cortisol synthesis and secretion;ko04934 Cushing syndrome;
ENST00000243052	K13755	PDE1	calcium/calmodulin-dependent 3',5'-cyclic nucleotide phosphodiesterase	EC:3.1.4.17	7	ko00230 Purine metabolism;ko01100 Metabolic pathways;ko04020 Calcium signaling pathway;ko04740 Olfactory transduction;ko04742 Taste transduction;ko04924 Renin secretion;ko05032 Morphine addiction;
ENST00000243077	K04550	LRP1, CD91	low-density lipoprotein receptor-related protein 1 (alpha-2-macroglobulin receptor)	--	3	ko04979 Cholesterol metabolism;ko05010 Alzheimer disease;ko05144 Malaria;
ENST00000243112	K10800	SMUG1	single-strand selective monofunctional uracil DNA glycosylase	EC:3.2.2.-	1	ko03410 Base excision repair;
ENST00000243152	K00505	TYR	tyrosinase	EC:1.14.18.1	3	ko00350 Tyrosine metabolism;ko01100 Metabolic pathways;ko04916 Melanogenesis;
ENST00000243167	K15528	FAAH	fatty acid amide hydrolase	EC:3.5.1.99	2	ko04361 Axon regeneration;ko04723 Retrograde endocannabinoid signaling;
ENST00000243213	K05077	IL13RA2, CD213A2	interleukin 13 receptor alpha-2	--	2	ko04060 Cytokine-cytokine receptor interaction;ko04630 JAK-STAT signaling pathway;
ENST00000243219	K06241	LAMA4	laminin, alpha 4	--	9	ko04151 PI3K-Akt signaling pathway;ko04510 Focal adhesion;ko04512 ECM-receptor interaction;ko05143 African trypanosomiasis;ko05145 Toxoplasmosis;ko05146 Amoebiasis;ko05165 Human papillomavirus infection;ko05200 Pathways in cancer;ko05222 Small cell lung cancer;
ENST00000243222	K19479	COL10A	collagen type X alpha	--	1	ko04974 Protein digestion and absorption;
ENST00000243253	K10956	SEC61A	protein transport protein SEC61 subunit alpha	--	4	ko03060 Protein export;ko04141 Protein processing in endoplasmic reticulum;ko04145 Phagosome;ko05110 Vibrio cholerae infection;
ENST00000243298	K07900	RAB9B	Ras-related protein Rab-9B	--	2	ko05132 Salmonella infection;ko05162 Measles;
ENST00000243325	K07899	RAB9A, RAB9	Ras-related protein Rab-9A	--	2	ko05132 Salmonella infection;ko05162 Measles;
ENST00000243326	K11138	RIF1	telomere-associated protein RIF1	--	1	ko04550 Signaling pathways regulating pluripotency of stem cells;
ENST00000243349	K13568	ACVR1C, ALK7	activin receptor type-1C	EC:2.7.11.30	3	ko04060 Cytokine-cytokine receptor interaction;ko04350 TGF-beta signaling pathway;ko04550 Signaling pathways regulating pluripotency of stem cells;
ENST00000243389	K14209	SLC36A, PAT	solute carrier family 36 (proton-coupled amino acid transporter)	--	1	ko04974 Protein digestion and absorption;
ENST00000243440	K09034	BATF	ATF-like basic leucine zipper transcriptional factor	--	1	ko05235 PD-L1 expression and PD-1 checkpoint pathway in cancer;
ENST00000243457	K04996	KCNJ2, KIR2.1	potassium inwardly-rectifying channel subfamily J member 2	--	4	ko04725 Cholinergic synapse;ko04921 Oxytocin signaling pathway;ko04924 Renin secretion;ko04971 Gastric acid secretion;
ENST00000243498	K03678	RRP45, EXOSC9	exosome complex component RRP45	--	1	ko03018 RNA degradation;
ENST00000243501	K01047	PLA2G, SPLA2	secretory phospholipase A2	EC:3.1.1.4	10	ko00564 Glycerophospholipid metabolism;ko00565 Ether lipid metabolism;ko00590 Arachidonic acid metabolism;ko00591 Linoleic acid metabolism;ko00592 alpha-Linolenic acid metabolism;ko01100 Metabolic pathways;ko04014 Ras signaling pathway;ko04270 Vascular smooth muscle contraction;ko04972 Pancreatic secretion;ko04975 Fat digestion and absorption;
ENST00000243563	K11091	SNRPA	U1 small nuclear ribonucleoprotein A	--	1	ko03040 Spliceosome;
ENST00000243611	K04003	C4BPB	complement component 4 binding protein beta	--	2	ko04610 Complement and coagulation cascades;ko05133 Pertussis;
ENST00000243639	K09228	KRAB	KRAB domain-containing zinc finger protein	--	1	ko05168 Herpes simplex virus 1 infection;
ENST00000243643	K09228	KRAB	KRAB domain-containing zinc finger protein	--	1	ko05168 Herpes simplex virus 1 infection;
ENST00000243644	K09228	KRAB	KRAB domain-containing zinc finger protein	--	1	ko05168 Herpes simplex virus 1 infection;
ENST00000243673	K04210	GPR83, GPR72	G protein-coupled receptor 83	--	1	ko04080 Neuroactive ligand-receptor interaction;
ENST00000243776	K00747	CHPF	chondroitin polymerizing factor	EC:2.4.1.175 2.4.1.226	2	ko00532 Glycosaminoglycan biosynthesis - chondroitin sulfate / dermatan sulfate;ko01100 Metabolic pathways;
ENST00000243786	K05500	INHA	inhibin, alpha	--	1	ko04060 Cytokine-cytokine receptor interaction;
ENST00000243810	K15413	SP100	nuclear body protein Sp100	--	2	ko05168 Herpes simplex virus 1 infection;ko05203 Viral carcinogenesis;
ENST00000243893	K06688	UBE2C, UBC11	ubiquitin-conjugating enzyme E2 C	EC:2.3.2.23	1	ko04120 Ubiquitin mediated proteolysis;
ENST00000243911	K04201	MC3R	melanocortin 3 receptor	--	1	ko04080 Neuroactive ligand-receptor interaction;
ENST00000243997	K02135	ATPeF1E, ATP5E, ATP15	F-type H+-transporting ATPase subunit epsilon	--	11	ko00190 Oxidative phosphorylation;ko01100 Metabolic pathways;ko04714 Thermogenesis;ko05010 Alzheimer disease;ko05012 Parkinson disease;ko05014 Amyotrophic lateral sclerosis;ko05016 Huntington disease;ko05020 Prion disease;ko05022 Pathways of neurodegeneration - multiple diseases;ko05208 Chemical carcinogenesis - reactive oxygen species;ko05415 Diabetic cardiomyopathy;
ENST00000244007	K01116	PLCG1	phosphatidylinositol phospholipase C, gamma-1	EC:3.1.4.11	45	ko00562 Inositol phosphate metabolism;ko01100 Metabolic pathways;ko01521 EGFR tyrosine kinase inhibitor resistance;ko04012 ErbB signaling pathway;ko04014 Ras signaling pathway;ko04015 Rap1 signaling pathway;ko04020 Calcium signaling pathway;ko04062 Chemokine signaling pathway;ko04064 NF-kappa B signaling pathway;ko04066 HIF-1 signaling pathway;ko04070 Phosphatidylinositol signaling system;ko04072…
ENST00000244020	K12893	SRSF4_5_6, SFRS4_5_6	serine/arginine-rich splicing factor 4/5/6	--	2	ko03040 Spliceosome;ko05168 Herpes simplex virus 1 infection;
ENST00000244040	K07891	RAB22	Ras-related protein Rab-22	--	1	ko04144 Endocytosis;
ENST00000244043	K01831	PTGIS, CYP8A	prostacyclin synthase	EC:5.3.99.4	2	ko00590 Arachidonic acid metabolism;ko01100 Metabolic pathways;
ENST00000244050	K05707	SNAI1	snail 1	--	1	ko04520 Adherens junction;
ENST00000244051	K11996	MOCS3, UBA4	adenylyltransferase and sulfurtransferase	EC:2.7.7.80 2.8.1.11	1	ko04122 Sulfur relay system;
ENST00000244096	K11447	UTX, KDM6A	lysine-specific demethylase 6A	EC:1.14.11.68	1	ko05202 Transcriptional misregulation in cancer;
ENST00000244174	K05073	IL9R, CD129	interleukin 9 receptor	--	3	ko04060 Cytokine-cytokine receptor interaction;ko04630 JAK-STAT signaling pathway;ko04640 Hematopoietic cell lineage;
ENST00000244204	K00884	NAGK, nagK	N-acetylglucosamine kinase	EC:2.7.1.59	3	ko00520 Amino sugar and nucleotide sugar metabolism;ko01100 Metabolic pathways;ko01250 Biosynthesis of nucleotide sugars;
ENST00000244217	K05606	MCEE, epi	methylmalonyl-CoA/ethylmalonyl-CoA epimerase	EC:5.1.99.1	5	ko00280 Valine, leucine and isoleucine degradation;ko00630 Glyoxylate and dicarboxylate metabolism;ko00640 Propanoate metabolism;ko01100 Metabolic pathways;ko01200 Carbon metabolism;
ENST00000244221	K12581	CNOT7_8, CAF1, POP2	CCR4-NOT transcription complex subunit 7/8	--	1	ko03018 RNA degradation;
ENST00000244227	K12846	SNRNP27	U4/U6.U5 tri-snRNP-associated protein 3	--	1	ko03040 Spliceosome;
ENST00000244230	K14559	MPP10	U3 small nucleolar RNA-associated protein MPP10	--	1	ko03008 Ribosome biogenesis in eukaryotes;
ENST00000244241	K05491	IL17C, CX2	interleukin 17C	--	2	ko04060 Cytokine-cytokine receptor interaction;ko04657 IL-17 signaling pathway;
ENST00000244289	K07188	LIPE, HSL	hormone-sensitive lipase	EC:3.1.1.79	7	ko04024 cAMP signaling pathway;ko04152 AMPK signaling pathway;ko04371 Apelin signaling pathway;ko04714 Thermogenesis;ko04910 Insulin signaling pathway;ko04923 Regulation of lipolysis in adipocytes;ko04925 Aldosterone synthesis and secretion;
ENST00000244520	K11095	SNRPC	U1 small nuclear ribonucleoprotein C	--	1	ko03040 Spliceosome;
ENST00000244533	K05674	ABCC10	ATP-binding cassette, subfamily C (CFTR/MRP), member 10	--	1	ko02010 ABC transporters;
ENST00000244537	K11254	H4	histone H4	--	4	ko04613 Neutrophil extracellular trap formation;ko05034 Alcoholism;ko05203 Viral carcinogenesis;ko05322 Systemic lupus erythematosus;
ENST00000244546	K13339	PEX6, PXAAA1	peroxin-6	--	1	ko04146 Peroxisome;
ENST00000244571	K01872	AARS, alaS	alanyl-tRNA synthetase	EC:6.1.1.7	1	ko00970 Aminoacyl-tRNA biosynthesis;
ENST00000244576	K09228	KRAB	KRAB domain-containing zinc finger protein	--	1	ko05168 Herpes simplex virus 1 infection;
ENST00000244623	K04257	OLFR	olfactory receptor	--	1	ko04740 Olfactory transduction;
ENST00000244711	K11584	PPP2R5	serine/threonine-protein phosphatase 2A regulatory subunit B'	--	8	ko03015 mRNA surveillance pathway;ko04071 Sphingolipid signaling pathway;ko04114 Oocyte meiosis;ko04151 PI3K-Akt signaling pathway;ko04152 AMPK signaling pathway;ko04261 Adrenergic signaling in cardiomyocytes;ko04728 Dopaminergic synapse;ko05165 Human papillomavirus infection;
ENST00000244728	K16629	COL21A	collagen type XXI alpha	--	1	ko04974 Protein digestion and absorption;
ENST00000244741	K06625	CDKN1A, P21, CIP1	cyclin-dependent kinase inhibitor 1A	--	41	ko01522 Endocrine resistance;ko01524 Platinum drug resistance;ko04012 ErbB signaling pathway;ko04066 HIF-1 signaling pathway;ko04068 FoxO signaling pathway;ko04110 Cell cycle;ko04115 p53 signaling pathway;ko04151 PI3K-Akt signaling pathway;ko04218 Cellular senescence;ko04630 JAK-STAT signaling pathway;ko04921 Oxytocin signaling pathway;ko04928 Parathyroid hormone synthesis, secretion and action;k…
ENST00000244763	K13249	SSR1	translocon-associated protein subunit alpha	--	1	ko04141 Protein processing in endoplasmic reticulum;
ENST00000244815	K12581	CNOT7_8, CAF1, POP2	CCR4-NOT transcription complex subunit 7/8	--	1	ko03018 RNA degradation;
ENST00000244869	K09784	EREG	epiregulin	--	4	ko04010 koK signaling pathway;ko04012 ErbB signaling pathway;ko04151 PI3K-Akt signaling pathway;ko05210 Colorectal cancer;
ENST00000245185	K14739	MT1_2	metallothionein 1/2	--	2	ko04212 Longevity regulating pathway - worm;ko04978 Mineral absorption;
ENST00000245206	K14455	GOT2	aspartate aminotransferase, mitochondrial	EC:2.6.1.1	12	ko00220 Arginine biosynthesis;ko00250 Alanine, aspartate and glutamate metabolism;ko00270 Cysteine and methionine metabolism;ko00330 Arginine and proline metabolism;ko00350 Tyrosine metabolism;ko00360 Phenylalanine metabolism;ko00400 Phenylalanine, tyrosine and tryptophan biosynthesis;ko01100 Metabolic pathways;ko01200 Carbon metabolism;ko01210 2-Oxocarboxylic acid metabolism;ko01230 Biosynthesis…
ENST00000245222	K04718	SPHK	sphingosine kinase	EC:2.7.1.91	9	ko00600 Sphingolipid metabolism;ko01100 Metabolic pathways;ko04020 Calcium signaling pathway;ko04071 Sphingolipid signaling pathway;ko04072 Phospholipase D signaling pathway;ko04370 VEGF signaling pathway;ko04371 Apelin signaling pathway;ko04666 Fc gamma R-mediated phagocytosis;ko05152 Tuberculosis;
ENST00000245255	K02156	AUB, PIWI	aubergine	--	1	ko04320 Dorso-ventral axis formation;
ENST00000245312	K14342	SLC10A2, ASBT	solute carrier family 10 (sodium/bile acid cotransporter), member 2	--	1	ko04976 Bile secretion;
ENST00000245407	K08202	SLC22A4_5, OCTN	MFS transporter, OCT family, solute carrier family 22 (organic cation transporter), member 4/5	--	1	ko05231 Choline metabolism in cancer;
ENST00000245414	K09444	IRF1	interferon regulatory factor 1	--	5	ko04625 C-type lectin receptor signaling pathway;ko04668 TNF signaling pathway;ko04917 Prolactin signaling pathway;ko05133 Pertussis;ko05165 Human papillomavirus infection;
ENST00000245451	K04662	BMP4	bone morphogenetic protein 4	--	10	ko04013 koK signaling pathway - fly;ko04060 Cytokine-cytokine receptor interaction;ko04341 Hedgehog signaling pathway - fly;ko04350 TGF-beta signaling pathway;ko04390 Hippo signaling pathway;ko04550 Signaling pathways regulating pluripotency of stem cells;ko04919 Thyroid hormone signaling pathway;ko05200 Pathways in cancer;ko05217 Basal cell carcinoma;ko05418 Fluid shear stress and atherosclerosi…
ENST00000245457	K04259	PTGER2	prostaglandin E receptor 2	--	6	ko04024 cAMP signaling pathway;ko04080 Neuroactive ligand-receptor interaction;ko04750 Inflammatory mediator regulation of TRP channels;ko04924 Renin secretion;ko05163 Human cytomegalovirus infection;ko05200 Pathways in cancer;
ENST00000245458	K02980	RP-S29e, RPS29	small subunit ribosomal protein S29e	--	2	ko03010 Ribosome;ko05171 Coronavirus disease - COVID-19;
ENST00000245479	K18435	SOX9	transcription factor SOX9 (SOX group E)	--	1	ko04024 cAMP signaling pathway;
ENST00000245503	K10352	MYH9s	myosin heavy chain 9/10/11/14	--	4	ko04270 Vascular smooth muscle contraction;ko04530 Tight junction;ko04810 Regulation of actin cytoskeleton;ko05130 Pathogenic Escherichia coli infection;
ENST00000245539	K02992	RP-S7, MRPS7, rpsG	small subunit ribosomal protein S7	--	1	ko03010 Ribosome;
ENST00000245544	K14304	NUP85	nuclear pore complex protein Nup85	--	2	ko03013 Nucleocytoplasmic transport;ko05014 Amyotrophic lateral sclerosis;
ENST00000245552	K01081	E3.1.3.5	5'-nucleotidase	EC:3.1.3.5	5	ko00230 Purine metabolism;ko00240 Pyrimidine metabolism;ko00760 Nicotinate and nicotinamide metabolism;ko01100 Metabolic pathways;ko01232 Nucleotide metabolism;
ENST00000245615	K13516	MBOAT7	lysophospholipid acyltransferase 7	EC:2.3.1.-	1	ko00564 Glycerophospholipid metabolism;
ENST00000245620	K06512	LILR, CD85	leukocyte immunoglobulin-like receptor	--	2	ko04380 Osteoclast differentiation;ko04662 B cell receptor signaling pathway;
ENST00000245621	K06512	LILR, CD85	leukocyte immunoglobulin-like receptor	--	2	ko04380 Osteoclast differentiation;ko04662 B cell receptor signaling pathway;
ENST00000245796	K12494	PSD	PH and SEC7 domain-containing protein	--	2	ko04144 Endocytosis;ko04361 Axon regeneration;
ENST00000245816	K01358	clpP, CLPP	ATP-dependent Clp protease, protease subunit	EC:3.4.21.92	1	ko04212 Longevity regulating pathway - worm;
ENST00000245817	K05472	TNFSF9, CD137L	tumor necrosis factor ligand superfamily member 9	--	1	ko04060 Cytokine-cytokine receptor interaction;
ENST00000245838	K12879	THOC2	THO complex subunit 2	--	2	ko03013 Nucleocytoplasmic transport;ko03040 Spliceosome;
ENST00000245857	K02894	RP-L23e, RPL23	large subunit ribosomal protein L23e	--	2	ko03010 Ribosome;ko05171 Coronavirus disease - COVID-19;
ENST00000245865	K08271	STRADA, LYK5	STE20-related kinase adapter protein alpha	--	2	ko04150 mTOR signaling pathway;ko04152 AMPK signaling pathway;
ENST00000245903	K05470	TNFSF7, CD70	tumor necrosis factor ligand superfamily member 7	--	1	ko04060 Cytokine-cytokine receptor interaction;
ENST00000245907	K03990	C3	complement component 3	--	17	ko04080 Neuroactive ligand-receptor interaction;ko04145 Phagosome;ko04610 Complement and coagulation cascades;ko04613 Neutrophil extracellular trap formation;ko04936 Alcoholic liver disease;ko05131 Shigellosis;ko05133 Pertussis;ko05134 Legionellosis;ko05140 Leishmaniasis;ko05142 Chagas disease;ko05150 Staphylococcus aureus infection;ko05152 Tuberculosis;ko05167 Kaposi sarcoma-associated herpesvir…
ENST00000245908	K04257	OLFR	olfactory receptor	--	1	ko04740 Olfactory transduction;
ENST00000245912	K05477	TNFSF14, LIGHT, CD258	tumor necrosis factor ligand superfamily member 14	--	4	ko04060 Cytokine-cytokine receptor interaction;ko04061 Viral protein interaction with cytokine and cytokine receptor;ko04064 NF-kappa B signaling pathway;ko05168 Herpes simplex virus 1 infection;
ENST00000245932	K06274	VASP	vasodilator-stimulated phosphoprotein	--	7	ko04015 Rap1 signaling pathway;ko04022 cGMP-PKG signaling pathway;ko04510 Focal adhesion;ko04530 Tight junction;ko04611 Platelet activation;ko04666 Fc gamma R-mediated phagocytosis;ko04670 Leukocyte transendothelial migration;
ENST00000245934	K06100	SYMPK	symplekin	--	2	ko03015 mRNA surveillance pathway;ko04530 Tight junction;
ENST00000245957	K12869	CRN, CRNKL1, CLF1, SYF3	crooked neck	--	1	ko03040 Spliceosome;
ENST00000245960	K05866	CDC25B	M-phase inducer phosphatase 2	EC:3.1.3.48	4	ko04010 koK signaling pathway;ko04110 Cell cycle;ko04914 Progesterone-mediated oocyte maturation;ko05206 MicroRNAs in cancer;
ENST00000245983	K05252	GNRH	gonadotropin-releasing hormone	--	3	ko04080 Neuroactive ligand-receptor interaction;ko04912 GnRH signaling pathway;ko04929 GnRH secretion;
ENST00000246015	K06700	PSMF1	proteasome inhibitor subunit 1 (PI31)	--	1	ko03050 Proteasome;
ENST00000246024	K10408	DNAH	dynein axonemal heavy chain	--	3	ko05014 Amyotrophic lateral sclerosis;ko05016 Huntington disease;ko05022 Pathways of neurodegeneration - multiple diseases;
ENST00000246043	K14000	RRBP1	ribosome-binding protein 1	--	1	ko04141 Protein processing in endoplasmic reticulum;
ENST00000246071	K11094	SNRPB2	U2 small nuclear ribonucleoprotein B''	--	1	ko03040 Spliceosome;
ENST00000246100	K05467	ANGPT4	angiopoietin 4	--	5	ko04010 koK signaling pathway;ko04014 Ras signaling pathway;ko04015 Rap1 signaling pathway;ko04066 HIF-1 signaling pathway;ko04151 PI3K-Akt signaling pathway;
ENST00000246115	K04293	S1PR4, EDG6	sphingosine 1-phosphate receptor 4	--	3	ko04068 FoxO signaling pathway;ko04071 Sphingolipid signaling pathway;ko04080 Neuroactive ligand-receptor interaction;
ENST00000246163	K04453	MAX	Max protein	--	4	ko04010 koK signaling pathway;ko05200 Pathways in cancer;ko05202 Transcriptional misregulation in cancer;ko05222 Small cell lung cancer;
ENST00000246166	K05954	FNTB	protein farnesyltransferase subunit beta	EC:2.5.1.58	1	ko00900 Terpenoid backbone biosynthesis;
ENST00000246174	K14284	NXF, TAP, MEX67	nuclear RNA export factor	--	6	ko03008 Ribosome biogenesis in eukaryotes;ko03013 Nucleocytoplasmic transport;ko03015 mRNA surveillance pathway;ko05014 Amyotrophic lateral sclerosis;ko05164 Influenza A;ko05168 Herpes simplex virus 1 infection;
ENST00000246186	K08002	MMP24	matrix metalloproteinase-24 (membrane-inserted)	EC:3.4.24.-	1	ko04928 Parathyroid hormone synthesis, secretion and action;
ENST00000246314	K11593	ELF2C, AGO	eukaryotic translation initiation factor 2C	--	1	ko04361 Axon regeneration;
ENST00000246337	K01599	hemE, UROD	uroporphyrinogen decarboxylase	EC:4.1.1.37	3	ko00860 Porphyrin metabolism;ko01100 Metabolic pathways;ko01240 Biosynthesis of cofactors;
ENST00000246489	K10407	KLC	kinesin light chain	--	7	ko05010 Alzheimer disease;ko05012 Parkinson disease;ko05014 Amyotrophic lateral sclerosis;ko05016 Huntington disease;ko05020 Prion disease;ko05022 Pathways of neurodegeneration - multiple diseases;ko05132 Salmonella infection;
ENST00000246533	K08583	CAPNS1, CAPN4	calpain, small subunit 1	--	1	ko05131 Shigellosis;
ENST00000246548	K10685	UBLE1B, SAE2, UBA2	ubiquitin-like 1-activating enzyme E1 B	EC:6.2.1.45	1	ko04120 Ubiquitin mediated proteolysis;
ENST00000246549	K04328	FFAR2, GPR43	free fatty acid receptor 2	--	1	ko04024 cAMP signaling pathway;
ENST00000246551	K07988	HCST, DAP10	hematopoietic cell signal transducer	--	1	ko04650 Natural killer cell mediated cytotoxicity;
ENST00000246553	K04325	FFAR1, GPR40	free fatty acid receptor 1	--	1	ko04911 Insulin secretion;
ENST00000246635	K07604	KRT1	type I keratin, acidic	--	2	ko04915 Estrogen signaling pathway;ko05150 Staphylococcus aureus infection;
ENST00000246639	K07604	KRT1	type I keratin, acidic	--	2	ko04915 Estrogen signaling pathway;ko05150 Staphylococcus aureus infection;
ENST00000246646	K07604	KRT1	type I keratin, acidic	--	2	ko04915 Estrogen signaling pathway;ko05150 Staphylococcus aureus infection;
ENST00000246657	K04182	CCR7, CD197	C-C chemokine receptor type 7	--	3	ko04060 Cytokine-cytokine receptor interaction;ko04061 Viral protein interaction with cytokine and cytokine receptor;ko04062 Chemokine signaling pathway;
ENST00000246662	K07604	KRT1	type I keratin, acidic	--	2	ko04915 Estrogen signaling pathway;ko05150 Staphylococcus aureus infection;
ENST00000246672	K03728	NR1D1	nuclear receptor subfamily 1 group D member 1	--	1	ko04710 Circadian rhythm;
ENST00000246792	K07829	RRAS	Ras-related protein R-Ras	--	14	ko04010 koK signaling pathway;ko04014 Ras signaling pathway;ko04015 Rap1 signaling pathway;ko04024 cAMP signaling pathway;ko04072 Phospholipase D signaling pathway;ko04137 Mitophagy - animal;ko04140 Autophagy - animal;ko04218 Cellular senescence;ko04360 Axon guidance;ko04371 Apelin signaling pathway;ko04625 C-type lectin receptor signaling pathway;ko04810 Regulation of actin cytoskeleton;ko05132 …
ENST00000246868	K14574	SDO1, SBDS	ribosome maturation protein SDO1	--	1	ko03008 Ribosome biogenesis in eukaryotes;
ENST00000246895	K13914	STATH	statherin	--	1	ko04970 Salivary secretion;
ENST00000246896	K13913	HTN	histatin	--	1	ko04970 Salivary secretion;
ENST00000246912	K09113	MLX	MAX-like protein X	--	2	ko04931 Insulin resistance;ko04932 Non-alcoholic fatty liver disease;
ENST00000246957	K09488	TRAP1, HSP75	TNF receptor-associated protein 1	--	2	ko05012 Parkinson disease;ko05022 Pathways of neurodegeneration - multiple diseases;
ENST00000247005	K05495	GDF1	growth differentiation factor 1	--	1	ko04060 Cytokine-cytokine receptor interaction;
ENST00000247140	K12865	PQBP1, NPW38	polyglutamine-binding protein 1	--	1	ko03040 Spliceosome;
ENST00000247153	K15412	CFP	complement factor properdin	--	1	ko05168 Herpes simplex virus 1 infection;
ENST00000247161	K04375	ELK1	ETS domain-containing protein Elk-1	--	15	ko04010 koK signaling pathway;ko04012 ErbB signaling pathway;ko04014 Ras signaling pathway;ko04510 Focal adhesion;ko04910 Insulin signaling pathway;ko04912 GnRH signaling pathway;ko04921 Oxytocin signaling pathway;ko05140 Leishmaniasis;ko05161 Hepatitis B;ko05163 Human cytomegalovirus infection;ko05166 Human T-cell leukemia virus 1 infection;ko05200 Pathways in cancer;ko05205 Proteoglycans in can…
ENST00000247178	K17889	ATG14L, ATG14	beclin 1-associated autophagy-related key regulator	--	8	ko04140 Autophagy - animal;ko05010 Alzheimer disease;ko05014 Amyotrophic lateral sclerosis;ko05016 Huntington disease;ko05017 Spinocerebellar ataxia;ko05022 Pathways of neurodegeneration - multiple diseases;ko05131 Shigellosis;ko05167 Kaposi sarcoma-associated herpesvirus infection;
ENST00000247194	K18384	L3HYPDH	trans-L-3-hydroxyproline dehydratase	EC:4.2.1.77	2	ko00330 Arginine and proline metabolism;ko01100 Metabolic pathways;
ENST00000247207	K03283	HSPA1s	heat shock 70kDa protein 1/2/6/8	--	12	ko03040 Spliceosome;ko04010 koK signaling pathway;ko04141 Protein processing in endoplasmic reticulum;ko04144 Endocytosis;ko04213 Longevity regulating pathway - multiple species;ko04612 Antigen processing and presentation;ko04915 Estrogen signaling pathway;ko05020 Prion disease;ko05134 Legionellosis;ko05145 Toxoplasmosis;ko05162 Measles;ko05417 Lipid and atherosclerosis;
ENST00000247219	K03120	TBP, tbp	transcription initiation factor TFIID TATA-box-binding protein	--	6	ko03022 Basal transcription factors;ko05016 Huntington disease;ko05017 Spinocerebellar ataxia;ko05165 Human papillomavirus infection;ko05166 Human T-cell leukemia virus 1 infection;ko05203 Viral carcinogenesis;
ENST00000247225	K04716	SGPP1	sphingosine-1-phosphate phosphatase 1	EC:3.1.3.-	3	ko00600 Sphingolipid metabolism;ko01100 Metabolic pathways;ko04071 Sphingolipid signaling pathway;
ENST00000247461	K08054	CANX	calnexin	--	5	ko04141 Protein processing in endoplasmic reticulum;ko04145 Phagosome;ko04612 Antigen processing and presentation;ko04918 Thyroid hormone synthesis;ko05166 Human T-cell leukemia virus 1 infection;
ENST00000247470	K12799	PYCARD, ASC	apoptosis-associated speck-like protein containing a CARD	--	12	ko04217 Necroptosis;ko04621 NOD-like receptor signaling pathway;ko04623 Cytosolic DNA-sensing pathway;ko04625 C-type lectin receptor signaling pathway;ko05130 Pathogenic Escherichia coli infection;ko05131 Shigellosis;ko05132 Salmonella infection;ko05133 Pertussis;ko05134 Legionellosis;ko05135 Yersinia infection;ko05164 Influenza A;ko05417 Lipid and atherosclerosis;
ENST00000247655	K02272	COX7C	cytochrome c oxidase subunit 7c	--	13	ko00190 Oxidative phosphorylation;ko01100 Metabolic pathways;ko04260 Cardiac muscle contraction;ko04714 Thermogenesis;ko04932 Non-alcoholic fatty liver disease;ko05010 Alzheimer disease;ko05012 Parkinson disease;ko05014 Amyotrophic lateral sclerosis;ko05016 Huntington disease;ko05020 Prion disease;ko05022 Pathways of neurodegeneration - multiple diseases;ko05208 Chemical carcinogenesis - reactive…
ENST00000247668	K03173	TRAF2	TNF receptor-associated factor 2	EC:2.3.2.27	32	ko04010 koK signaling pathway;ko04064 NF-kappa B signaling pathway;ko04071 Sphingolipid signaling pathway;ko04141 Protein processing in endoplasmic reticulum;ko04210 Apoptosis;ko04217 Necroptosis;ko04380 Osteoclast differentiation;ko04621 NOD-like receptor signaling pathway;ko04622 RIG-I-like receptor signaling pathway;ko04657 IL-17 signaling pathway;ko04668 TNF signaling pathway;ko04920 Adipocyt…
ENST00000247866	K03958	NDUFB2	NADH dehydrogenase (ubiquinone) 1 beta subcomplex subunit 2	--	13	ko00190 Oxidative phosphorylation;ko01100 Metabolic pathways;ko04714 Thermogenesis;ko04723 Retrograde endocannabinoid signaling;ko04932 Non-alcoholic fatty liver disease;ko05010 Alzheimer disease;ko05012 Parkinson disease;ko05014 Amyotrophic lateral sclerosis;ko05016 Huntington disease;ko05020 Prion disease;ko05022 Pathways of neurodegeneration - multiple diseases;ko05208 Chemical carcinogenesis …
ENST00000247879	K08474	TAS2R	taste receptor type 2	--	1	ko04742 Taste transduction;
ENST00000247881	K08474	TAS2R	taste receptor type 2	--	1	ko04742 Taste transduction;
ENST00000247883	K08474	TAS2R	taste receptor type 2	--	1	ko04742 Taste transduction;
ENST00000247930	K09228	KRAB	KRAB domain-containing zinc finger protein	--	1	ko05168 Herpes simplex virus 1 infection;
ENST00000247933	K01217	IDUA	L-iduronidase	EC:3.2.1.76	3	ko00531 Glycosaminoglycan degradation;ko01100 Metabolic pathways;ko04142 Lysosome;
ENST00000247956	K09228	KRAB	KRAB domain-containing zinc finger protein	--	1	ko05168 Herpes simplex virus 1 infection;
ENST00000247970	K09578	PIN1	peptidyl-prolyl cis-trans isomerase NIMA-interacting 1	EC:5.2.1.8	2	ko03250 Viral life cycle - HIV-1;ko04622 RIG-I-like receptor signaling pathway;
ENST00000247986	K10394	KIF3A	kinesin family member 3A	--	1	ko04340 Hedgehog signaling pathway;
ENST00000247992	K01047	PLA2G, SPLA2	secretory phospholipase A2	EC:3.1.1.4	10	ko00564 Glycerophospholipid metabolism;ko00565 Ether lipid metabolism;ko00590 Arachidonic acid metabolism;ko00591 Linoleic acid metabolism;ko00592 alpha-Linolenic acid metabolism;ko01100 Metabolic pathways;ko04014 Ras signaling pathway;ko04270 Vascular smooth muscle contraction;ko04972 Pancreatic secretion;ko04975 Fat digestion and absorption;
ENST00000248054	K11644	SIN3A	paired amphipathic helix protein Sin3a	--	4	ko04919 Thyroid hormone signaling pathway;ko05016 Huntington disease;ko05169 Epstein-Barr virus infection;ko05202 Transcriptional misregulation in cancer;
ENST00000248070	K12472	EPS15	epidermal growth factor receptor substrate 15	--	1	ko04144 Endocytosis;
ENST00000248071	K17845	KLF2	krueppel-like factor 2	--	3	ko04068 FoxO signaling pathway;ko04371 Apelin signaling pathway;ko05418 Fluid shear stress and atherosclerosis;
ENST00000248072	K04257	OLFR	olfactory receptor	--	1	ko04740 Olfactory transduction;
ENST00000248073	K04257	OLFR	olfactory receptor	--	1	ko04740 Olfactory transduction;
ENST00000248076	K04236	F2RL3, PAR4	coagulation factor II (thrombin) receptor-like 3	--	5	ko04015 Rap1 signaling pathway;ko04080 Neuroactive ligand-receptor interaction;ko04610 Complement and coagulation cascades;ko04611 Platelet activation;ko05200 Pathways in cancer;
ENST00000248098	K04482	RAD51	DNA repair protein RAD51	--	4	ko03440 Homologous recombination;ko03460 Fanconi anemia pathway;ko05200 Pathways in cancer;ko05212 Pancreatic cancer;
ENST00000248150	K04547	GNG13	guanine nucleotide-binding protein G(I)/G(S)/G(O) subunit gamma-13	--	21	ko04014 Ras signaling pathway;ko04062 Chemokine signaling pathway;ko04151 PI3K-Akt signaling pathway;ko04371 Apelin signaling pathway;ko04713 Circadian entrainment;ko04723 Retrograde endocannabinoid signaling;ko04724 Glutamatergic synapse;ko04725 Cholinergic synapse;ko04726 Serotonergic synapse;ko04727 GABAergic synapse;ko04728 Dopaminergic synapse;ko04740 Olfactory transduction;ko04742 Taste tra…
ENST00000248151	K07375	TUBB	tubulin beta	--	10	ko04145 Phagosome;ko04540 Gap junction;ko05010 Alzheimer disease;ko05012 Parkinson disease;ko05014 Amyotrophic lateral sclerosis;ko05016 Huntington disease;ko05020 Prion disease;ko05022 Pathways of neurodegeneration - multiple diseases;ko05130 Pathogenic Escherichia coli infection;ko05132 Salmonella infection;
ENST00000248211	K09228	KRAB	KRAB domain-containing zinc finger protein	--	1	ko05168 Herpes simplex virus 1 infection;
ENST00000248244	K05842	TRIF	toll-like receptor adapter molecule 1	--	16	ko04064 NF-kappa B signaling pathway;ko04217 Necroptosis;ko04620 Toll-like receptor signaling pathway;ko04621 NOD-like receptor signaling pathway;ko04936 Alcoholic liver disease;ko05133 Pertussis;ko05135 Yersinia infection;ko05142 Chagas disease;ko05160 Hepatitis C;ko05161 Hepatitis B;ko05164 Influenza A;ko05165 Human papillomavirus infection;ko05167 Kaposi sarcoma-associated herpesvirus infectio…
ENST00000248248	K17985	AMBRA1	activating molecule in BECN1-regulated autophagy protein 1	--	7	ko04137 Mitophagy - animal;ko04140 Autophagy - animal;ko05010 Alzheimer disease;ko05014 Amyotrophic lateral sclerosis;ko05016 Huntington disease;ko05017 Spinocerebellar ataxia;ko05022 Pathways of neurodegeneration - multiple diseases;
ENST00000248384	K04257	OLFR	olfactory receptor	--	1	ko04740 Olfactory transduction;
ENST00000248437	K07374	TUBA	tubulin alpha	--	12	ko04145 Phagosome;ko04210 Apoptosis;ko04530 Tight junction;ko04540 Gap junction;ko05010 Alzheimer disease;ko05012 Parkinson disease;ko05014 Amyotrophic lateral sclerosis;ko05016 Huntington disease;ko05020 Prion disease;ko05022 Pathways of neurodegeneration - multiple diseases;ko05130 Pathogenic Escherichia coli infection;ko05132 Salmonella infection;
ENST00000248484	K05155	TNFRSF19, TROY	tumor necrosis factor receptor superfamily member 19	--	1	ko04060 Cytokine-cytokine receptor interaction;
ENST00000248553	K04455	HSPB1	heat shock protein beta-1	--	3	ko04010 koK signaling pathway;ko04370 VEGF signaling pathway;ko05146 Amoebiasis;
ENST00000248564	K04546	GNG11	guanine nucleotide-binding protein G(I)/G(S)/G(O) subunit gamma-11	--	18	ko04014 Ras signaling pathway;ko04062 Chemokine signaling pathway;ko04151 PI3K-Akt signaling pathway;ko04371 Apelin signaling pathway;ko04713 Circadian entrainment;ko04723 Retrograde endocannabinoid signaling;ko04724 Glutamatergic synapse;ko04725 Cholinergic synapse;ko04726 Serotonergic synapse;ko04727 GABAergic synapse;ko04728 Dopaminergic synapse;ko04926 Relaxin signaling pathway;ko05032 Morphi…
ENST00000248566	K10881	SHFM1, DSS1, RPN15	26 proteasome complex subunit DSS1	--	10	ko03050 Proteasome;ko03440 Homologous recombination;ko05010 Alzheimer disease;ko05012 Parkinson disease;ko05014 Amyotrophic lateral sclerosis;ko05016 Huntington disease;ko05017 Spinocerebellar ataxia;ko05020 Prion disease;ko05022 Pathways of neurodegeneration - multiple diseases;ko05169 Epstein-Barr virus infection;
ENST00000248572	K04548	GNGT1	guanine nucleotide-binding protein G(T) subunit gamma-T1	--	19	ko04014 Ras signaling pathway;ko04062 Chemokine signaling pathway;ko04151 PI3K-Akt signaling pathway;ko04371 Apelin signaling pathway;ko04713 Circadian entrainment;ko04723 Retrograde endocannabinoid signaling;ko04724 Glutamatergic synapse;ko04725 Cholinergic synapse;ko04726 Serotonergic synapse;ko04727 GABAergic synapse;ko04728 Dopaminergic synapse;ko04744 Phototransduction;ko04926 Relaxin signal…
ENST00000248598	K12581	CNOT7_8, CAF1, POP2	CCR4-NOT transcription complex subunit 7/8	--	1	ko03018 RNA degradation;
ENST00000248633	K13338	PEX1	peroxin-1	--	1	ko04146 Peroxisome;
ENST00000248879	K06262	GP1BB, CD42c	platelet glycoprotein Ib beta chain	--	3	ko04512 ECM-receptor interaction;ko04611 Platelet activation;ko04640 Hematopoietic cell lineage;
ENST00000248899	K08012	NCF4, P40PHOX	neutrophil cytosolic factor 4	--	8	ko04145 Phagosome;ko04380 Osteoclast differentiation;ko04613 Neutrophil extracellular trap formation;ko04670 Leukocyte transendothelial migration;ko05020 Prion disease;ko05140 Leishmaniasis;ko05415 Diabetic cardiomyopathy;ko05417 Lipid and atherosclerosis;
ENST00000248901	K18441	CYTH	cytohesin	--	5	ko04072 Phospholipase D signaling pathway;ko04144 Endocytosis;ko05130 Pathogenic Escherichia coli infection;ko05131 Shigellosis;ko05132 Salmonella infection;
ENST00000248924	K00639	kbl, GCAT	glycine C-acetyltransferase	EC:2.3.1.29	2	ko00260 Glycine, serine and threonine metabolism;ko01100 Metabolic pathways;
ENST00000248975	K16198	YWHAG_H	14-3-3 protein gamma/eta	--	6	ko04110 Cell cycle;ko04114 Oocyte meiosis;ko04151 PI3K-Akt signaling pathway;ko04390 Hippo signaling pathway;ko05160 Hepatitis C;ko05203 Viral carcinogenesis;
ENST00000249005	K01988	A4GALT	lactosylceramide 4-alpha-galactosyltransferase	EC:2.4.1.228	3	ko00601 Glycosphingolipid biosynthesis - lacto and neolacto series;ko00603 Glycosphingolipid biosynthesis - globo and isoglobo series;ko01100 Metabolic pathways;
ENST00000249016	K04320	MCHR1	melanin-concentrating hormone receptor 1	--	1	ko04080 Neuroactive ligand-receptor interaction;
ENST00000249041	K04232	GALR3	galanin receptor 3	--	1	ko04080 Neuroactive ligand-receptor interaction;
ENST00000249042	K01011	TST, MPST, sseA	thiosulfate/3-mercaptopyruvate sulfurtransferase	EC:2.8.1.1 2.8.1.2	4	ko00270 Cysteine and methionine metabolism;ko00920 Sulfur metabolism;ko01100 Metabolic pathways;ko04122 Sulfur relay system;
ENST00000249053	K06554	IGLL1, IGLL, CD179b	immunoglobulin lambda-like polypeptide 1	--	1	ko05340 Primary immunodeficiency;
ENST00000249064	K17985	AMBRA1	activating molecule in BECN1-regulated autophagy protein 1	--	7	ko04137 Mitophagy - animal;ko04140 Autophagy - animal;ko05010 Alzheimer disease;ko05014 Amyotrophic lateral sclerosis;ko05016 Huntington disease;ko05017 Spinocerebellar ataxia;ko05022 Pathways of neurodegeneration - multiple diseases;
ENST00000249071	K07860	RAC2	Ras-related C3 botulinum toxin substrate 2	--	29	ko04010 koK signaling pathway;ko04014 Ras signaling pathway;ko04015 Rap1 signaling pathway;ko04024 cAMP signaling pathway;ko04062 Chemokine signaling pathway;ko04071 Sphingolipid signaling pathway;ko04310 Wnt signaling pathway;ko04360 Axon guidance;ko04370 VEGF signaling pathway;ko04510 Focal adhesion;ko04520 Adherens junction;ko04613 Neutrophil extracellular trap formation;ko04650 Natural killer…
ENST00000249075	K05419	LIF	leukemia inhibitory factor	--	4	ko04060 Cytokine-cytokine receptor interaction;ko04550 Signaling pathways regulating pluripotency of stem cells;ko04630 JAK-STAT signaling pathway;ko04668 TNF signaling pathway;
ENST00000249116	K18750	APOBEC3	C-&gt;U-editing enzyme APOBEC3	EC:3.5.4.-	2	ko03250 Viral life cycle - HIV-1;ko05170 Human immunodeficiency virus 1 infection;
ENST00000249284	K08474	TAS2R	taste receptor type 2	--	1	ko04742 Taste transduction;
ENST00000249289	K02151	ATPeV1F, ATP6S14	V-type H+-transporting ATPase subunit F	--	10	ko00190 Oxidative phosphorylation;ko01100 Metabolic pathways;ko04145 Phagosome;ko04150 mTOR signaling pathway;ko04721 Synaptic vesicle cycle;ko04966 Collecting duct acid secretion;ko05110 Vibrio cholerae infection;ko05120 Epithelial cell signaling in Helicobacter pylori infection;ko05165 Human papillomavirus infection;ko05323 Rheumatoid arthritis;
ENST00000249299	K12627	LSM8	U6 snRNA-associated Sm-like protein LSm8	--	2	ko03018 RNA degradation;ko03040 Spliceosome;
ENST00000249344	K11447	UTX, KDM6A	lysine-specific demethylase 6A	EC:1.14.11.68	1	ko05202 Transcriptional misregulation in cancer;
ENST00000249363	K16351	LRRC4, NGL2	netrin-G2 ligand	--	2	ko04360 Axon guidance;ko04514 Cell adhesion molecules;
ENST00000249373	K06226	SMO	smoothened	--	6	ko04340 Hedgehog signaling pathway;ko04341 Hedgehog signaling pathway - fly;ko04360 Axon guidance;ko05200 Pathways in cancer;ko05205 Proteoglycans in cancer;ko05217 Basal cell carcinoma;
ENST00000249396	K11412	SIRT2, SIR2L2	NAD+-dependent protein deacetylase sirtuin 2	EC:2.3.1.286	2	ko00760 Nicotinate and nicotinamide metabolism;ko01100 Metabolic pathways;
ENST00000249501	K09295	HOXD10	homrobox protein Hox-D10	--	2	ko05205 Proteoglycans in cancer;ko05206 MicroRNAs in cancer;
ENST00000249636	K04706	PIAS1	E3 SUMO-protein ligase PIAS1	EC:2.3.2.-	3	ko04120 Ubiquitin mediated proteolysis;ko04630 JAK-STAT signaling pathway;ko05160 Hepatitis C;
ENST00000249647	K08508	SNAP23	synaptosomal-associated protein 23	--	2	ko04130 SNARE interactions in vesicular transport;ko04611 Platelet activation;
ENST00000249749	K06051	DLL	delta	--	6	ko01522 Endocrine resistance;ko04330 Notch signaling pathway;ko04658 Th1 and Th2 cell differentiation;ko05200 Pathways in cancer;ko05207 Chemical carcinogenesis - receptor activation;ko05224 Breast cancer;
ENST00000249750	K07249	ALDH1A	retinal dehydrogenase	EC:1.2.1.36	2	ko00830 Retinol metabolism;ko01100 Metabolic pathways;
ENST00000249822	K12581	CNOT7_8, CAF1, POP2	CCR4-NOT transcription complex subunit 7/8	--	1	ko03018 RNA degradation;
ENST00000249883	K06104	AMOTL	angiomotin like	--	1	ko04530 Tight junction;
ENST00000249887	K04186	ACKR4, CCRL1, CCR11	atypical chemokine receptor 4	--	2	ko04060 Cytokine-cytokine receptor interaction;ko04061 Viral protein interaction with cytokine and cytokine receptor;
ENST00000249910	K10801	MBD4	methyl-CpG-binding domain protein 4	EC:3.2.2.-	1	ko03410 Base excision repair;
ENST00000250003	K09064	MYOD1, MYF3	myogenic factor 3	--	1	ko05017 Spinocerebellar ataxia;
ENST00000250018	K00502	TPH1_2	tryptophan 5-monooxygenase	EC:1.14.16.4	5	ko00380 Tryptophan metabolism;ko00790 Folate biosynthesis;ko01100 Metabolic pathways;ko04361 Axon regeneration;ko04726 Serotonergic synapse;
ENST00000250087	K17767	AIP, XAP2	AH receptor-interacting protein	--	2	ko04934 Cushing syndrome;ko05207 Chemical carcinogenesis - receptor activation;
ENST00000250092	K06501	CD68	CD68 antigen	--	1	ko04142 Lysosome;
ENST00000250111	K01540	ATP1B, CD298	sodium/potassium-transporting ATPase subunit beta	--	18	ko04022 cGMP-PKG signaling pathway;ko04024 cAMP signaling pathway;ko04260 Cardiac muscle contraction;ko04261 Adrenergic signaling in cardiomyocytes;ko04911 Insulin secretion;ko04918 Thyroid hormone synthesis;ko04919 Thyroid hormone signaling pathway;ko04925 Aldosterone synthesis and secretion;ko04960 Aldosterone-regulated sodium reabsorption;ko04961 Endocrine and other factor-regulated calcium re…
ENST00000250244	K12393	AP1M	AP-1 complex subunit mu	--	2	ko04142 Lysosome;ko05170 Human immunodeficiency virus 1 infection;
ENST00000250360	K06740	SIGLEC9, CD329	sialic acid binding Ig-like lectin 9	--	1	ko04613 Neutrophil extracellular trap formation;
ENST00000250373	K17334	NFATC4, NFAT3	nuclear factor of activated T-cells, cytoplasmic 4	--	11	ko04022 cGMP-PKG signaling pathway;ko04218 Cellular senescence;ko04310 Wnt signaling pathway;ko04360 Axon guidance;ko04625 C-type lectin receptor signaling pathway;ko04921 Oxytocin signaling pathway;ko05161 Hepatitis B;ko05163 Human cytomegalovirus infection;ko05166 Human T-cell leukemia virus 1 infection;ko05167 Kaposi sarcoma-associated herpesvirus infection;ko05170 Human immunodeficiency virus…
ENST00000250378	K01329	CMA1	chymase	EC:3.4.21.39	2	ko04614 Renin-angiotensin system;ko05415 Diabetic cardiomyopathy;
ENST00000250405	K02163	BCLW	apoptosis regulator BCL-W	--	1	ko05206 MicroRNAs in cancer;
ENST00000250416	K10798	PARP2_3_4	poly [ADP-ribose] polymerase 2/3/4	EC:2.4.2.30	3	ko03410 Base excision repair;ko04210 Apoptosis;ko04212 Longevity regulating pathway - worm;
ENST00000250457	K09592	EGLN, HPH	hypoxia-inducible factor prolyl hydroxylase	EC:1.14.11.29	3	ko04066 HIF-1 signaling pathway;ko05200 Pathways in cancer;ko05211 Renal cell carcinoma;
ENST00000250489	K13084	TMEM55	phosphatidylinositol-4,5-bisphosphate 4-phosphatase	EC:3.1.3.78	1	ko04070 Phosphatidylinositol signaling system;
ENST00000250498	K12668	OST2, DAD1	oligosaccharyltransferase complex subunit epsilon	--	4	ko00510 N-Glycan biosynthesis;ko00513 Various types of N-glycan biosynthesis;ko01100 Metabolic pathways;ko04141 Protein processing in endoplasmic reticulum;
ENST00000250535	K00456	CDO1	cysteine dioxygenase	EC:1.13.11.20	3	ko00270 Cysteine and methionine metabolism;ko00430 Taurine and hypotaurine metabolism;ko01100 Metabolic pathways;
ENST00000250559	K07836	RAP1B	Ras-related protein Rap-1B	--	14	ko04010 koK signaling pathway;ko04014 Ras signaling pathway;ko04015 Rap1 signaling pathway;ko04024 cAMP signaling pathway;ko04062 Chemokine signaling pathway;ko04510 Focal adhesion;ko04611 Platelet activation;ko04670 Leukocyte transendothelial migration;ko04720 Long-term potentiation;ko04722 Neurotrophin signaling pathway;ko04934 Cushing syndrome;ko04972 Pancreatic secretion;ko05211 Renal cell ca…
ENST00000250615	K00669	AANAT	arylalkylamine N-acetyltransferase	EC:2.3.1.87	2	ko00380 Tryptophan metabolism;ko01100 Metabolic pathways;
ENST00000250617	K05729	ARHGEF6, PIXA	Rho guanine nucleotide exchange factor 6	--	2	ko04810 Regulation of actin cytoskeleton;ko05212 Pancreatic cancer;
ENST00000250699	K04811	CHRNA10	nicotinic acetylcholine receptor alpha-10	--	1	ko04080 Neuroactive ligand-receptor interaction;
ENST00000250784	K02987	RP-S4e, RPS4	small subunit ribosomal protein S4e	--	2	ko03010 Ribosome;ko05171 Coronavirus disease - COVID-19;
ENST00000250831	K12885	RBMX, HNRNPG	heterogeneous nuclear ribonucleoprotein G	--	1	ko03040 Spliceosome;
ENST00000250894	K04436	koK8IP3, JIP3	mitogen-activated protein kinase 8 interacting protein 3	--	1	ko04010 koK signaling pathway;
ENST00000250896	K04372	MKNK, MNK	ko kinase interacting serine/threonine kinase	EC:2.7.11.1	3	ko04010 koK signaling pathway;ko04066 HIF-1 signaling pathway;ko04910 Insulin signaling pathway;
ENST00000250971	K04526	INS	insulin	--	30	ko04010 koK signaling pathway;ko04014 Ras signaling pathway;ko04015 Rap1 signaling pathway;ko04022 cGMP-PKG signaling pathway;ko04066 HIF-1 signaling pathway;ko04068 FoxO signaling pathway;ko04072 Phospholipase D signaling pathway;ko04114 Oocyte meiosis;ko04140 Autophagy - animal;ko04150 mTOR signaling pathway;ko04151 PI3K-Akt signaling pathway;ko04152 AMPK signaling pathway;ko04211 Longevity reg…
ENST00000251020	K09228	KRAB	KRAB domain-containing zinc finger protein	--	1	ko05168 Herpes simplex virus 1 infection;
ENST00000251047	K10080	LMAN1, ERGIC53	lectin, mannose-binding 1	--	1	ko04141 Protein processing in endoplasmic reticulum;
ENST00000251074	K14302	NUP37	nuclear pore complex protein Nup37	--	2	ko03013 Nucleocytoplasmic transport;ko05014 Amyotrophic lateral sclerosis;
ENST00000251081	K07601	DSC2	desmocollin 2	--	1	ko05412 Arrhythmogenic right ventricular cardiomyopathy;
ENST00000251102	K04952	CNGB1	cyclic nucleotide gated channel beta 1	--	4	ko04022 cGMP-PKG signaling pathway;ko04024 cAMP signaling pathway;ko04740 Olfactory transduction;ko04744 Phototransduction;
ENST00000251195	K17985	AMBRA1	activating molecule in BECN1-regulated autophagy protein 1	--	7	ko04137 Mitophagy - animal;ko04140 Autophagy - animal;ko05010 Alzheimer disease;ko05014 Amyotrophic lateral sclerosis;ko05016 Huntington disease;ko05017 Spinocerebellar ataxia;ko05022 Pathways of neurodegeneration - multiple diseases;
ENST00000251250	K12581	CNOT7_8, CAF1, POP2	CCR4-NOT transcription complex subunit 7/8	--	1	ko03018 RNA degradation;
ENST00000251268	K12581	CNOT7_8, CAF1, POP2	CCR4-NOT transcription complex subunit 7/8	--	1	ko03018 RNA degradation;
ENST00000251269	K09228	KRAB	KRAB domain-containing zinc finger protein	--	1	ko05168 Herpes simplex virus 1 infection;
ENST00000251287	K04955	HCN2	hyperpolarization activated cyclic nucleotide-gated potassium channel 2	--	2	ko04024 cAMP signaling pathway;ko04929 GnRH secretion;
ENST00000251303	K15078	SLX1	structure-specific endonuclease subunit SLX1	EC:3.6.1.-	1	ko03460 Fanconi anemia pathway;
ENST00000251363	K04710	CERS1, LASS1	sphingoid base N-stearoyltransferase	EC:2.3.1.299	3	ko00600 Sphingolipid metabolism;ko01100 Metabolic pathways;ko04071 Sphingolipid signaling pathway;
ENST00000251372	K06512	LILR, CD85	leukocyte immunoglobulin-like receptor	--	2	ko04380 Osteoclast differentiation;ko04662 B cell receptor signaling pathway;
ENST00000251376	K06512	LILR, CD85	leukocyte immunoglobulin-like receptor	--	2	ko04380 Osteoclast differentiation;ko04662 B cell receptor signaling pathway;
ENST00000251377	K06512	LILR, CD85	leukocyte immunoglobulin-like receptor	--	2	ko04380 Osteoclast differentiation;ko04662 B cell receptor signaling pathway;
ENST00000251412	K10389	TUBG	tubulin gamma	--	1	ko05165 Human papillomavirus infection;
ENST00000251413	K10389	TUBG	tubulin gamma	--	1	ko05165 Human papillomavirus infection;
ENST00000251424	K04004	CFH, HF1	complement factor H	--	2	ko04610 Complement and coagulation cascades;ko05150 Staphylococcus aureus infection;
ENST00000251453	K02960	RP-S16e, RPS16	small subunit ribosomal protein S16e	--	2	ko03010 Ribosome;ko05171 Coronavirus disease - COVID-19;
ENST00000251527	K17985	AMBRA1	activating molecule in BECN1-regulated autophagy protein 1	--	7	ko04137 Mitophagy - animal;ko04140 Autophagy - animal;ko05010 Alzheimer disease;ko05014 Amyotrophic lateral sclerosis;ko05016 Huntington disease;ko05017 Spinocerebellar ataxia;ko05022 Pathways of neurodegeneration - multiple diseases;
ENST00000251535	K00458	ALOX12	arachidonate 12-lipoxygenase	EC:1.13.11.31	5	ko00590 Arachidonic acid metabolism;ko01100 Metabolic pathways;ko01523 Antifolate resistance;ko04726 Serotonergic synapse;ko04750 Inflammatory mediator regulation of TRP channels;
ENST00000251566	K00699	UGT	glucuronosyltransferase	EC:2.4.1.17	13	ko00040 Pentose and glucuronate interconversions;ko00053 Ascorbate and aldarate metabolism;ko00140 Steroid hormone biosynthesis;ko00830 Retinol metabolism;ko00860 Porphyrin metabolism;ko00980 Metabolism of xenobiotics by cytochrome P450;ko00982 Drug metabolism - cytochrome P450;ko00983 Drug metabolism - other enzymes;ko01100 Metabolic pathways;ko01240 Biosynthesis of cofactors;ko04976 Bile secret…
ENST00000251595	K13822	HBA	hemoglobin subunit alpha	--	2	ko05143 African trypanosomiasis;ko05144 Malaria;
ENST00000251642	K12649	DHX58, LGP2	ATP-dependent RNA helicase DHX58	EC:3.6.4.13	1	ko04622 RIG-I-like receptor signaling pathway;
ENST00000251643	K07604	KRT1	type I keratin, acidic	--	2	ko04915 Estrogen signaling pathway;ko05150 Staphylococcus aureus infection;
ENST00000251645	K07604	KRT1	type I keratin, acidic	--	2	ko04915 Estrogen signaling pathway;ko05150 Staphylococcus aureus infection;
ENST00000251646	K07604	KRT1	type I keratin, acidic	--	2	ko04915 Estrogen signaling pathway;ko05150 Staphylococcus aureus infection;
ENST00000251654	K01966	PCCB, pccB	propionyl-CoA carboxylase beta chain	EC:6.4.1.3 2.1.3.15	5	ko00280 Valine, leucine and isoleucine degradation;ko00630 Glyoxylate and dicarboxylate metabolism;ko00640 Propanoate metabolism;ko01100 Metabolic pathways;ko01200 Carbon metabolism;
ENST00000251775	K17919	SNX4	sorting nexin-4	--	1	ko04144 Endocytosis;
ENST00000251810	K10808	RRM2	ribonucleoside-diphosphate reductase subunit M2	EC:1.17.4.1	7	ko00230 Purine metabolism;ko00240 Pyrimidine metabolism;ko00480 Glutathione metabolism;ko00983 Drug metabolism - other enzymes;ko01100 Metabolic pathways;ko01232 Nucleotide metabolism;ko04115 p53 signaling pathway;
ENST00000251822	K07868	RHOBTB1_2	Rho-related BTB domain-containing protein 1/2	--	1	ko04120 Ubiquitin mediated proteolysis;
ENST00000251849	K04366	RAF1	RAF proto-oncogene serine/threonine-protein kinase	EC:2.7.11.1	83	ko01521 EGFR tyrosine kinase inhibitor resistance;ko01522 Endocrine resistance;ko04010 koK signaling pathway;ko04012 ErbB signaling pathway;ko04014 Ras signaling pathway;ko04015 Rap1 signaling pathway;ko04022 cGMP-PKG signaling pathway;ko04024 cAMP signaling pathway;ko04062 Chemokine signaling pathway;ko04068 FoxO signaling pathway;ko04071 Sphingolipid signaling pathway;ko04072 Phospholipase D si…
ENST00000251871	K15133	MED17	mediator of RNA polymerase II transcription subunit 17	--	1	ko04919 Thyroid hormone signaling pathway;
ENST00000251968	K12183	TSG101, STP22, VPS23	ESCRT-I complex subunit TSG101	--	2	ko03250 Viral life cycle - HIV-1;ko04144 Endocytosis;
ENST00000252029	K00758	deoA, TYMP	thymidine phosphorylase	EC:2.4.2.4	5	ko00240 Pyrimidine metabolism;ko00983 Drug metabolism - other enzymes;ko01100 Metabolic pathways;ko01232 Nucleotide metabolism;ko05219 Bladder cancer;
ENST00000252034	K14211	ELN	elastin	--	1	ko04974 Protein digestion and absorption;
ENST00000252071	K18584	ACTR3, ARP3	actin-related protein 3	--	9	ko04144 Endocytosis;ko04530 Tight junction;ko04666 Fc gamma R-mediated phagocytosis;ko04810 Regulation of actin cytoskeleton;ko05100 Bacterial invasion of epithelial cells;ko05130 Pathogenic Escherichia coli infection;ko05131 Shigellosis;ko05132 Salmonella infection;ko05135 Yersinia infection;
ENST00000252102	K03946	NDUFA2	NADH dehydrogenase (ubiquinone) 1 alpha subcomplex subunit 2	--	13	ko00190 Oxidative phosphorylation;ko01100 Metabolic pathways;ko04714 Thermogenesis;ko04723 Retrograde endocannabinoid signaling;ko04932 Non-alcoholic fatty liver disease;ko05010 Alzheimer disease;ko05012 Parkinson disease;ko05014 Amyotrophic lateral sclerosis;ko05016 Huntington disease;ko05020 Prion disease;ko05022 Pathways of neurodegeneration - multiple diseases;ko05208 Chemical carcinogenesis …
ENST00000252108	K10596	UBE4A	ubiquitin conjugation factor E4 A	EC:2.3.2.27	1	ko04120 Ubiquitin mediated proteolysis;
ENST00000252172	K10352	MYH9s	myosin heavy chain 9/10/11/14	--	4	ko04270 Vascular smooth muscle contraction;ko04530 Tight junction;ko04810 Regulation of actin cytoskeleton;ko05130 Pathogenic Escherichia coli infection;
ENST00000252229	K07985	MIC	MHC class I-related protein	--	2	ko04650 Natural killer cell mediated cytotoxicity;ko05167 Kaposi sarcoma-associated herpesvirus infection;
ENST00000252288	K00542	GAMT	guanidinoacetate N-methyltransferase	EC:2.1.1.2	3	ko00260 Glycine, serine and threonine metabolism;ko00330 Arginine and proline metabolism;ko01100 Metabolic pathways;
ENST00000252318	K00710	GALNT	polypeptide N-acetylgalactosaminyltransferase	EC:2.4.1.41	3	ko00512 Mucin type O-glycan biosynthesis;ko00514 Other types of O-glycan biosynthesis;ko01100 Metabolic pathways;
ENST00000252440	K04405	ECSIT	evolutionarily conserved signaling intermediate in Toll pathway	--	1	ko04010 koK signaling pathway;
ENST00000252444	K12473	LDLR	low-density lipoprotein receptor	--	10	ko04144 Endocytosis;ko04913 Ovarian steroidogenesis;ko04925 Aldosterone synthesis and secretion;ko04927 Cortisol synthesis and secretion;ko04934 Cushing syndrome;ko04976 Bile secretion;ko04979 Cholesterol metabolism;ko05145 Toxoplasmosis;ko05160 Hepatitis C;ko05417 Lipid and atherosclerosis;
ENST00000252457	K03353	APC6, CDC16	anaphase-promoting complex subunit 6	--	5	ko04110 Cell cycle;ko04114 Oocyte meiosis;ko04120 Ubiquitin mediated proteolysis;ko04914 Progesterone-mediated oocyte maturation;ko05166 Human T-cell leukemia virus 1 infection;
ENST00000252458	K03353	APC6, CDC16	anaphase-promoting complex subunit 6	--	5	ko04110 Cell cycle;ko04114 Oocyte meiosis;ko04120 Ubiquitin mediated proteolysis;ko04914 Progesterone-mediated oocyte maturation;ko05166 Human T-cell leukemia virus 1 infection;
ENST00000252483	K06531	PVRL2, CD112	poliovirus receptor-related protein 2	--	3	ko04514 Cell adhesion molecules;ko04520 Adherens junction;ko05168 Herpes simplex virus 1 infection;
ENST00000252485	K06531	PVRL2, CD112	poliovirus receptor-related protein 2	--	3	ko04514 Cell adhesion molecules;ko04520 Adherens junction;ko05168 Herpes simplex virus 1 infection;
ENST00000252486	K04524	APOE	apolipoprotein E	--	2	ko04979 Cholesterol metabolism;ko05010 Alzheimer disease;
ENST00000252487	K11518	TOM40	mitochondrial import receptor subunit TOM40	--	2	ko05014 Amyotrophic lateral sclerosis;ko05022 Pathways of neurodegeneration - multiple diseases;
ENST00000252505	K01477	alc, ALLC	allantoicase	EC:3.5.3.4	2	ko00230 Purine metabolism;ko01100 Metabolic pathways;
ENST00000252506	K04402	GADD45	growth arrest and DNA-damage-inducible protein	--	23	ko04010 koK signaling pathway;ko04064 NF-kappa B signaling pathway;ko04068 FoxO signaling pathway;ko04110 Cell cycle;ko04115 p53 signaling pathway;ko04210 Apoptosis;ko04218 Cellular senescence;ko05169 Epstein-Barr virus infection;ko05200 Pathways in cancer;ko05202 Transcriptional misregulation in cancer;ko05210 Colorectal cancer;ko05212 Pancreatic cancer;ko05213 Endometrial cancer;ko05214 Glioma;…
ENST00000252512	K18460	XPO7, EXP7	exportin-7	--	1	ko03013 Nucleocytoplasmic transport;
ENST00000252519	K09708	ACE2, ACEH	angiotensin-converting enzyme 2	EC:3.4.17.23	3	ko04614 Renin-angiotensin system;ko04974 Protein digestion and absorption;ko05171 Coronavirus disease - COVID-19;
ENST00000252542	K05090	CSF1R, FMS, CD115	macrophage colony-stimulating factor 1 receptor	EC:2.7.10.1	11	ko04010 koK signaling pathway;ko04014 Ras signaling pathway;ko04015 Rap1 signaling pathway;ko04060 Cytokine-cytokine receptor interaction;ko04061 Viral protein interaction with cytokine and cytokine receptor;ko04151 PI3K-Akt signaling pathway;ko04380 Osteoclast differentiation;ko04640 Hematopoietic cell lineage;ko05200 Pathways in cancer;ko05202 Transcriptional misregulation in cancer;ko05221 Acu…
ENST00000252593	K06731	BST2, CD317	bone marrow stromal cell antigen 2	--	3	ko03250 Viral life cycle - HIV-1;ko05168 Herpes simplex virus 1 infection;ko05170 Human immunodeficiency virus 1 infection;
ENST00000252595	K08745	SLC27A1_4, FATP1_4	solute carrier family 27 (fatty acid transporter), member 1/4	EC:6.2.1.-	3	ko03320 PPAR signaling pathway;ko04931 Insulin resistance;ko04975 Fat digestion and absorption;
ENST00000252597	K11447	UTX, KDM6A	lysine-specific demethylase 6A	EC:1.14.11.68	1	ko05202 Transcriptional misregulation in cancer;
ENST00000252599	K11703	GLT25D	collagen beta-1,O-galactosyltransferase	EC:2.4.1.50	3	ko00310 Lysine degradation;ko00514 Other types of O-glycan biosynthesis;ko01100 Metabolic pathways;
ENST00000252602	K02914	RP-L34, MRPL34, rpmH	large subunit ribosomal protein L34	--	1	ko03010 Ribosome;
ENST00000252603	K01057	PGLS, pgl, devB	6-phosphogluconolactonase	EC:3.1.1.31	3	ko00030 Pentose phosphate pathway;ko01100 Metabolic pathways;ko01200 Carbon metabolism;
ENST00000252622	K12626	LSM7	U6 snRNA-associated Sm-like protein LSm7	--	2	ko03018 RNA degradation;ko03040 Spliceosome;
ENST00000252660	K04303	MAS1	proto-oncogene Mas	--	3	ko04080 Neuroactive ligand-receptor interaction;ko04614 Renin-angiotensin system;ko05171 Coronavirus disease - COVID-19;
ENST00000252674	K15187	MLLT1_3, ENL, AF9	YEATS domain-containing protein 1/3	--	2	ko03250 Viral life cycle - HIV-1;ko05202 Transcriptional misregulation in cancer;
ENST00000252675	K07633	FUT5	galactoside alpha-1,3-fucosyltransferase 5	EC:2.4.1.65	2	ko00601 Glycosphingolipid biosynthesis - lacto and neolacto series;ko01100 Metabolic pathways;
ENST00000252677	K05498	BMP15, GDF9B	bone morphogenetic protein 15	--	2	ko04060 Cytokine-cytokine receptor interaction;ko04913 Ovarian steroidogenesis;
ENST00000252699	K05699	ACTN1_4	actinin alpha 1/4	--	9	ko04510 Focal adhesion;ko04520 Adherens junction;ko04530 Tight junction;ko04670 Leukocyte transendothelial migration;ko04810 Regulation of actin cytoskeleton;ko05131 Shigellosis;ko05146 Amoebiasis;ko05203 Viral carcinogenesis;ko05322 Systemic lupus erythematosus;
ENST00000252711	K03954	NDUFA10	NADH dehydrogenase (ubiquinone) 1 alpha subcomplex subunit 10	--	13	ko00190 Oxidative phosphorylation;ko01100 Metabolic pathways;ko04714 Thermogenesis;ko04723 Retrograde endocannabinoid signaling;ko04932 Non-alcoholic fatty liver disease;ko05010 Alzheimer disease;ko05012 Parkinson disease;ko05014 Amyotrophic lateral sclerosis;ko05016 Huntington disease;ko05020 Prion disease;ko05022 Pathways of neurodegeneration - multiple diseases;ko05208 Chemical carcinogenesis …
ENST00000252723	K05437	EPO	erythropoietin	--	6	ko04060 Cytokine-cytokine receptor interaction;ko04066 HIF-1 signaling pathway;ko04151 PI3K-Akt signaling pathway;ko04630 JAK-STAT signaling pathway;ko04640 Hematopoietic cell lineage;ko05200 Pathways in cancer;
ENST00000252729	K04871	CACNG6	voltage-dependent calcium channel gamma-6	--	7	ko04010 koK signaling pathway;ko04260 Cardiac muscle contraction;ko04261 Adrenergic signaling in cardiomyocytes;ko04921 Oxytocin signaling pathway;ko05410 Hypertrophic cardiomyopathy;ko05412 Arrhythmogenic right ventricular cardiomyopathy;ko05414 Dilated cardiomyopathy;
ENST00000252797	K09228	KRAB	KRAB domain-containing zinc finger protein	--	1	ko05168 Herpes simplex virus 1 infection;
ENST00000252799	K09228	KRAB	KRAB domain-containing zinc finger protein	--	1	ko05168 Herpes simplex virus 1 infection;
ENST00000252809	K05504	GDF15	growth differentiation factor 15	--	1	ko04060 Cytokine-cytokine receptor interaction;
ENST00000252816	K12623	LSM4	U6 snRNA-associated Sm-like protein LSm4	--	2	ko03018 RNA degradation;ko03040 Spliceosome;
ENST00000252818	K04449	JUND	transcription factor jun-D	--	4	ko04010 koK signaling pathway;ko04380 Osteoclast differentiation;ko04657 IL-17 signaling pathway;ko04928 Parathyroid hormone synthesis, secretion and action;
ENST00000252826	K04979	TRPM4	transient receptor potential cation channel subfamily M member 4	--	1	ko04911 Insulin secretion;
ENST00000252840	K09228	KRAB	KRAB domain-containing zinc finger protein	--	1	ko05168 Herpes simplex virus 1 infection;
ENST00000252891	K06057	NUMBL	numb	--	1	ko04330 Notch signaling pathway;
ENST00000252934	K19323	ATXN10	ataxin-10	--	1	ko05017 Spinocerebellar ataxia;
ENST00000252939	K15493	CALY	neuron-specific vesicular protein calcyon	--	1	ko04728 Dopaminergic synapse;
ENST00000252945	K07415	CYP2E1	cytochrome P450 family 2 subfamily E1	EC:1.14.14.-	11	ko00140 Steroid hormone biosynthesis;ko00590 Arachidonic acid metabolism;ko00591 Linoleic acid metabolism;ko00980 Metabolism of xenobiotics by cytochrome P450;ko00982 Drug metabolism - cytochrome P450;ko00983 Drug metabolism - other enzymes;ko01100 Metabolic pathways;ko04932 Non-alcoholic fatty liver disease;ko04936 Alcoholic liver disease;ko05204 Chemical carcinogenesis - DNA adducts;ko05208 Che…
ENST00000252971	K08025	HLXB9, HB9	homeobox protein HB9	--	1	ko04950 Maturity onset diabetes of the young;
ENST00000252979	K09228	KRAB	KRAB domain-containing zinc finger protein	--	1	ko05168 Herpes simplex virus 1 infection;
ENST00000252996	K03129	TAF4	transcription initiation factor TFIID subunit 4	--	2	ko03022 Basal transcription factors;ko05016 Huntington disease;
ENST00000252999	K06240	LAMA3_5	laminin, alpha 3/5	--	8	ko04151 PI3K-Akt signaling pathway;ko04510 Focal adhesion;ko04512 ECM-receptor interaction;ko05145 Toxoplasmosis;ko05146 Amoebiasis;ko05165 Human papillomavirus infection;ko05200 Pathways in cancer;ko05222 Small cell lung cancer;
ENST00000253023	K10579	UBE2M, UBC12	ubiquitin-conjugating enzyme E2 M	EC:2.3.2.34	1	ko04120 Ubiquitin mediated proteolysis;
ENST00000253055	K04418	ko3K10, MLK2	mitogen-activated protein kinase kinase kinase 10	EC:2.7.11.25	2	ko05016 Huntington disease;ko05022 Pathways of neurodegeneration - multiple diseases;
ENST00000253063	K10141	SESN1_3	sestrin 1/3	--	2	ko04115 p53 signaling pathway;ko04211 Longevity regulating pathway;
ENST00000253083	K04559	HIP1	huntingtin interacting protein 1	--	2	ko05016 Huntington disease;ko05022 Pathways of neurodegeneration - multiple diseases;
ENST00000253099	K02926	RP-L4, MRPL4, rplD	large subunit ribosomal protein L4	--	1	ko03010 Ribosome;
ENST00000253115	K09228	KRAB	KRAB domain-containing zinc finger protein	--	1	ko05168 Herpes simplex virus 1 infection;
ENST00000253144	K09228	KRAB	KRAB domain-containing zinc finger protein	--	1	ko05168 Herpes simplex virus 1 infection;
ENST00000253159	K09228	KRAB	KRAB domain-containing zinc finger protein	--	1	ko05168 Herpes simplex virus 1 infection;
ENST00000253233	K17985	AMBRA1	activating molecule in BECN1-regulated autophagy protein 1	--	7	ko04137 Mitophagy - animal;ko04140 Autophagy - animal;ko05010 Alzheimer disease;ko05014 Amyotrophic lateral sclerosis;ko05016 Huntington disease;ko05017 Spinocerebellar ataxia;ko05022 Pathways of neurodegeneration - multiple diseases;
ENST00000253251	K10597	UBE4B, UFD2	ubiquitin conjugation factor E4 B	EC:2.3.2.27	2	ko04120 Ubiquitin mediated proteolysis;ko04141 Protein processing in endoplasmic reticulum;
ENST00000253339	K08791	LATS1_2, Wts	serine/threonine-protein kinase LATS1/2	EC:2.7.11.1	4	ko04214 Apoptosis - fly;ko04390 Hippo signaling pathway;ko04391 Hippo signaling pathway - fly;ko04392 Hippo signaling pathway - multiple species;
ENST00000253382	K01895	ACSS1_2, acs	acetyl-CoA synthetase	EC:6.2.1.1	6	ko00010 Glycolysis / Gluconeogenesis;ko00620 Pyruvate metabolism;ko00630 Glyoxylate and dicarboxylate metabolism;ko00640 Propanoate metabolism;ko01100 Metabolic pathways;ko01200 Carbon metabolism;
ENST00000253392	K05163	EDA2R, TNFRSF27, XEDAR	tumor necrosis factor receptor superfamily member 27	--	2	ko04060 Cytokine-cytokine receptor interaction;ko04064 NF-kappa B signaling pathway;
ENST00000253401	K05769	ARHGEF4_29, ASEF1_2	Rho guanine nucleotide exchange factor 4/29	--	1	ko04810 Regulation of actin cytoskeleton;
ENST00000253408	K05640	GFAP	glial fibrillary acidic protein	--	1	ko04630 JAK-STAT signaling pathway;
ENST00000253413	K02150	ATPeV1E, ATP6E	V-type H+-transporting ATPase subunit E	--	10	ko00190 Oxidative phosphorylation;ko01100 Metabolic pathways;ko04145 Phagosome;ko04150 mTOR signaling pathway;ko04721 Synaptic vesicle cycle;ko04966 Collecting duct acid secretion;ko05110 Vibrio cholerae infection;ko05120 Epithelial cell signaling in Helicobacter pylori infection;ko05165 Human papillomavirus infection;ko05323 Rheumatoid arthritis;
ENST00000253451	K13072	CCL25	C-C motif chemokine 25	--	4	ko04060 Cytokine-cytokine receptor interaction;ko04061 Viral protein interaction with cytokine and cytokine receptor;ko04062 Chemokine signaling pathway;ko04672 Intestinal immune network for IgA production;
ENST00000253452	K02263	COX4	cytochrome c oxidase subunit 4	--	13	ko00190 Oxidative phosphorylation;ko01100 Metabolic pathways;ko04260 Cardiac muscle contraction;ko04714 Thermogenesis;ko04932 Non-alcoholic fatty liver disease;ko05010 Alzheimer disease;ko05012 Parkinson disease;ko05014 Amyotrophic lateral sclerosis;ko05016 Huntington disease;ko05020 Prion disease;ko05022 Pathways of neurodegeneration - multiple diseases;ko05208 Chemical carcinogenesis - reactive…
ENST00000253496	K01328	F12	coagulation factor XII (Hageman factor)	EC:3.4.21.38	1	ko04610 Complement and coagulation cascades;
ENST00000253506	K04446	NFATC1, NFAT2, NFATC	nuclear factor of activated T-cells, cytoplasmic 1	--	23	ko04010 koK signaling pathway;ko04022 cGMP-PKG signaling pathway;ko04024 cAMP signaling pathway;ko04218 Cellular senescence;ko04310 Wnt signaling pathway;ko04380 Osteoclast differentiation;ko04625 C-type lectin receptor signaling pathway;ko04650 Natural killer cell mediated cytotoxicity;ko04658 Th1 and Th2 cell differentiation;ko04659 Th17 cell differentiation;ko04660 T cell receptor signaling pa…
ENST00000253513	K00463	IDO, INDO	indoleamine 2,3-dioxygenase	EC:1.13.11.52	4	ko00380 Tryptophan metabolism;ko01100 Metabolic pathways;ko01240 Biosynthesis of cofactors;ko05143 African trypanosomiasis;
ENST00000253577	K05662	ABCB7, ATM	ATP-binding cassette, subfamily B (MDR/TAP), member 7	--	1	ko02010 ABC transporters;
ENST00000253699	K12481	RBSN, ZFYVE20	rabenosyn-5	--	1	ko04144 Endocytosis;
ENST00000253719	K08565	NAPSA	napsin-A	EC:3.4.23.-	1	ko04142 Lysosome;
ENST00000253727	K08535	NR1H2, LXRB	liver X receptor beta	--	1	ko04931 Insulin resistance;
ENST00000253778	K00820	glmS, GFPT	glutamine---fructose-6-phosphate transaminase (isomerizing)	EC:2.6.1.16	6	ko00250 Alanine, aspartate and glutamate metabolism;ko00520 Amino sugar and nucleotide sugar metabolism;ko01100 Metabolic pathways;ko01250 Biosynthesis of nucleotide sugars;ko04931 Insulin resistance;ko05415 Diabetic cardiomyopathy;
ENST00000253788	K02901	RP-L27e, RPL27	large subunit ribosomal protein L27e	--	2	ko03010 Ribosome;ko05171 Coronavirus disease - COVID-19;
ENST00000253794	K12189	VPS25, EAP20	ESCRT-II complex subunit VPS25	--	1	ko04144 Endocytosis;
ENST00000253796	K08448	RAMP2	receptor activity modifying protein 2	--	1	ko04270 Vascular smooth muscle contraction;
ENST00000253799	K00276	AOC3, AOC2, tynA	primary-amine oxidase	EC:1.4.3.21	5	ko00260 Glycine, serine and threonine metabolism;ko00350 Tyrosine metabolism;ko00360 Phenylalanine metabolism;ko00410 beta-Alanine metabolism;ko01100 Metabolic pathways;
ENST00000253801	K01084	G6PC	glucose-6-phosphatase	EC:3.1.3.9	12	ko00010 Glycolysis / Gluconeogenesis;ko00052 Galactose metabolism;ko00500 Starch and sucrose metabolism;ko01100 Metabolic pathways;ko04068 FoxO signaling pathway;ko04151 PI3K-Akt signaling pathway;ko04152 AMPK signaling pathway;ko04910 Insulin signaling pathway;ko04920 Adipocytokine signaling pathway;ko04922 Glucagon signaling pathway;ko04931 Insulin resistance;ko04973 Carbohydrate digestion and …
ENST00000253861	K06111	EXOC4, SEC8	exocyst complex component 4	--	1	ko05132 Salmonella infection;
ENST00000253952	K13175	THOC6	THO complex subunit 6	--	1	ko03013 Nucleocytoplasmic transport;
ENST00000254035	K00933	E2.7.3.2	creatine kinase	EC:2.7.3.2	2	ko00330 Arginine and proline metabolism;ko01100 Metabolic pathways;
ENST00000254043	K07604	KRT1	type I keratin, acidic	--	2	ko04915 Estrogen signaling pathway;ko05150 Staphylococcus aureus infection;
ENST00000254066	K08527	RARA, NR1B1	retinoic acid receptor alpha	--	5	ko04659 Th17 cell differentiation;ko04915 Estrogen signaling pathway;ko05200 Pathways in cancer;ko05202 Transcriptional misregulation in cancer;ko05221 Acute myeloid leukemia;
ENST00000254079	K15494	PPP1R1B, DARPP32	protein phosphatase 1 regulatory subunit 1B	--	5	ko04024 cAMP signaling pathway;ko04728 Dopaminergic synapse;ko05030 Cocaine addiction;ko05031 Amphetamine addiction;ko05034 Alcoholism;
ENST00000254090	K00485	FMO	dimethylaniline monooxygenase (N-oxide forming) / hypotaurine monooxygenase	EC:1.14.13.8 1.8.1.-	3	ko00430 Taurine and hypotaurine metabolism;ko00982 Drug metabolism - cytochrome P450;ko01100 Metabolic pathways;
ENST00000254101	K07199	PRKAB	5'-AMP-activated protein kinase, regulatory beta subunit	--	16	ko04068 FoxO signaling pathway;ko04152 AMPK signaling pathway;ko04211 Longevity regulating pathway;ko04213 Longevity regulating pathway - multiple species;ko04371 Apelin signaling pathway;ko04530 Tight junction;ko04710 Circadian rhythm;ko04714 Thermogenesis;ko04910 Insulin signaling pathway;ko04920 Adipocytokine signaling pathway;ko04921 Oxytocin signaling pathway;ko04922 Glucagon signaling pathw…
ENST00000254108	K13098	TLS, FUS	RNA-binding protein FUS	--	5	ko03015 mRNA surveillance pathway;ko03040 Spliceosome;ko05014 Amyotrophic lateral sclerosis;ko05022 Pathways of neurodegeneration - multiple diseases;ko05202 Transcriptional misregulation in cancer;
ENST00000254122	K05250	FSHB	follitropin subunit beta	--	4	ko04024 cAMP signaling pathway;ko04080 Neuroactive ligand-receptor interaction;ko04912 GnRH signaling pathway;ko04913 Ovarian steroidogenesis;
ENST00000254166	K09228	KRAB	KRAB domain-containing zinc finger protein	--	1	ko05168 Herpes simplex virus 1 infection;
ENST00000254182	K09228	KRAB	KRAB domain-containing zinc finger protein	--	1	ko05168 Herpes simplex virus 1 infection;
ENST00000254190	K13499	CHSY	chondroitin sulfate synthase	EC:2.4.1.175 2.4.1.226	2	ko00532 Glycosaminoglycan biosynthesis - chondroitin sulfate / dermatan sulfate;ko01100 Metabolic pathways;
ENST00000254193	K11092	SNRPA1	U2 small nuclear ribonucleoprotein A'	--	1	ko03040 Spliceosome;
ENST00000254227	K08563	NR0B2, SHP	nuclear receptor subfamily 0 group B member 2	--	1	ko04976 Bile secretion;
ENST00000254235	K08047	ADCY7	adenylate cyclase 7	EC:4.6.1.1	49	ko00230 Purine metabolism;ko01100 Metabolic pathways;ko01522 Endocrine resistance;ko04015 Rap1 signaling pathway;ko04020 Calcium signaling pathway;ko04022 cGMP-PKG signaling pathway;ko04024 cAMP signaling pathway;ko04062 Chemokine signaling pathway;ko04072 Phospholipase D signaling pathway;ko04114 Oocyte meiosis;ko04211 Longevity regulating pathway;ko04213 Longevity regulating pathway - multiple …
ENST00000254260	K11447	UTX, KDM6A	lysine-specific demethylase 6A	EC:1.14.11.68	1	ko05202 Transcriptional misregulation in cancer;
ENST00000254262	K10898	FAAP24	fanconi anemia-associated protein	--	1	ko03460 Fanconi anemia pathway;
ENST00000254286	K16576	ACTR10, ARP11	actin-related protein 10	--	4	ko05014 Amyotrophic lateral sclerosis;ko05016 Huntington disease;ko05022 Pathways of neurodegeneration - multiple diseases;ko05132 Salmonella infection;
ENST00000254299	K01495	GCH1, folE	GTP cyclohydrolase IA	EC:3.5.4.16	3	ko00790 Folate biosynthesis;ko01100 Metabolic pathways;ko01240 Biosynthesis of cofactors;
ENST00000254302	K04552	UBE2L3, UBCH7	ubiquitin-conjugating enzyme E2 L3	EC:2.3.2.23	3	ko04120 Ubiquitin mediated proteolysis;ko05012 Parkinson disease;ko05022 Pathways of neurodegeneration - multiple diseases;
ENST00000254320	K09228	KRAB	KRAB domain-containing zinc finger protein	--	1	ko05168 Herpes simplex virus 1 infection;
ENST00000254321	K09228	KRAB	KRAB domain-containing zinc finger protein	--	1	ko05168 Herpes simplex virus 1 infection;
ENST00000254322	K09507	DNAJB1	DnaJ homolog subfamily B member 1	--	2	ko04141 Protein processing in endoplasmic reticulum;ko05164 Influenza A;
ENST00000254351	K06257	SDC1, CD138	syndecan 1	--	5	ko04512 ECM-receptor interaction;ko04514 Cell adhesion molecules;ko05144 Malaria;ko05205 Proteoglycans in cancer;ko05418 Fluid shear stress and atherosclerosis;
ENST00000254436	K10651	TRIM21, SSA1	tripartite motif-containing protein 21	EC:2.3.2.27	1	ko05322 Systemic lupus erythematosus;
ENST00000254480	K11649	SMARCC	SWI/SNF-related matrix-associated actin-dependent regulator of chromatin subfamily C	--	2	ko04714 Thermogenesis;ko05225 Hepatocellular carcinoma;
ENST00000254508	K14314	NUP210, GP210	nuclear pore complex protein Nup210	--	2	ko03013 Nucleocytoplasmic transport;ko05014 Amyotrophic lateral sclerosis;
ENST00000254521	K13373	HSD17B7	17beta-estradiol 17-dehydrogenase / 3beta-hydroxysteroid 3-dehydrogenase	EC:1.1.1.62 1.1.1.270	4	ko00100 Steroid biosynthesis;ko00140 Steroid hormone biosynthesis;ko01100 Metabolic pathways;ko04913 Ovarian steroidogenesis;
ENST00000254528	K17985	AMBRA1	activating molecule in BECN1-regulated autophagy protein 1	--	7	ko04137 Mitophagy - animal;ko04140 Autophagy - animal;ko05010 Alzheimer disease;ko05014 Amyotrophic lateral sclerosis;ko05016 Huntington disease;ko05017 Spinocerebellar ataxia;ko05022 Pathways of neurodegeneration - multiple diseases;
ENST00000254584	K17985	AMBRA1	activating molecule in BECN1-regulated autophagy protein 1	--	7	ko04137 Mitophagy - animal;ko04140 Autophagy - animal;ko05010 Alzheimer disease;ko05014 Amyotrophic lateral sclerosis;ko05016 Huntington disease;ko05017 Spinocerebellar ataxia;ko05022 Pathways of neurodegeneration - multiple diseases;
ENST00000254644	K02916	RP-L35, MRPL35, rpmI	large subunit ribosomal protein L35	--	1	ko03010 Ribosome;
ENST00000254657	K02633	PER2	period circadian protein 2	--	5	ko04710 Circadian rhythm;ko04711 Circadian rhythm - fly;ko04713 Circadian entrainment;ko05202 Transcriptional misregulation in cancer;ko05221 Acute myeloid leukemia;
ENST00000254661	K08447	RAMP1	receptor activity modifying protein 1	--	1	ko04270 Vascular smooth muscle contraction;
ENST00000254663	K01763	SCLY	selenocysteine lyase	EC:4.4.1.16	2	ko00450 Selenocompound metabolism;ko01100 Metabolic pathways;
ENST00000254691	K12797	CARD6	caspase recruitment domain-containing protein 6	--	1	ko04621 NOD-like receptor signaling pathway;
ENST00000254719	K07466	RFA1, RPA1, rpa	replication factor A1	--	5	ko03030 DNA replication;ko03420 Nucleotide excision repair;ko03430 Mismatch repair;ko03440 Homologous recombination;ko03460 Fanconi anemia pathway;
ENST00000254722	K19614	SERPINF1, PEDF	pigment epithelium-derived factor	--	1	ko04310 Wnt signaling pathway;
ENST00000254724	K10575	UBE2G1, UBC7	ubiquitin-conjugating enzyme E2 G1	EC:2.3.2.23	4	ko04120 Ubiquitin mediated proteolysis;ko04141 Protein processing in endoplasmic reticulum;ko05012 Parkinson disease;ko05022 Pathways of neurodegeneration - multiple diseases;
ENST00000254759	K00591	COQ3	polyprenyldihydroxybenzoate methyltransferase / 3-demethylubiquinol 3-O-methyltransferase	EC:2.1.1.114 2.1.1.64	3	ko00130 Ubiquinone and other terpenoid-quinone biosynthesis;ko01100 Metabolic pathways;ko01240 Biosynthesis of cofactors;
ENST00000254799	K17985	AMBRA1	activating molecule in BECN1-regulated autophagy protein 1	--	7	ko04137 Mitophagy - animal;ko04140 Autophagy - animal;ko05010 Alzheimer disease;ko05014 Amyotrophic lateral sclerosis;ko05016 Huntington disease;ko05017 Spinocerebellar ataxia;ko05022 Pathways of neurodegeneration - multiple diseases;
ENST00000254810	K11253	H3	histone H3	--	5	ko04613 Neutrophil extracellular trap formation;ko05034 Alcoholism;ko05131 Shigellosis;ko05202 Transcriptional misregulation in cancer;ko05322 Systemic lupus erythematosus;
ENST00000254850	K10064	ASGR2	asialoglycoprotein receptor 2	--	1	ko04918 Thyroid hormone synthesis;
ENST00000254853	K11447	UTX, KDM6A	lysine-specific demethylase 6A	EC:1.14.11.68	1	ko05202 Transcriptional misregulation in cancer;
ENST00000254854	K12321	GUCY2D_E	guanylate cyclase 2D/E	EC:4.6.1.2	4	ko00230 Purine metabolism;ko01100 Metabolic pathways;ko04740 Olfactory transduction;ko04744 Phototransduction;
ENST00000254908	K01724	PCBD, phhB	4a-hydroxytetrahydrobiopterin dehydratase	EC:4.2.1.96	2	ko00790 Folate biosynthesis;ko01100 Metabolic pathways;
ENST00000254950	K12196	VPS4	vacuolar protein-sorting-associated protein 4	--	3	ko03250 Viral life cycle - HIV-1;ko04144 Endocytosis;ko04217 Necroptosis;
ENST00000254958	K06052	JAG1, CD339	jagged-1	--	9	ko01522 Endocrine resistance;ko04330 Notch signaling pathway;ko04371 Apelin signaling pathway;ko04658 Th1 and Th2 cell differentiation;ko04668 TNF signaling pathway;ko05165 Human papillomavirus infection;ko05200 Pathways in cancer;ko05207 Chemical carcinogenesis - receptor activation;ko05224 Breast cancer;
ENST00000254976	K18211	SNAP25	synaptosomal-associated protein 25	--	2	ko04721 Synaptic vesicle cycle;ko04911 Insulin secretion;
ENST00000254998	K14285	NXT1_2, P15	NTF2-related export protein 1/2	--	5	ko03008 Ribosome biogenesis in eukaryotes;ko03013 Nucleocytoplasmic transport;ko03015 mRNA surveillance pathway;ko05014 Amyotrophic lateral sclerosis;ko05164 Influenza A;
ENST00000255008	K04220	SSTR4	somatostatin receptor 4	--	1	ko04080 Neuroactive ligand-receptor interaction;
ENST00000255136	K13126	PABPC	polyadenylate-binding protein	--	2	ko03015 mRNA surveillance pathway;ko03018 RNA degradation;
ENST00000255189	K00315	DMGDH	dimethylglycine dehydrogenase	EC:1.5.8.4	2	ko00260 Glycine, serine and threonine metabolism;ko01100 Metabolic pathways;
ENST00000255192	K00544	BHMT	betaine-homocysteine S-methyltransferase	EC:2.1.1.5	3	ko00260 Glycine, serine and threonine metabolism;ko00270 Cysteine and methionine metabolism;ko01100 Metabolic pathways;
ENST00000255194	K12397	AP3B	AP-3 complex subunit beta	--	1	ko04142 Lysosome;
ENST00000255262	K05053	NMUR2	neuromedin U receptor 2	--	1	ko04080 Neuroactive ligand-receptor interaction;
ENST00000255266	K08718	PDE6A	rod cGMP-specific 3',5'-cyclic phosphodiesterase subunit alpha	EC:3.1.4.35	3	ko00230 Purine metabolism;ko01100 Metabolic pathways;ko04744 Phototransduction;
ENST00000255320	K10802	HMGB1	high mobility group protein B1	--	4	ko03410 Base excision repair;ko04140 Autophagy - animal;ko04217 Necroptosis;ko04613 Neutrophil extracellular trap formation;
ENST00000255380	K04131	CHRM3	muscarinic acetylcholine receptor M3	--	11	ko04020 Calcium signaling pathway;ko04080 Neuroactive ligand-receptor interaction;ko04725 Cholinergic synapse;ko04742 Taste transduction;ko04810 Regulation of actin cytoskeleton;ko04911 Insulin secretion;ko04970 Salivary secretion;ko04971 Gastric acid secretion;ko04972 Pancreatic secretion;ko05010 Alzheimer disease;ko05022 Pathways of neurodegeneration - multiple diseases;
ENST00000255381	K10352	MYH9s	myosin heavy chain 9/10/11/14	--	4	ko04270 Vascular smooth muscle contraction;ko04530 Tight junction;ko04810 Regulation of actin cytoskeleton;ko05130 Pathogenic Escherichia coli infection;
ENST00000255389	K00551	PEMT	phosphatidylethanolamine/phosphatidyl-N-methylethanolamine N-methyltransferase	EC:2.1.1.17 2.1.1.71	2	ko00564 Glycerophospholipid metabolism;ko01100 Metabolic pathways;
ENST00000255427	K01183	E3.2.1.14	chitinase	EC:3.2.1.14	2	ko00520 Amino sugar and nucleotide sugar metabolism;ko01100 Metabolic pathways;
ENST00000255432	K08399	LGR6	leucine-rich repeat-containing G protein-coupled receptor 6	--	1	ko04310 Wnt signaling pathway;
ENST00000255465	K06627	CCNA	cyclin-A	--	12	ko04110 Cell cycle;ko04152 AMPK signaling pathway;ko04218 Cellular senescence;ko04914 Progesterone-mediated oocyte maturation;ko05161 Hepatitis B;ko05165 Human papillomavirus infection;ko05166 Human T-cell leukemia virus 1 infection;ko05169 Epstein-Barr virus infection;ko05200 Pathways in cancer;ko05202 Transcriptional misregulation in cancer;ko05203 Viral carcinogenesis;ko05221 Acute myeloid leu…
ENST00000255476	K08063	RFXAP	regulatory factor X-associated protein	--	3	ko04612 Antigen processing and presentation;ko05152 Tuberculosis;ko05340 Primary immunodeficiency;
ENST00000255500	K04542	GNG5	guanine nucleotide-binding protein G(I)/G(S)/G(O) subunit gamma-5	--	18	ko04014 Ras signaling pathway;ko04062 Chemokine signaling pathway;ko04151 PI3K-Akt signaling pathway;ko04371 Apelin signaling pathway;ko04713 Circadian entrainment;ko04723 Retrograde endocannabinoid signaling;ko04724 Glutamatergic synapse;ko04725 Cholinergic synapse;ko04726 Serotonergic synapse;ko04727 GABAergic synapse;ko04728 Dopaminergic synapse;ko04926 Relaxin signaling pathway;ko05032 Morphi…
ENST00000255559	K14717	SLC39A11, ZIP11	solute carrier family 39 (zinc transporter), member 11	--	2	ko05010 Alzheimer disease;ko05012 Parkinson disease;
ENST00000255613	K11429	SUV420H	[histone H4]-N-methyl-L-lysine20 N-methyltransferase	EC:2.1.1.362	2	ko00310 Lysine degradation;ko01100 Metabolic pathways;
ENST00000255622	K13756	PDE6B	rod cGMP-specific 3',5'-cyclic phosphodiesterase subunit beta	EC:3.1.4.35	3	ko00230 Purine metabolism;ko01100 Metabolic pathways;ko04744 Phototransduction;
ENST00000255631	K09562	HSPBP1, FES1	hsp70-interacting protein	--	1	ko04141 Protein processing in endoplasmic reticulum;
ENST00000255641	K08958	CSNK1G	casein kinase 1, gamma	EC:2.7.11.1	2	ko04340 Hedgehog signaling pathway;ko04341 Hedgehog signaling pathway - fly;
ENST00000255688	K16817	PLA2G16	HRAS-like suppressor 3	EC:3.1.1.32 3.1.1.4	8	ko00564 Glycerophospholipid metabolism;ko00565 Ether lipid metabolism;ko00590 Arachidonic acid metabolism;ko00591 Linoleic acid metabolism;ko00592 alpha-Linolenic acid metabolism;ko01100 Metabolic pathways;ko04014 Ras signaling pathway;ko04923 Regulation of lipolysis in adipocytes;
ENST00000255695	K16817	PLA2G16	HRAS-like suppressor 3	EC:3.1.1.32 3.1.1.4	8	ko00564 Glycerophospholipid metabolism;ko00565 Ether lipid metabolism;ko00590 Arachidonic acid metabolism;ko00591 Linoleic acid metabolism;ko00592 alpha-Linolenic acid metabolism;ko01100 Metabolic pathways;ko04014 Ras signaling pathway;ko04923 Regulation of lipolysis in adipocytes;
ENST00000255746	K09228	KRAB	KRAB domain-containing zinc finger protein	--	1	ko05168 Herpes simplex virus 1 infection;
ENST00000255784	K17985	AMBRA1	activating molecule in BECN1-regulated autophagy protein 1	--	7	ko04137 Mitophagy - animal;ko04140 Autophagy - animal;ko05010 Alzheimer disease;ko05014 Amyotrophic lateral sclerosis;ko05016 Huntington disease;ko05017 Spinocerebellar ataxia;ko05022 Pathways of neurodegeneration - multiple diseases;
ENST00000255882	K00888	PI4KA	phosphatidylinositol 4-kinase A	EC:2.7.1.67	3	ko00562 Inositol phosphate metabolism;ko01100 Metabolic pathways;ko04070 Phosphatidylinositol signaling system;
ENST00000256001	K18584	ACTR3, ARP3	actin-related protein 3	--	9	ko04144 Endocytosis;ko04530 Tight junction;ko04666 Fc gamma R-mediated phagocytosis;ko04810 Regulation of actin cytoskeleton;ko05100 Bacterial invasion of epithelial cells;ko05130 Pathogenic Escherichia coli infection;ko05131 Shigellosis;ko05132 Salmonella infection;ko05135 Yersinia infection;
ENST00000256010	K05235	NTS	neurotensin	--	1	ko04080 Neuroactive ligand-receptor interaction;
ENST00000256015	K14443	TOB	protein Tob/BTG	--	1	ko03018 RNA degradation;
ENST00000256062	K11447	UTX, KDM6A	lysine-specific demethylase 6A	EC:1.14.11.68	1	ko05202 Transcriptional misregulation in cancer;
ENST00000256078	K07827	KRAS, KRAS2	GTPase KRas	--	86	ko01521 EGFR tyrosine kinase inhibitor resistance;ko01522 Endocrine resistance;ko04010 koK signaling pathway;ko04012 ErbB signaling pathway;ko04013 koK signaling pathway - fly;ko04014 Ras signaling pathway;ko04015 Rap1 signaling pathway;ko04062 Chemokine signaling pathway;ko04068 FoxO signaling pathway;ko04071 Sphingolipid signaling pathway;ko04072 Phospholipase D signaling pathway;ko04137 Mitoph…
ENST00000256079	K18755	IPO8, RANBP8	importin-8	--	1	ko03013 Nucleocytoplasmic transport;
ENST00000256103	K08753	FABP4, aP2	fatty acid-binding protein 4, adipocyte	--	2	ko03320 PPAR signaling pathway;ko04923 Regulation of lipolysis in adipocytes;
ENST00000256104	K08753	FABP4, aP2	fatty acid-binding protein 4, adipocyte	--	2	ko03320 PPAR signaling pathway;ko04923 Regulation of lipolysis in adipocytes;
ENST00000256108	K01092	E3.1.3.25, IMPA, suhB	myo-inositol-1(or 4)-monophosphatase	EC:3.1.3.25	3	ko00562 Inositol phosphate metabolism;ko01100 Metabolic pathways;ko04070 Phosphatidylinositol signaling system;
ENST00000256117	K04682	E2F4_5	transcription factor E2F4/5	--	3	ko04110 Cell cycle;ko04218 Cellular senescence;ko04350 TGF-beta signaling pathway;
ENST00000256196	K07830	RRAS2, TC21	Ras-related protein R-Ras2	--	11	ko04010 koK signaling pathway;ko04014 Ras signaling pathway;ko04024 cAMP signaling pathway;ko04072 Phospholipase D signaling pathway;ko04137 Mitophagy - animal;ko04140 Autophagy - animal;ko04218 Cellular senescence;ko04371 Apelin signaling pathway;ko04625 C-type lectin receptor signaling pathway;ko04810 Regulation of actin cytoskeleton;ko05205 Proteoglycans in cancer;
ENST00000256362	K10105	LIPT1	lipoyltransferase 1	--	3	ko00785 Lipoic acid metabolism;ko01100 Metabolic pathways;ko01240 Biosynthesis of cofactors;
ENST00000256366	K18182	COX16	cytochrome c oxidase assembly protein subunit 16	--	1	ko04714 Thermogenesis;
ENST00000256383	K03237	EIF2S1	translation initiation factor 2 subunit 1	--	14	ko04140 Autophagy - animal;ko04141 Protein processing in endoplasmic reticulum;ko04210 Apoptosis;ko04932 Non-alcoholic fatty liver disease;ko05010 Alzheimer disease;ko05012 Parkinson disease;ko05014 Amyotrophic lateral sclerosis;ko05020 Prion disease;ko05022 Pathways of neurodegeneration - multiple diseases;ko05160 Hepatitis C;ko05162 Measles;ko05164 Influenza A;ko05168 Herpes simplex virus 1 inf…
ENST00000256425	K12581	CNOT7_8, CAF1, POP2	CCR4-NOT transcription complex subunit 7/8	--	1	ko03018 RNA degradation;
ENST00000256442	K05868	CCNB1	G2/mitotic-specific cyclin-B1	--	7	ko04068 FoxO signaling pathway;ko04110 Cell cycle;ko04114 Oocyte meiosis;ko04115 p53 signaling pathway;ko04218 Cellular senescence;ko04914 Progesterone-mediated oocyte maturation;ko05170 Human immunodeficiency virus 1 infection;
ENST00000256443	K02202	CDK7	cyclin-dependent kinase 7	EC:2.7.11.22 2.7.11.23	3	ko03022 Basal transcription factors;ko03420 Nucleotide excision repair;ko04110 Cell cycle;
ENST00000256452	K05067	IL5RA. CD125	interleukin 5 receptor alpha	--	4	ko04060 Cytokine-cytokine receptor interaction;ko04630 JAK-STAT signaling pathway;ko04640 Hematopoietic cell lineage;ko05200 Pathways in cancer;
ENST00000256458	K04731	IRAK2	interleukin-1 receptor-associated kinase 2	EC:2.7.11.1	2	ko04722 Neurotrophin signaling pathway;ko05152 Tuberculosis;
ENST00000256460	K08794	CAMK1	calcium/calmodulin-dependent protein kinase I	EC:2.7.11.17	4	ko04020 Calcium signaling pathway;ko04921 Oxytocin signaling pathway;ko04925 Aldosterone synthesis and secretion;ko05214 Glioma;
ENST00000256474	K03871	VHL	von Hippel-Lindau disease tumor supressor	--	5	ko04066 HIF-1 signaling pathway;ko04120 Ubiquitin mediated proteolysis;ko04212 Longevity regulating pathway - worm;ko05200 Pathways in cancer;ko05211 Renal cell carcinoma;
ENST00000256495	K03729	BHLHB2, DEC1	class B basic helix-loop-helix protein 2	--	1	ko04710 Circadian rhythm;
ENST00000256496	K07955	ARL8	ADP-ribosylation factor-like protein 8	--	1	ko05132 Salmonella infection;
ENST00000256497	K10084	EDEM1	ER degradation enhancer, mannosidase alpha-like 1	--	1	ko04141 Protein processing in endoplasmic reticulum;
ENST00000256578	K01490	AMPD	AMP deaminase	EC:3.5.4.6	3	ko00230 Purine metabolism;ko01100 Metabolic pathways;ko01232 Nucleotide metabolism;
ENST00000256592	K05251	TSHB	thyrotropin subunit beta	--	5	ko04024 cAMP signaling pathway;ko04080 Neuroactive ligand-receptor interaction;ko04918 Thyroid hormone synthesis;ko04923 Regulation of lipolysis in adipocytes;ko05320 Autoimmune thyroid disease;
ENST00000256593	K00799	GST, gst	glutathione S-transferase	EC:2.5.1.18	13	ko00480 Glutathione metabolism;ko00980 Metabolism of xenobiotics by cytochrome P450;ko00982 Drug metabolism - cytochrome P450;ko00983 Drug metabolism - other enzymes;ko01100 Metabolic pathways;ko01524 Platinum drug resistance;ko04212 Longevity regulating pathway - worm;ko05200 Pathways in cancer;ko05204 Chemical carcinogenesis - DNA adducts;ko05207 Chemical carcinogenesis - receptor activation;ko…
ENST00000256594	K00799	GST, gst	glutathione S-transferase	EC:2.5.1.18	13	ko00480 Glutathione metabolism;ko00980 Metabolism of xenobiotics by cytochrome P450;ko00982 Drug metabolism - cytochrome P450;ko00983 Drug metabolism - other enzymes;ko01100 Metabolic pathways;ko01524 Platinum drug resistance;ko04212 Longevity regulating pathway - worm;ko05200 Pathways in cancer;ko05204 Chemical carcinogenesis - DNA adducts;ko05207 Chemical carcinogenesis - receptor activation;ko…
ENST00000256637	K12388	SORT1	sortilin	--	3	ko04142 Lysosome;ko04722 Neurotrophin signaling pathway;ko04979 Cholesterol metabolism;
ENST00000256640	K00182	WNT2	wingless-type MMTV integration site family, member 2	--	15	ko04150 mTOR signaling pathway;ko04310 Wnt signaling pathway;ko04390 Hippo signaling pathway;ko04550 Signaling pathways regulating pluripotency of stem cells;ko04916 Melanogenesis;ko04934 Cushing syndrome;ko05010 Alzheimer disease;ko05022 Pathways of neurodegeneration - multiple diseases;ko05165 Human papillomavirus infection;ko05200 Pathways in cancer;ko05205 Proteoglycans in cancer;ko05217 Basa…
ENST00000256644	K16344	LAMTOR5, HBXIP	ragulator complex protein LAMTOR5	--	1	ko04150 mTOR signaling pathway;
ENST00000256646	K02599	NOTCH1	Notch 1	--	11	ko01522 Endocrine resistance;ko04320 Dorso-ventral axis formation;ko04330 Notch signaling pathway;ko04361 Axon regeneration;ko04658 Th1 and Th2 cell differentiation;ko04919 Thyroid hormone signaling pathway;ko05020 Prion disease;ko05165 Human papillomavirus infection;ko05200 Pathways in cancer;ko05206 MicroRNAs in cancer;ko05224 Breast cancer;
ENST00000256654	K06747	B7H4, VTCN1	immune costimulatory protein B7-H4	--	1	ko04514 Cell adhesion molecules;
ENST00000256658	K12401	AP4B1	AP-4 complex subunit beta-1	--	1	ko04142 Lysosome;
ENST00000256682	K07938	ARF3	ADP-ribosylation factor 3	--	1	ko04144 Endocytosis;
ENST00000256689	K14207	SLC38A2, SNAT2	solute carrier family 38 (sodium-coupled neutral amino acid transporter), member 2	--	3	ko04724 Glutamatergic synapse;ko04727 GABAergic synapse;ko04974 Protein digestion and absorption;
ENST00000256707	K12460	KIDINS220, ARMS	ankyrin repeat-rich membrane spanning protein	--	1	ko04722 Neurotrophin signaling pathway;
ENST00000256720	K15728	LPIN	phosphatidate phosphatase LPIN	EC:3.1.3.4	5	ko00561 Glycerolipid metabolism;ko00564 Glycerophospholipid metabolism;ko01100 Metabolic pathways;ko04150 mTOR signaling pathway;ko04936 Alcoholic liver disease;
ENST00000256722	K13809	CMPK2	UMP-CMP kinase 2, mitochondrial	EC:2.7.4.14	4	ko00240 Pyrimidine metabolism;ko01100 Metabolic pathways;ko01232 Nucleotide metabolism;ko01240 Biosynthesis of cofactors;
ENST00000256759	K04661	FST	follistatin	--	1	ko04350 TGF-beta signaling pathway;
ENST00000256785	K04004	CFH, HF1	complement factor H	--	2	ko04610 Complement and coagulation cascades;ko05150 Staphylococcus aureus infection;
ENST00000256830	K13305	NEDD4L	E3 ubiquitin-protein ligase NEDD4-like	EC:2.3.2.26	4	ko04120 Ubiquitin mediated proteolysis;ko04144 Endocytosis;ko04530 Tight junction;ko04960 Aldosterone-regulated sodium reabsorption;
ENST00000256854	K01893	NARS, asnS	asparaginyl-tRNA synthetase	EC:6.1.1.22	1	ko00970 Aminoacyl-tRNA biosynthesis;
ENST00000256857	K05224	GRP	gastrin-releasing peptide	--	1	ko04080 Neuroactive ligand-receptor interaction;
ENST00000256876	K05068	IL2RA, CD25	interleukin 2 receptor alpha	--	11	ko04060 Cytokine-cytokine receptor interaction;ko04061 Viral protein interaction with cytokine and cytokine receptor;ko04144 Endocytosis;ko04151 PI3K-Akt signaling pathway;ko04630 JAK-STAT signaling pathway;ko04640 Hematopoietic cell lineage;ko04658 Th1 and Th2 cell differentiation;ko04659 Th17 cell differentiation;ko05162 Measles;ko05166 Human T-cell leukemia virus 1 infection;ko05200 Pathways i…
ENST00000256897	K06634	CCNH	cyclin H	--	3	ko03022 Basal transcription factors;ko03420 Nucleotide excision repair;ko04110 Cell cycle;
ENST00000256906	K04152	HRH4	histamine receptor H4	--	1	ko04080 Neuroactive ligand-receptor interaction;
ENST00000256958	K05043	SLCO1B	solute carrier organic anion transporter family, member 1B	--	1	ko04976 Bile secretion;
ENST00000256996	K10140	DDB2	DNA damage-binding protein 2	--	20	ko03420 Nucleotide excision repair;ko04115 p53 signaling pathway;ko04120 Ubiquitin mediated proteolysis;ko05161 Hepatitis B;ko05169 Epstein-Barr virus infection;ko05200 Pathways in cancer;ko05202 Transcriptional misregulation in cancer;ko05210 Colorectal cancer;ko05212 Pancreatic cancer;ko05213 Endometrial cancer;ko05214 Glioma;ko05216 Thyroid cancer;ko05217 Basal cell carcinoma;ko05218 Melanoma;…
ENST00000256997	K14410	ACP2	lysosomal acid phosphatase	EC:3.1.3.2	3	ko00740 Riboflavin metabolism;ko01100 Metabolic pathways;ko04142 Lysosome;
ENST00000256999	K14592	FOLH1, GCPII	glutamate carboxypeptidase II (folate hydrolase 1)	EC:3.4.17.21	3	ko00250 Alanine, aspartate and glutamate metabolism;ko01100 Metabolic pathways;ko04977 Vitamin digestion and absorption;
ENST00000257068	K04286	MTNR1B	melatonin receptor type 1B	--	2	ko04080 Neuroactive ligand-receptor interaction;ko04713 Circadian entrainment;
ENST00000257075	K17943	PUM	pumilio RNA-binding family	--	1	ko05017 Spinocerebellar ataxia;
ENST00000257181	K12849	PRPF38A	pre-mRNA-splicing factor 38A	--	1	ko03040 Spliceosome;
ENST00000257192	K07596	DSG1	desmoglein 1	--	1	ko05150 Staphylococcus aureus infection;
ENST00000257215	K13806	DAGL	sn1-specific diacylglycerol lipase	EC:3.1.1.116	3	ko04723 Retrograde endocannabinoid signaling;ko04745 Phototransduction - fly;ko04925 Aldosterone synthesis and secretion;
ENST00000257248	K14615	GIF, IF	gastric intrinsic factor	--	1	ko04977 Vitamin digestion and absorption;
ENST00000257254	K04174	APLNR	apelin receptor	--	2	ko04080 Neuroactive ligand-receptor interaction;ko04371 Apelin signaling pathway;
ENST00000257261	K10226	FADS2	acyl-CoA 6-desaturase (Delta-6 desaturase)	EC:1.14.19.3	5	ko00592 alpha-Linolenic acid metabolism;ko01040 Biosynthesis of unsaturated fatty acids;ko01100 Metabolic pathways;ko01212 Fatty acid metabolism;ko03320 PPAR signaling pathway;
ENST00000257290	K04363	PDGFRA, CD140A	platelet-derived growth factor receptor alpha	EC:2.7.10.1	20	ko01521 EGFR tyrosine kinase inhibitor resistance;ko04010 koK signaling pathway;ko04014 Ras signaling pathway;ko04015 Rap1 signaling pathway;ko04020 Calcium signaling pathway;ko04072 Phospholipase D signaling pathway;ko04144 Endocytosis;ko04151 PI3K-Akt signaling pathway;ko04510 Focal adhesion;ko04540 Gap junction;ko04630 JAK-STAT signaling pathway;ko04810 Regulation of actin cytoskeleton;ko05163…
ENST00000257336	K10846	ERCC5, XPG, RAD2	DNA excision repair protein ERCC-5	--	1	ko03420 Nucleotide excision repair;
ENST00000257347	K01883	CARS, cysS	cysteinyl-tRNA synthetase	EC:6.1.1.16	1	ko00970 Aminoacyl-tRNA biosynthesis;
ENST00000257408	K17985	AMBRA1	activating molecule in BECN1-regulated autophagy protein 1	--	7	ko04137 Mitophagy - animal;ko04140 Autophagy - animal;ko05010 Alzheimer disease;ko05014 Amyotrophic lateral sclerosis;ko05016 Huntington disease;ko05017 Spinocerebellar ataxia;ko05022 Pathways of neurodegeneration - multiple diseases;
ENST00000257414	K06842	SEMA6	sekohorin 6	--	1	ko04360 Axon guidance;
ENST00000257430	K02085	APC	adenomatosis polyposis coli protein	--	16	ko04310 Wnt signaling pathway;ko04390 Hippo signaling pathway;ko04550 Signaling pathways regulating pluripotency of stem cells;ko04810 Regulation of actin cytoskeleton;ko04934 Cushing syndrome;ko05010 Alzheimer disease;ko05022 Pathways of neurodegeneration - multiple diseases;ko05165 Human papillomavirus infection;ko05200 Pathways in cancer;ko05206 MicroRNAs in cancer;ko05210 Colorectal cancer;ko…
ENST00000257468	K04523	UBQLN, DSK2	ubiquilin	--	2	ko04141 Protein processing in endoplasmic reticulum;ko05014 Amyotrophic lateral sclerosis;
ENST00000257548	K11851	USP30	ubiquitin carboxyl-terminal hydrolase 30	EC:3.4.19.12	1	ko04137 Mitophagy - animal;
ENST00000257549	K17989	SDS, SDH, CHA1	L-serine/L-threonine ammonia-lyase	EC:4.3.1.17 4.3.1.19	6	ko00260 Glycine, serine and threonine metabolism;ko00270 Cysteine and methionine metabolism;ko00290 Valine, leucine and isoleucine biosynthesis;ko01100 Metabolic pathways;ko01200 Carbon metabolism;ko01230 Biosynthesis of amino acids;
ENST00000257552	K14411	MSI	RNA-binding protein Musashi	--	1	ko03015 mRNA surveillance pathway;
ENST00000257555	K08036	TCF1, HNF1A	transcription factor 1, hepatocyte nuclear factor 1-alpha	--	1	ko04950 Maturity onset diabetes of the young;
ENST00000257566	K10177	TBX3	T-box protein 3	--	1	ko04550 Signaling pathways regulating pluripotency of stem cells;
ENST00000257570	K14608	OASL	2'-5'-oligoadenylate synthase-like protein	--	1	ko05165 Human papillomavirus infection;
ENST00000257572	K02512	HRK	activator of apoptosis harakiri	--	1	ko04210 Apoptosis;
ENST00000257575	K12581	CNOT7_8, CAF1, POP2	CCR4-NOT transcription complex subunit 7/8	--	1	ko03018 RNA degradation;
ENST00000257600	K06058	DTX	deltex	EC:2.3.2.27	1	ko04330 Notch signaling pathway;
ENST00000257659	K12606	RCD1, CNOT9, CAF40	CCR4-NOT transcription complex subunit 9	--	1	ko03018 RNA degradation;
ENST00000257696	K17985	AMBRA1	activating molecule in BECN1-regulated autophagy protein 1	--	7	ko04137 Mitophagy - animal;ko04140 Autophagy - animal;ko05010 Alzheimer disease;ko05014 Amyotrophic lateral sclerosis;ko05016 Huntington disease;ko05017 Spinocerebellar ataxia;ko05022 Pathways of neurodegeneration - multiple diseases;
ENST00000257745	K09189	MLL5	[histone H3]-lysine4 N-trimethyltransferase MLL5	EC:2.1.1.354	2	ko00310 Lysine degradation;ko01100 Metabolic pathways;
ENST00000257770	K01081	E3.1.3.5	5'-nucleotidase	EC:3.1.3.5	5	ko00230 Purine metabolism;ko00240 Pyrimidine metabolism;ko00760 Nicotinate and nicotinamide metabolism;ko01100 Metabolic pathways;ko01232 Nucleotide metabolism;
ENST00000257789	K02605	ORC3	origin recognition complex subunit 3	--	1	ko04110 Cell cycle;
ENST00000257818	K15612	LMO2	rhombotin-2	--	1	ko05202 Transcriptional misregulation in cancer;
ENST00000257829	K14521	NAT10, KRE33	N-acetyltransferase 10	EC:2.3.1.-	1	ko03008 Ribosome biogenesis in eukaryotes;
ENST00000257832	K17101	ELF5	E74-like factor 5	--	1	ko04917 Prolactin signaling pathway;
ENST00000257836	K12581	CNOT7_8, CAF1, POP2	CCR4-NOT transcription complex subunit 7/8	--	1	ko03018 RNA degradation;
ENST00000257857	K06497	CD63, MLA1, TSPAN30	CD63 antigen	--	2	ko04142 Lysosome;ko05205 Proteoglycans in cancer;
ENST00000257860	K07607	PRPH	peripherin	--	2	ko05014 Amyotrophic lateral sclerosis;ko05022 Pathways of neurodegeneration - multiple diseases;
ENST00000257863	K04672	AMHR2	anti-mullerian hormone receptor type-2	EC:2.7.11.30	2	ko04060 Cytokine-cytokine receptor interaction;ko04350 TGF-beta signaling pathway;
ENST00000257868	K05497	MSTN, GDF8	growth differentiation factor 8	--	1	ko04060 Cytokine-cytokine receptor interaction;
ENST00000257879	K06583	ITGA7	integrin alpha 7	--	8	ko04151 PI3K-Akt signaling pathway;ko04510 Focal adhesion;ko04512 ECM-receptor interaction;ko04810 Regulation of actin cytoskeleton;ko05165 Human papillomavirus infection;ko05410 Hypertrophic cardiomyopathy;ko05412 Arrhythmogenic right ventricular cardiomyopathy;ko05414 Dilated cardiomyopathy;
ENST00000257895	K00061	RDH5	11-cis-retinol dehydrogenase	EC:1.1.1.315	2	ko00830 Retinol metabolism;ko01100 Metabolic pathways;
ENST00000257897	K17848	AGAP2	Arf-GAP with GTPase, ANK repeat and PH domain-containing protein 2	--	2	ko04068 FoxO signaling pathway;ko04144 Endocytosis;
ENST00000257899	K00061	RDH5	11-cis-retinol dehydrogenase	EC:1.1.1.315	2	ko00830 Retinol metabolism;ko01100 Metabolic pathways;
ENST00000257904	K02089	CDK4	cyclin-dependent kinase 4	EC:2.7.11.22	28	ko01522 Endocrine resistance;ko04110 Cell cycle;ko04115 p53 signaling pathway;ko04151 PI3K-Akt signaling pathway;ko04218 Cellular senescence;ko04530 Tight junction;ko04660 T cell receptor signaling pathway;ko04933 AGE-RAGE signaling pathway in diabetic complications;ko04934 Cushing syndrome;ko05160 Hepatitis C;ko05162 Measles;ko05163 Human cytomegalovirus infection;ko05164 Influenza A;ko05165 Hum…
ENST00000257905	K08050	PPP1R1A	protein phosphatase 1 regulatory subunit 1A	--	2	ko04261 Adrenergic signaling in cardiomyocytes;ko04720 Long-term potentiation;
ENST00000257931	K12571	PAN2	PAB-dependent poly(A)-specific ribonuclease subunit 2	EC:3.1.13.4	1	ko03018 RNA degradation;
ENST00000257934	K02365	ESP1	separase	EC:3.4.22.49	3	ko04110 Cell cycle;ko04114 Oocyte meiosis;ko05166 Human T-cell leukemia virus 1 infection;
ENST00000257940	K02927	RP-L40e, RPL40, UBA52	ubiquitin-large subunit ribosomal protein L40e	--	8	ko03010 Ribosome;ko04120 Ubiquitin mediated proteolysis;ko04137 Mitophagy - animal;ko05012 Parkinson disease;ko05022 Pathways of neurodegeneration - multiple diseases;ko05131 Shigellosis;ko05167 Kaposi sarcoma-associated herpesvirus infection;ko05171 Coronavirus disease - COVID-19;
ENST00000257963	K13567	ACVR1B, ALK4	activin receptor type-1B	EC:2.7.11.30	3	ko04060 Cytokine-cytokine receptor interaction;ko04350 TGF-beta signaling pathway;ko04550 Signaling pathways regulating pluripotency of stem cells;
ENST00000257966	K10088	OS9	protein OS-9	--	1	ko04141 Protein processing in endoplasmic reticulum;
ENST00000258034	K05051	TAAR	trace amine associated receptor	--	1	ko04080 Neuroactive ligand-receptor interaction;
ENST00000258042	K04168	NMBR	neuromedin B receptor	--	1	ko04080 Neuroactive ligand-receptor interaction;
ENST00000258052	K12351	SMPD2	sphingomyelin phosphodiesterase 2	EC:3.1.4.12	3	ko00600 Sphingolipid metabolism;ko01100 Metabolic pathways;ko04071 Sphingolipid signaling pathway;
ENST00000258070	K07364	TEC	tyrosine-protein kinase Tec	EC:2.7.10.2	3	ko04013 koK signaling pathway - fly;ko04380 Osteoclast differentiation;ko04660 T cell receptor signaling pathway;
ENST00000258080	K08669	HTRA2, PRSS25	HtrA serine peptidase 2	EC:3.4.21.108	5	ko04210 Apoptosis;ko04214 Apoptosis - fly;ko04215 Apoptosis - multiple species;ko05012 Parkinson disease;ko05022 Pathways of neurodegeneration - multiple diseases;
ENST00000258098	K12484	RAB11FIP1_2_5	Rab11 family-interacting protein 1/2/5	--	1	ko04144 Endocytosis;
ENST00000258111	K04941	KCNMB4	potassium large conductance calcium-activated channel subfamily M beta member 4	--	3	ko04022 cGMP-PKG signaling pathway;ko04270 Vascular smooth muscle contraction;ko04911 Insulin secretion;
ENST00000258145	K01137	GNS	N-acetylglucosamine-6-sulfatase	EC:3.1.6.14	3	ko00531 Glycosaminoglycan degradation;ko01100 Metabolic pathways;ko04142 Lysosome;
ENST00000258148	K06643	MDM2	E3 ubiquitin-protein ligase Mdm2	EC:2.3.2.27	25	ko01522 Endocrine resistance;ko01524 Platinum drug resistance;ko04068 FoxO signaling pathway;ko04110 Cell cycle;ko04115 p53 signaling pathway;ko04120 Ubiquitin mediated proteolysis;ko04144 Endocytosis;ko04151 PI3K-Akt signaling pathway;ko04218 Cellular senescence;ko04625 C-type lectin receptor signaling pathway;ko04919 Thyroid hormone signaling pathway;ko05131 Shigellosis;ko05163 Human cytomegalo…
ENST00000258149	K06643	MDM2	E3 ubiquitin-protein ligase Mdm2	EC:2.3.2.27	25	ko01522 Endocrine resistance;ko01524 Platinum drug resistance;ko04068 FoxO signaling pathway;ko04110 Cell cycle;ko04115 p53 signaling pathway;ko04120 Ubiquitin mediated proteolysis;ko04144 Endocytosis;ko04151 PI3K-Akt signaling pathway;ko04218 Cellular senescence;ko04625 C-type lectin receptor signaling pathway;ko04919 Thyroid hormone signaling pathway;ko05131 Shigellosis;ko05163 Human cytomegalo…
ENST00000258168	K00515	BCMO1, BCDO1	beta-carotene 15,15'-dioxygenase	EC:1.13.11.63	3	ko00830 Retinol metabolism;ko01100 Metabolic pathways;ko01240 Biosynthesis of cofactors;
ENST00000258169	K12593	MPHOSPH6, MPP6	M-phase phosphoprotein 6, animal type	--	1	ko03018 RNA degradation;
ENST00000258198	K10416	DYNC1LI, DNCLI	dynein cytoplasmic 1 light intermediate chain	--	3	ko04145 Phagosome;ko04962 Vasopressin-regulated water reabsorption;ko05132 Salmonella infection;
ENST00000258281	K03130	TAF5	transcription initiation factor TFIID subunit 5	--	1	ko03022 Basal transcription factors;
ENST00000258301	K08498	STX6	syntaxin 6	--	1	ko04130 SNARE interactions in vesicular transport;
ENST00000258317	K01639	E4.1.3.3, nanA, NPL	N-acetylneuraminate lyase	EC:4.1.3.3	2	ko00520 Amino sugar and nucleotide sugar metabolism;ko01100 Metabolic pathways;
ENST00000258341	K05635	LAMC1	laminin, gamma 1	--	9	ko04151 PI3K-Akt signaling pathway;ko04510 Focal adhesion;ko04512 ECM-receptor interaction;ko05020 Prion disease;ko05145 Toxoplasmosis;ko05146 Amoebiasis;ko05165 Human papillomavirus infection;ko05200 Pathways in cancer;ko05222 Small cell lung cancer;
ENST00000258381	K11447	UTX, KDM6A	lysine-specific demethylase 6A	EC:1.14.11.68	1	ko05202 Transcriptional misregulation in cancer;
ENST00000258385	K04816	CHRND	nicotinic acetylcholine receptor delta	--	1	ko04080 Neuroactive ligand-receptor interaction;
ENST00000258387	K09381	PAX3_7	paired box protein 3/7	--	1	ko05202 Transcriptional misregulation in cancer;
ENST00000258400	K04157	HTR2	5-hydroxytryptamine receptor 2	--	5	ko04020 Calcium signaling pathway;ko04080 Neuroactive ligand-receptor interaction;ko04540 Gap junction;ko04726 Serotonergic synapse;ko04750 Inflammatory mediator regulation of TRP channels;
ENST00000258403	K14610	SLC19A2_3, THTR	solute carrier family 19 (thiamine transporter), member 2/3	--	1	ko04977 Vitamin digestion and absorption;
ENST00000258411	K01357	WNT10	wingless-type MMTV integration site family, member 10	--	15	ko04150 mTOR signaling pathway;ko04310 Wnt signaling pathway;ko04390 Hippo signaling pathway;ko04550 Signaling pathways regulating pluripotency of stem cells;ko04916 Melanogenesis;ko04934 Cushing syndrome;ko05010 Alzheimer disease;ko05022 Pathways of neurodegeneration - multiple diseases;ko05165 Human papillomavirus infection;ko05200 Pathways in cancer;ko05205 Proteoglycans in cancer;ko05217 Basa…
ENST00000258415	K00488	CYP27A1	cholestanetriol 26-monooxygenase	EC:1.14.15.15	4	ko00120 Primary bile acid biosynthesis;ko01100 Metabolic pathways;ko03320 PPAR signaling pathway;ko04979 Cholesterol metabolism;
ENST00000258416	K03259	EIF4E	translation initiation factor 4E	--	6	ko01521 EGFR tyrosine kinase inhibitor resistance;ko04066 HIF-1 signaling pathway;ko04150 mTOR signaling pathway;ko04151 PI3K-Akt signaling pathway;ko04211 Longevity regulating pathway;ko04910 Insulin signaling pathway;
ENST00000258418	K08272	CAB39, MO25	calcium binding protein 39	--	2	ko04150 mTOR signaling pathway;ko04152 AMPK signaling pathway;
ENST00000258424	K02265	COX5B	cytochrome c oxidase subunit 5b	--	13	ko00190 Oxidative phosphorylation;ko01100 Metabolic pathways;ko04260 Cardiac muscle contraction;ko04714 Thermogenesis;ko04932 Non-alcoholic fatty liver disease;ko05010 Alzheimer disease;ko05012 Parkinson disease;ko05014 Amyotrophic lateral sclerosis;ko05016 Huntington disease;ko05020 Prion disease;ko05022 Pathways of neurodegeneration - multiple diseases;ko05208 Chemical carcinogenesis - reactive…
ENST00000258428	K03515	REV1	DNA repair protein REV1	EC:2.7.7.-	1	ko03460 Fanconi anemia pathway;
ENST00000258436	K11447	UTX, KDM6A	lysine-specific demethylase 6A	EC:1.14.11.68	1	ko05202 Transcriptional misregulation in cancer;
ENST00000258443	K05162	EDAR	tumor necrosis factor receptor superfamily member EDAR	--	2	ko04060 Cytokine-cytokine receptor interaction;ko04064 NF-kappa B signaling pathway;
ENST00000258455	K02996	RP-S9, MRPS9, rpsI	small subunit ribosomal protein S9	--	1	ko03010 Ribosome;
ENST00000258494	K00289	ALDH1L	formyltetrahydrofolate dehydrogenase	EC:1.5.1.6	2	ko00670 One carbon pool by folate;ko01100 Metabolic pathways;
ENST00000258526	K06572	PLXNC, CD232	plexin C	--	1	ko04360 Axon guidance;
ENST00000258648	K15146	MED4	mediator of RNA polymerase II transcription subunit 4	--	1	ko04919 Thyroid hormone signaling pathway;
ENST00000258651	K02872	RP-L13Ae, RPL13A	large subunit ribosomal protein L13Ae	--	2	ko03010 Ribosome;ko05171 Coronavirus disease - COVID-19;
ENST00000258682	K04515	CAMK2	calcium/calmodulin-dependent protein kinase (CaM kinase) II	EC:2.7.11.17	34	ko04012 ErbB signaling pathway;ko04020 Calcium signaling pathway;ko04024 cAMP signaling pathway;ko04066 HIF-1 signaling pathway;ko04114 Oocyte meiosis;ko04217 Necroptosis;ko04261 Adrenergic signaling in cardiomyocytes;ko04310 Wnt signaling pathway;ko04360 Axon guidance;ko04713 Circadian entrainment;ko04720 Long-term potentiation;ko04722 Neurotrophin signaling pathway;ko04725 Cholinergic synapse;k…
ENST00000258704	K08694	SPDY, RINGO	speedy	--	2	ko04114 Oocyte meiosis;ko04914 Progesterone-mediated oocyte maturation;
ENST00000258711	K04742	CHST12	chondroitin 4-sulfotransferase 12	EC:2.8.2.5	1	ko00532 Glycosaminoglycan biosynthesis - chondroitin sulfate / dermatan sulfate;
ENST00000258738	K05660	ABCB5	ATP-binding cassette, subfamily B (MDR/TAP), member 5	--	1	ko02010 ABC transporters;
ENST00000258739	K10949	KDELR	ER lumen protein retaining receptor	--	1	ko05110 Vibrio cholerae infection;
ENST00000258742	K14321	NUPL2, NUP42, CG1	nucleoporin-like protein 2	--	1	ko03013 Nucleocytoplasmic transport;
ENST00000258743	K05405	IL6	interleukin 6	--	51	ko01521 EGFR tyrosine kinase inhibitor resistance;ko01523 Antifolate resistance;ko04060 Cytokine-cytokine receptor interaction;ko04061 Viral protein interaction with cytokine and cytokine receptor;ko04066 HIF-1 signaling pathway;ko04068 FoxO signaling pathway;ko04151 PI3K-Akt signaling pathway;ko04218 Cellular senescence;ko04620 Toll-like receptor signaling pathway;ko04621 NOD-like receptor signa…
ENST00000258774	K10903	HUS1	HUS1 checkpoint protein	--	1	ko04218 Cellular senescence;
ENST00000258787	K10356	MYO1	myosin I	--	1	ko05130 Pathogenic Escherichia coli infection;
ENST00000258807	K04297	LTB4R2	leukotriene B4 receptor 2	--	2	ko04020 Calcium signaling pathway;ko04080 Neuroactive ligand-receptor interaction;
ENST00000258821	K02927	RP-L40e, RPL40, UBA52	ubiquitin-large subunit ribosomal protein L40e	--	8	ko03010 Ribosome;ko04120 Ubiquitin mediated proteolysis;ko04137 Mitophagy - animal;ko05012 Parkinson disease;ko05022 Pathways of neurodegeneration - multiple diseases;ko05131 Shigellosis;ko05167 Kaposi sarcoma-associated herpesvirus infection;ko05171 Coronavirus disease - COVID-19;
ENST00000258873	K15013	ACSBG	long-chain-fatty-acid--CoA ligase ACSBG	EC:6.2.1.3	6	ko00061 Fatty acid biosynthesis;ko00071 Fatty acid degradation;ko01100 Metabolic pathways;ko01212 Fatty acid metabolism;ko03320 PPAR signaling pathway;ko04920 Adipocytokine signaling pathway;
ENST00000258874	K01934	MTHFS	5-formyltetrahydrofolate cyclo-ligase	EC:6.3.3.2	2	ko00670 One carbon pool by folate;ko01100 Metabolic pathways;
ENST00000258886	K12581	CNOT7_8, CAF1, POP2	CCR4-NOT transcription complex subunit 7/8	--	1	ko03018 RNA degradation;
ENST00000258947	K11222	STAT4	signal transducer and activator of transcription 4	--	6	ko04217 Necroptosis;ko04630 JAK-STAT signaling pathway;ko04658 Th1 and Th2 cell differentiation;ko05161 Hepatitis B;ko05200 Pathways in cancer;ko05321 Inflammatory bowel disease;
ENST00000258962	K12890	SRSF1, SFRS1, ASF, SF2	serine/arginine-rich splicing factor 1	--	3	ko03040 Spliceosome;ko04657 IL-17 signaling pathway;ko05168 Herpes simplex virus 1 infection;
ENST00000258969	K06248	CHAD	chondroadherin	--	4	ko04151 PI3K-Akt signaling pathway;ko04510 Focal adhesion;ko04512 ECM-receptor interaction;ko05165 Human papillomavirus infection;
ENST00000259003	K05438	GH	growth hormone	--	5	ko04060 Cytokine-cytokine receptor interaction;ko04080 Neuroactive ligand-receptor interaction;ko04151 PI3K-Akt signaling pathway;ko04630 JAK-STAT signaling pathway;ko04935 Growth hormone synthesis, secretion and action;
ENST00000259008	K15362	BRIP1, BACH1, FANCJ	fanconi anemia group J protein	EC:5.6.2.3	2	ko03440 Homologous recombination;ko03460 Fanconi anemia pathway;
ENST00000259037	K03961	NDUFB5	NADH dehydrogenase (ubiquinone) 1 beta subcomplex subunit 5	--	13	ko00190 Oxidative phosphorylation;ko01100 Metabolic pathways;ko04714 Thermogenesis;ko04723 Retrograde endocannabinoid signaling;ko04932 Non-alcoholic fatty liver disease;ko05010 Alzheimer disease;ko05012 Parkinson disease;ko05014 Amyotrophic lateral sclerosis;ko05016 Huntington disease;ko05020 Prion disease;ko05022 Pathways of neurodegeneration - multiple diseases;ko05208 Chemical carcinogenesis …
ENST00000259043	K12897	TRA2	transformer-2 protein	--	2	ko03040 Spliceosome;ko04936 Alcoholic liver disease;
ENST00000259056	K00710	GALNT	polypeptide N-acetylgalactosaminyltransferase	EC:2.4.1.41	3	ko00512 Mucin type O-glycan biosynthesis;ko00514 Other types of O-glycan biosynthesis;ko01100 Metabolic pathways;
ENST00000259075	K12650	TANK	TRAF family member-associated NF-kappa-B activator	--	6	ko04140 Autophagy - animal;ko04621 NOD-like receptor signaling pathway;ko04622 RIG-I-like receptor signaling pathway;ko05014 Amyotrophic lateral sclerosis;ko05022 Pathways of neurodegeneration - multiple diseases;ko05417 Lipid and atherosclerosis;
ENST00000259119	K18499	SKIL	Ski-like protein	--	1	ko04550 Signaling pathways regulating pluripotency of stem cells;
ENST00000259205	K05487	IL36G, IL1F9	interleukin 36 gamma	--	1	ko04060 Cytokine-cytokine receptor interaction;
ENST00000259206	K05481	IL1RN, IL1F3	interleukin 1 receptor antagonist	--	1	ko04060 Cytokine-cytokine receptor interaction;
ENST00000259211	K05484	IL36A, IL1F6	interleukin 36 alpha	--	1	ko04060 Cytokine-cytokine receptor interaction;
ENST00000259213	K05486	IL36B, IL1F8	interleukin 36 beta	--	1	ko04060 Cytokine-cytokine receptor interaction;
ENST00000259229	K14561	IMP4	U3 small nucleolar ribonucleoprotein protein IMP4	--	1	ko03008 Ribosome biogenesis in eukaryotes;
ENST00000259238	K12562	AMPH	amphiphysin	--	2	ko04144 Endocytosis;ko04666 Fc gamma R-mediated phagocytosis;
ENST00000259239	K14561	IMP4	U3 small nucleolar ribonucleoprotein protein IMP4	--	1	ko03008 Ribosome biogenesis in eukaryotes;
ENST00000259241	K02514	HS6ST1	heparan sulfate 6-O-sulfotransferase HS6ST1	EC:2.8.2.-	1	ko00534 Glycosaminoglycan biosynthesis - heparan sulfate / heparin;
ENST00000259253	K11718	HUGT	UDP-glucose:glycoprotein glucosyltransferase	EC:2.4.1.-	1	ko04141 Protein processing in endoplasmic reticulum;
ENST00000259254	K06576	GYPC, CD236	glycophorin C	--	1	ko05144 Malaria;
ENST00000259271	K01580	E4.1.1.15, gadB, gadA, GAD	glutamate decarboxylase	EC:4.1.1.15	7	ko00250 Alanine, aspartate and glutamate metabolism;ko00410 beta-Alanine metabolism;ko00430 Taurine and hypotaurine metabolism;ko00650 Butanoate metabolism;ko01100 Metabolic pathways;ko04727 GABAergic synapse;ko04940 Type I diabetes mellitus;
ENST00000259357	K04257	OLFR	olfactory receptor	--	1	ko04740 Olfactory transduction;
ENST00000259362	K04257	OLFR	olfactory receptor	--	1	ko04740 Olfactory transduction;
ENST00000259371	K17631	SYNGAP, RASA5	Ras/Rap GTPase-activating protein SynGAP	--	1	ko04014 Ras signaling pathway;
ENST00000259395	K09228	KRAB	KRAB domain-containing zinc finger protein	--	1	ko05168 Herpes simplex virus 1 infection;
ENST00000259400	K08491	STX17	syntaxin 17	--	2	ko04130 SNARE interactions in vesicular transport;ko04140 Autophagy - animal;
ENST00000259407	K00659	BAAT	bile acid-CoA:amino acid N-acyltransferase	EC:2.3.1.65 3.1.2.2	6	ko00120 Primary bile acid biosynthesis;ko00430 Taurine and hypotaurine metabolism;ko01040 Biosynthesis of unsaturated fatty acids;ko01100 Metabolic pathways;ko04146 Peroxisome;ko04976 Bile secretion;
ENST00000259455	K04615	GABBR	gamma-aminobutyric acid type B receptor	--	7	ko04024 cAMP signaling pathway;ko04080 Neuroactive ligand-receptor interaction;ko04727 GABAergic synapse;ko04742 Taste transduction;ko04915 Estrogen signaling pathway;ko04929 GnRH secretion;ko05032 Morphine addiction;
ENST00000259457	K02739	PSMB7	20S proteasome subunit beta 2	EC:3.4.25.1	8	ko03050 Proteasome;ko05010 Alzheimer disease;ko05012 Parkinson disease;ko05014 Amyotrophic lateral sclerosis;ko05016 Huntington disease;ko05017 Spinocerebellar ataxia;ko05020 Prion disease;ko05022 Pathways of neurodegeneration - multiple diseases;
ENST00000259466	K04257	OLFR	olfactory receptor	--	1	ko04740 Olfactory transduction;
ENST00000259467	K09228	KRAB	KRAB domain-containing zinc finger protein	--	1	ko05168 Herpes simplex virus 1 infection;
ENST00000259470	K01375	CTSL2, CTSV	cathepsin V	EC:3.4.22.43	2	ko04142 Lysosome;ko04210 Apoptosis;
ENST00000259477	K05754	ARPC5	actin related protein 2/3 complex, subunit 5	--	9	ko04144 Endocytosis;ko04530 Tight junction;ko04666 Fc gamma R-mediated phagocytosis;ko04810 Regulation of actin cytoskeleton;ko05100 Bacterial invasion of epithelial cells;ko05130 Pathogenic Escherichia coli infection;ko05131 Shigellosis;ko05132 Salmonella infection;ko05135 Yersinia infection;
ENST00000259486	K01122	ENPP2	ectonucleotide pyrophosphatase/phosphodiesterase family member 2	EC:3.1.4.39	2	ko00565 Ether lipid metabolism;ko01100 Metabolic pathways;
ENST00000259512	K11519	DERL1	Derlin-1	--	3	ko04141 Protein processing in endoplasmic reticulum;ko05014 Amyotrophic lateral sclerosis;ko05022 Pathways of neurodegeneration - multiple diseases;
ENST00000259523	K04377	MYC	Myc proto-oncogene protein	--	35	ko04010 koK signaling pathway;ko04012 ErbB signaling pathway;ko04110 Cell cycle;ko04151 PI3K-Akt signaling pathway;ko04218 Cellular senescence;ko04310 Wnt signaling pathway;ko04350 TGF-beta signaling pathway;ko04390 Hippo signaling pathway;ko04391 Hippo signaling pathway - fly;ko04550 Signaling pathways regulating pluripotency of stem cells;ko04630 JAK-STAT signaling pathway;ko04919 Thyroid hormo…
ENST00000259555	K05414	IFNA	interferon alpha	--	25	ko04060 Cytokine-cytokine receptor interaction;ko04151 PI3K-Akt signaling pathway;ko04217 Necroptosis;ko04620 Toll-like receptor signaling pathway;ko04621 NOD-like receptor signaling pathway;ko04622 RIG-I-like receptor signaling pathway;ko04623 Cytosolic DNA-sensing pathway;ko04630 JAK-STAT signaling pathway;ko04650 Natural killer cell mediated cytotoxicity;ko04936 Alcoholic liver disease;ko05152…
ENST00000259607	K16062	CCL21, SLC	C-C motif chemokine 21	--	4	ko04060 Cytokine-cytokine receptor interaction;ko04061 Viral protein interaction with cytokine and cytokine receptor;ko04062 Chemokine signaling pathway;ko04064 NF-kappa B signaling pathway;
ENST00000259631	K16598	CCL27	C-C motif chemokine 27	--	3	ko04060 Cytokine-cytokine receptor interaction;ko04061 Viral protein interaction with cytokine and cytokine receptor;ko04062 Chemokine signaling pathway;
ENST00000259632	K10425	DCTN3	dynactin 3	--	4	ko05014 Amyotrophic lateral sclerosis;ko05016 Huntington disease;ko05022 Pathways of neurodegeneration - multiple diseases;ko05132 Salmonella infection;
ENST00000259633	K06504	CD72	CD72 antigen	--	1	ko04662 B cell receptor signaling pathway;
ENST00000259708	K10407	KLC	kinesin light chain	--	7	ko05010 Alzheimer disease;ko05012 Parkinson disease;ko05014 Amyotrophic lateral sclerosis;ko05016 Huntington disease;ko05020 Prion disease;ko05022 Pathways of neurodegeneration - multiple diseases;ko05132 Salmonella infection;
ENST00000259727	K00364	guaC, GMPR	GMP reductase	EC:1.7.1.7	3	ko00230 Purine metabolism;ko01100 Metabolic pathways;ko01232 Nucleotide metabolism;
ENST00000259748	K12461	FRS2	fibroblast growth factor receptor substrate 2	--	3	ko04714 Thermogenesis;ko04722 Neurotrophin signaling pathway;ko05205 Proteoglycans in cancer;
ENST00000259751	K06105	TJP4, PILT	tight junction protein 4	--	1	ko04530 Tight junction;
ENST00000259803	K12581	CNOT7_8, CAF1, POP2	CCR4-NOT transcription complex subunit 7/8	--	1	ko03018 RNA degradation;
ENST00000259808	K02861	RIPK1, RIP1	receptor-interacting serine/threonine-protein kinase 1	EC:2.7.11.1	16	ko04064 NF-kappa B signaling pathway;ko04210 Apoptosis;ko04217 Necroptosis;ko04620 Toll-like receptor signaling pathway;ko04621 NOD-like receptor signaling pathway;ko04622 RIG-I-like receptor signaling pathway;ko04623 Cytosolic DNA-sensing pathway;ko04668 TNF signaling pathway;ko04936 Alcoholic liver disease;ko05130 Pathogenic Escherichia coli infection;ko05131 Shigellosis;ko05132 Salmonella infe…
ENST00000259818	K07375	TUBB	tubulin beta	--	10	ko04145 Phagosome;ko04540 Gap junction;ko05010 Alzheimer disease;ko05012 Parkinson disease;ko05014 Amyotrophic lateral sclerosis;ko05016 Huntington disease;ko05020 Prion disease;ko05022 Pathways of neurodegeneration - multiple diseases;ko05130 Pathogenic Escherichia coli infection;ko05132 Salmonella infection;
ENST00000259873	K16174	MRPS18B, MRPS18-2	small subunit ribosomal protein S18b, mitochondrial	--	1	ko05203 Viral carcinogenesis;
ENST00000259895	K03144	TFIIH4, GTF2H4, TFB2	transcription initiation factor TFIIH subunit 4	--	3	ko03022 Basal transcription factors;ko03420 Nucleotide excision repair;ko05203 Viral carcinogenesis;
ENST00000259915	K09367	POU5F	POU domain transcription factor, class 5	--	1	ko04550 Signaling pathways regulating pluripotency of stem cells;
ENST00000259938	K14460	CLPS	colipase	--	1	ko04975 Fat digestion and absorption;
ENST00000259951	K06751	MHC1	MHC class I antigen	--	18	ko04144 Endocytosis;ko04145 Phagosome;ko04218 Cellular senescence;ko04514 Cell adhesion molecules;ko04612 Antigen processing and presentation;ko04940 Type I diabetes mellitus;ko05163 Human cytomegalovirus infection;ko05165 Human papillomavirus infection;ko05166 Human T-cell leukemia virus 1 infection;ko05167 Kaposi sarcoma-associated herpesvirus infection;ko05168 Herpes simplex virus 1 infection;…
ENST00000260010	K10159	TLR2, CD282	toll-like receptor 2	--	23	ko04145 Phagosome;ko04151 PI3K-Akt signaling pathway;ko04613 Neutrophil extracellular trap formation;ko04620 Toll-like receptor signaling pathway;ko05132 Salmonella infection;ko05134 Legionellosis;ko05140 Leishmaniasis;ko05142 Chagas disease;ko05144 Malaria;ko05145 Toxoplasmosis;ko05146 Amoebiasis;ko05152 Tuberculosis;ko05161 Hepatitis B;ko05162 Measles;ko05168 Herpes simplex virus 1 infection;ko…
ENST00000260102	K02876	RP-L15, MRPL15, rplO	large subunit ribosomal protein L15	--	1	ko03010 Ribosome;
ENST00000260116	K12795	SUGT1, SGT1	suppressor of G2 allele of SKP1	--	1	ko04621 NOD-like receptor signaling pathway;
ENST00000260118	K01307	GGH	gamma-glutamyl hydrolase	EC:3.4.19.9	3	ko00790 Folate biosynthesis;ko01240 Biosynthesis of cofactors;ko01523 Antifolate resistance;
ENST00000260191	K04819	HTR3	5-hydroxytryptamine receptor 3	--	2	ko04726 Serotonergic synapse;ko04742 Taste transduction;
ENST00000260227	K01397	MMP7	matrix metalloproteinase-7 (matrilysin, uterine)	EC:3.4.24.23	2	ko04310 Wnt signaling pathway;ko05166 Human T-cell leukemia virus 1 infection;
ENST00000260257	K03846	ALG9	alpha-1,2-mannosyltransferase	EC:2.4.1.259 2.4.1.261	3	ko00510 N-Glycan biosynthesis;ko00513 Various types of N-glycan biosynthesis;ko01100 Metabolic pathways;
ENST00000260264	K09364	POU2F, OTF	POU domain transcription factor, class 2	--	2	ko05168 Herpes simplex virus 1 infection;ko05417 Lipid and atherosclerosis;
ENST00000260276	K17985	AMBRA1	activating molecule in BECN1-regulated autophagy protein 1	--	7	ko04137 Mitophagy - animal;ko04140 Autophagy - animal;ko05010 Alzheimer disease;ko05014 Amyotrophic lateral sclerosis;ko05016 Huntington disease;ko05017 Spinocerebellar ataxia;ko05022 Pathways of neurodegeneration - multiple diseases;
ENST00000260287	K01538	FXYD2, ATP1G1	sodium/potassium-transporting ATPase subunit gamma (FXYD domain-containing ion transport regulator 2)	--	16	ko04022 cGMP-PKG signaling pathway;ko04024 cAMP signaling pathway;ko04260 Cardiac muscle contraction;ko04261 Adrenergic signaling in cardiomyocytes;ko04911 Insulin secretion;ko04918 Thyroid hormone synthesis;ko04919 Thyroid hormone signaling pathway;ko04960 Aldosterone-regulated sodium reabsorption;ko04961 Endocrine and other factor-regulated calcium reabsorption;ko04964 Proximal tubule bicarbona…
ENST00000260302	K07994	MMP13	matrix metalloproteinase-13 (collagenase 3)	EC:3.4.24.-	3	ko04657 IL-17 signaling pathway;ko04926 Relaxin signaling pathway;ko04928 Parathyroid hormone synthesis, secretion and action;
ENST00000260315	K04395	CASP5	caspase 5	EC:3.4.22.58	2	ko04621 NOD-like receptor signaling pathway;ko05132 Salmonella infection;
ENST00000260323	K15293	UNC13A_B_C, MUNC13	protein unc-13 A/B/C	--	1	ko04721 Synaptic vesicle cycle;
ENST00000260324	K17218	sqr	sulfide:quinone oxidoreductase	EC:1.8.5.4	1	ko00920 Sulfur metabolism;
ENST00000260356	K16857	THBS1	thrombospondin 1	--	12	ko04015 Rap1 signaling pathway;ko04115 p53 signaling pathway;ko04145 Phagosome;ko04151 PI3K-Akt signaling pathway;ko04350 TGF-beta signaling pathway;ko04510 Focal adhesion;ko04512 ECM-receptor interaction;ko05144 Malaria;ko05165 Human papillomavirus infection;ko05205 Proteoglycans in cancer;ko05206 MicroRNAs in cancer;ko05219 Bladder cancer;
ENST00000260361	K18159	NDUFAF1, CIA30	NADH dehydrogenase [ubiquinone] 1 alpha subcomplex assembly factor 1	--	1	ko04714 Thermogenesis;
ENST00000260363	K17387	KIF23	kinesin family member 23	--	1	ko05206 MicroRNAs in cancer;
ENST00000260379	K02942	RP-LP1, RPLP1	large subunit ribosomal protein LP1	--	2	ko03010 Ribosome;ko05171 Coronavirus disease - COVID-19;
ENST00000260386	K00911	ITPK	1D-myo-inositol-triphosphate 3-kinase	EC:2.7.1.127	4	ko00562 Inositol phosphate metabolism;ko01100 Metabolic pathways;ko04020 Calcium signaling pathway;ko04070 Phosphatidylinositol signaling system;
ENST00000260402	K05858	PLCB	phosphatidylinositol phospholipase C, beta	EC:3.1.4.11	63	ko00562 Inositol phosphate metabolism;ko01100 Metabolic pathways;ko04015 Rap1 signaling pathway;ko04020 Calcium signaling pathway;ko04022 cGMP-PKG signaling pathway;ko04062 Chemokine signaling pathway;ko04070 Phosphatidylinositol signaling system;ko04071 Sphingolipid signaling pathway;ko04072 Phospholipase D signaling pathway;ko04261 Adrenergic signaling in cardiomyocytes;ko04270 Vascular smooth …
ENST00000260404	K05735	PAK6	p21-activated kinase 6	EC:2.7.11.1	8	ko04012 ErbB signaling pathway;ko04014 Ras signaling pathway;ko04360 Axon guidance;ko04510 Focal adhesion;ko04660 T cell receptor signaling pathway;ko04810 Regulation of actin cytoskeleton;ko05170 Human immunodeficiency virus 1 infection;ko05211 Renal cell carcinoma;
ENST00000260408	K06704	ADAM10, CD156c	disintegrin and metalloproteinase domain-containing protein 10	EC:3.4.24.81	3	ko04361 Axon regeneration;ko05010 Alzheimer disease;ko05120 Epithelial cell signaling in Helicobacter pylori infection;
ENST00000260443	K02896	RP-L24e, RPL24	large subunit ribosomal protein L24e	--	2	ko03010 Ribosome;ko05171 Coronavirus disease - COVID-19;
ENST00000260508	K00816	CCBL	kynurenine---oxoglutarate transaminase / cysteine-S-conjugate beta-lyase / glutamine---phenylpyruvate transaminase	EC:2.6.1.7 4.4.1.13 2.6.1.64	4	ko00270 Cysteine and methionine metabolism;ko00380 Tryptophan metabolism;ko00450 Selenocompound metabolism;ko01100 Metabolic pathways;
ENST00000260585	K00993	EPT1	ethanolaminephosphotransferase	EC:2.7.8.1	4	ko00440 Phosphonate and phosphinate metabolism;ko00564 Glycerophospholipid metabolism;ko00565 Ether lipid metabolism;ko01100 Metabolic pathways;
ENST00000260598	K00846	KHK	ketohexokinase	EC:2.7.1.3	2	ko00051 Fructose and mannose metabolism;ko01100 Metabolic pathways;
ENST00000260599	K00846	KHK	ketohexokinase	EC:2.7.1.3	2	ko00051 Fructose and mannose metabolism;ko01100 Metabolic pathways;
ENST00000260600	K08043	ADCY3	adenylate cyclase 3	EC:4.6.1.1	52	ko00230 Purine metabolism;ko01100 Metabolic pathways;ko01522 Endocrine resistance;ko04015 Rap1 signaling pathway;ko04020 Calcium signaling pathway;ko04022 cGMP-PKG signaling pathway;ko04024 cAMP signaling pathway;ko04062 Chemokine signaling pathway;ko04072 Phospholipase D signaling pathway;ko04114 Oocyte meiosis;ko04211 Longevity regulating pathway;ko04213 Longevity regulating pathway - multiple …
ENST00000260604	K00962	pnp, PNPT1	polyribonucleotide nucleotidyltransferase	EC:2.7.7.8	1	ko03018 RNA degradation;
ENST00000260605	K10417	DYNC2LI	dynein cytoplasmic 2 light intermediate chain	--	2	ko04962 Vasopressin-regulated water reabsorption;ko05132 Salmonella infection;
ENST00000260641	K17260	ACTR2, ARP2	actin-related protein 2	--	9	ko04144 Endocytosis;ko04530 Tight junction;ko04666 Fc gamma R-mediated phagocytosis;ko04810 Regulation of actin cytoskeleton;ko05100 Bacterial invasion of epithelial cells;ko05130 Pathogenic Escherichia coli infection;ko05131 Shigellosis;ko05132 Salmonella infection;ko05135 Yersinia infection;
ENST00000260643	K14003	PREB, SEC12	prolactin regulatory element-binding protein	--	1	ko04141 Protein processing in endoplasmic reticulum;
ENST00000260649	K14210	SLC3A1, RBAT	solute carrier family 3 (neutral and basic amino acid transporter), member 1	--	1	ko04974 Protein digestion and absorption;
ENST00000260682	K17719	CYP2C9	cytochrome P450 family 2 subfamily C9	EC:1.14.14.51 1.14.14.52 1.14.14.53 1.14.14.-	9	ko00590 Arachidonic acid metabolism;ko00591 Linoleic acid metabolism;ko00830 Retinol metabolism;ko00980 Metabolism of xenobiotics by cytochrome P450;ko00982 Drug metabolism - cytochrome P450;ko01100 Metabolic pathways;ko04726 Serotonergic synapse;ko05204 Chemical carcinogenesis - DNA adducts;ko05417 Lipid and atherosclerosis;
ENST00000260795	K05094	FGFR3, CD333	fibroblast growth factor receptor 3	EC:2.7.10.1	13	ko01521 EGFR tyrosine kinase inhibitor resistance;ko04010 koK signaling pathway;ko04014 Ras signaling pathway;ko04015 Rap1 signaling pathway;ko04020 Calcium signaling pathway;ko04144 Endocytosis;ko04151 PI3K-Akt signaling pathway;ko04550 Signaling pathways regulating pluripotency of stem cells;ko04810 Regulation of actin cytoskeleton;ko05200 Pathways in cancer;ko05206 MicroRNAs in cancer;ko05219 …
ENST00000260810	K10728	TOPBP1	topoisomerase (DNA) II binding protein 1	--	1	ko03440 Homologous recombination;
ENST00000260908	K17985	AMBRA1	activating molecule in BECN1-regulated autophagy protein 1	--	7	ko04137 Mitophagy - animal;ko04140 Autophagy - animal;ko05010 Alzheimer disease;ko05014 Amyotrophic lateral sclerosis;ko05016 Huntington disease;ko05017 Spinocerebellar ataxia;ko05022 Pathways of neurodegeneration - multiple diseases;
ENST00000260930	K00157	AOX	aldehyde oxidase	EC:1.2.3.1	9	ko00280 Valine, leucine and isoleucine degradation;ko00350 Tyrosine metabolism;ko00380 Tryptophan metabolism;ko00750 Vitamin B6 metabolism;ko00760 Nicotinate and nicotinamide metabolism;ko00830 Retinol metabolism;ko00982 Drug metabolism - cytochrome P450;ko01100 Metabolic pathways;ko04630 JAK-STAT signaling pathway;
ENST00000260943	K05085	ERBB4, HER4	receptor tyrosine-protein kinase erbB-4	EC:2.7.10.1	6	ko04010 koK signaling pathway;ko04012 ErbB signaling pathway;ko04020 Calcium signaling pathway;ko04151 PI3K-Akt signaling pathway;ko05014 Amyotrophic lateral sclerosis;ko05205 Proteoglycans in cancer;
ENST00000260947	K10683	BARD1	BRCA1-associated RING domain protein 1	--	1	ko03440 Homologous recombination;
ENST00000260950	K05497	MSTN, GDF8	growth differentiation factor 8	--	1	ko04060 Cytokine-cytokine receptor interaction;
ENST00000260956	K11090	LA, SSB	lupus La protein	--	1	ko05322 Systemic lupus erythematosus;
ENST00000261007	K04803	CHRNA1	nicotinic acetylcholine receptor alpha-1	--	1	ko04080 Neuroactive ligand-receptor interaction;
ENST00000261016	K05751	ABI2	abl interactor 2	--	1	ko04810 Regulation of actin cytoskeleton;
ENST00000261017	K05751	ABI2	abl interactor 2	--	1	ko04810 Regulation of actin cytoskeleton;
ENST00000261018	K05751	ABI2	abl interactor 2	--	1	ko04810 Regulation of actin cytoskeleton;
ENST00000261023	K06487	ITGAV, CD51	integrin alpha V	--	16	ko04145 Phagosome;ko04151 PI3K-Akt signaling pathway;ko04510 Focal adhesion;ko04512 ECM-receptor interaction;ko04514 Cell adhesion molecules;ko04810 Regulation of actin cytoskeleton;ko04919 Thyroid hormone signaling pathway;ko05163 Human cytomegalovirus infection;ko05165 Human papillomavirus infection;ko05200 Pathways in cancer;ko05205 Proteoglycans in cancer;ko05222 Small cell lung cancer;ko0541…
ENST00000261024	K14685	SLC40A1, FPN1	solute carrier family 40 (iron-regulated transporter), member 1	--	2	ko04216 Ferroptosis;ko04978 Mineral absorption;
ENST00000261037	K09228	KRAB	KRAB domain-containing zinc finger protein	--	1	ko05168 Herpes simplex virus 1 infection;
ENST00000261047	K08328	GUCA1	guanylate cyclase activator 1	--	1	ko04744 Phototransduction;
ENST00000261070	K02260	COX17	cytochrome c oxidase assembly protein subunit 17	--	3	ko00190 Oxidative phosphorylation;ko01100 Metabolic pathways;ko04714 Thermogenesis;
ENST00000261167	K12866	WBP11, NPWBP	WW domain-binding protein 11	--	1	ko03040 Spliceosome;
ENST00000261170	K12320	GUCY2C	heat-stable enterotoxin receptor	EC:4.6.1.2	2	ko00230 Purine metabolism;ko01100 Metabolic pathways;
ENST00000261173	K05850	ATP2B	P-type Ca2+ transporter type 2B	EC:7.2.2.10	9	ko04020 Calcium signaling pathway;ko04022 cGMP-PKG signaling pathway;ko04024 cAMP signaling pathway;ko04261 Adrenergic signaling in cardiomyocytes;ko04925 Aldosterone synthesis and secretion;ko04961 Endocrine and other factor-regulated calcium reabsorption;ko04970 Salivary secretion;ko04972 Pancreatic secretion;ko04978 Mineral absorption;
ENST00000261192	K00826	E2.6.1.42, ilvE	branched-chain amino acid aminotransferase	EC:2.6.1.42	8	ko00270 Cysteine and methionine metabolism;ko00280 Valine, leucine and isoleucine degradation;ko00290 Valine, leucine and isoleucine biosynthesis;ko00770 Pantothenate and CoA biosynthesis;ko01100 Metabolic pathways;ko01210 2-Oxocarboxylic acid metabolism;ko01230 Biosynthesis of amino acids;ko01240 Biosynthesis of cofactors;
ENST00000261195	K00693	GYS	glycogen synthase	EC:2.4.1.11	8	ko00500 Starch and sucrose metabolism;ko01100 Metabolic pathways;ko04151 PI3K-Akt signaling pathway;ko04152 AMPK signaling pathway;ko04910 Insulin signaling pathway;ko04922 Glucagon signaling pathway;ko04931 Insulin resistance;ko05415 Diabetic cardiomyopathy;
ENST00000261196	K05043	SLCO1B	solute carrier organic anion transporter family, member 1B	--	1	ko04976 Bile secretion;
ENST00000261197	K03371	ST8SIA1	alpha-N-acetylneuraminate alpha-2,8-sialyltransferase (sialyltransferase 8A)	EC:2.4.3.8	4	ko00601 Glycosphingolipid biosynthesis - lacto and neolacto series;ko00603 Glycosphingolipid biosynthesis - globo and isoglobo series;ko00604 Glycosphingolipid biosynthesis - ganglio series;ko01100 Metabolic pathways;
ENST00000261200	K05033	ABCC9, SUR2	ATP-binding cassette subfamily C (CFTR/MRP) member 9	--	1	ko02010 ABC transporters;
ENST00000261201	K05033	ABCC9, SUR2	ATP-binding cassette subfamily C (CFTR/MRP) member 9	--	1	ko02010 ABC transporters;
ENST00000261205	K15290	SYT1	synaptotagmin-1	--	1	ko04721 Synaptic vesicle cycle;
ENST00000261206	K01908	ACSS3, prpE	propionyl-CoA synthetase	EC:6.2.1.17	2	ko00640 Propanoate metabolism;ko01100 Metabolic pathways;
ENST00000261207	K06270	PPP1R12A, MYPT1	protein phosphatase 1 regulatory subunit 12A	--	8	ko04022 cGMP-PKG signaling pathway;ko04024 cAMP signaling pathway;ko04270 Vascular smooth muscle contraction;ko04510 Focal adhesion;ko04611 Platelet activation;ko04810 Regulation of actin cytoskeleton;ko04921 Oxytocin signaling pathway;ko05205 Proteoglycans in cancer;
ENST00000261208	K01745	hutH, HAL	histidine ammonia-lyase	EC:4.3.1.3	2	ko00340 Histidine metabolism;ko01100 Metabolic pathways;
ENST00000261233	K04732	IRAK3	interleukin-1 receptor-associated kinase 3	EC:2.7.11.1	1	ko04722 Neurotrophin signaling pathway;
ENST00000261245	K10842	MNAT1	CDK-activating kinase assembly factor MAT1	--	2	ko03022 Basal transcription factors;ko03420 Nucleotide excision repair;
ENST00000261254	K10151	CCND2	G1/S-specific cyclin-D2	--	19	ko04068 FoxO signaling pathway;ko04110 Cell cycle;ko04115 p53 signaling pathway;ko04151 PI3K-Akt signaling pathway;ko04218 Cellular senescence;ko04310 Wnt signaling pathway;ko04340 Hedgehog signaling pathway;ko04390 Hippo signaling pathway;ko04510 Focal adhesion;ko04630 JAK-STAT signaling pathway;ko04917 Prolactin signaling pathway;ko05162 Measles;ko05165 Human papillomavirus infection;ko05166 Hu…
ENST00000261266	K05694	PTPRB, PTPB	receptor-type tyrosine-protein phosphatase beta	EC:3.1.3.48	1	ko04520 Adherens junction;
ENST00000261267	K13915	LYZ	lysozyme C	EC:3.2.1.17	1	ko04970 Salivary secretion;
ENST00000261292	K01046	lip, TGL2	triacylglycerol lipase	EC:3.1.1.3	2	ko00561 Glycerolipid metabolism;ko01100 Metabolic pathways;
ENST00000261296	K01710	rfbB, rmlB, rffG	dTDP-glucose 4,6-dehydratase	EC:4.2.1.46	3	ko00523 Polyketide sugar unit biosynthesis;ko01100 Metabolic pathways;ko01250 Biosynthesis of nucleotide sugars;
ENST00000261303	K03062	PSMC1, RPT2	26S proteasome regulatory subunit T2	--	11	ko03050 Proteasome;ko05010 Alzheimer disease;ko05012 Parkinson disease;ko05014 Amyotrophic lateral sclerosis;ko05016 Huntington disease;ko05017 Spinocerebellar ataxia;ko05020 Prion disease;ko05022 Pathways of neurodegeneration - multiple diseases;ko05165 Human papillomavirus infection;ko05169 Epstein-Barr virus infection;ko05203 Viral carcinogenesis;
ENST00000261304	K01202	GALC	galactosylceramidase	EC:3.2.1.46	3	ko00600 Sphingolipid metabolism;ko01100 Metabolic pathways;ko04142 Lysosome;
ENST00000261318	K17985	AMBRA1	activating molecule in BECN1-regulated autophagy protein 1	--	7	ko04137 Mitophagy - animal;ko04140 Autophagy - animal;ko05010 Alzheimer disease;ko05014 Amyotrophic lateral sclerosis;ko05016 Huntington disease;ko05017 Spinocerebellar ataxia;ko05022 Pathways of neurodegeneration - multiple diseases;
ENST00000261326	K15631	ABA3	molybdenum cofactor sulfurtransferase	EC:2.8.1.9	2	ko00790 Folate biosynthesis;ko01100 Metabolic pathways;
ENST00000261336	K03910	A2M	alpha-2-macroglobulin	--	1	ko04610 Complement and coagulation cascades;
ENST00000261349	K03068	LRP5_6	low density lipoprotein receptor-related protein 5/6	--	9	ko04150 mTOR signaling pathway;ko04310 Wnt signaling pathway;ko04928 Parathyroid hormone synthesis, secretion and action;ko05010 Alzheimer disease;ko05022 Pathways of neurodegeneration - multiple diseases;ko05200 Pathways in cancer;ko05224 Breast cancer;ko05225 Hepatocellular carcinoma;ko05226 Gastric cancer;
ENST00000261366	K07611	LMNB	lamin B	--	2	ko04210 Apoptosis;ko04214 Apoptosis - fly;
ENST00000261367	K04558	SNCAIP	synphilin-1	--	2	ko05012 Parkinson disease;ko05022 Pathways of neurodegeneration - multiple diseases;
ENST00000261368	K04558	SNCAIP	synphilin-1	--	2	ko05012 Parkinson disease;ko05022 Pathways of neurodegeneration - multiple diseases;
ENST00000261374	K07808	HS3ST2	[heparan sulfate]-glucosamine 3-sulfotransferase 2	EC:2.8.2.29	1	ko00534 Glycosaminoglycan biosynthesis - heparan sulfate / heparin;
ENST00000261377	K14570	REX1, REXO1, REXO5, RNH70	RNA exonuclease	EC:3.1.-	1	ko03008 Ribosome biogenesis in eukaryotes;
ENST00000261381	K00771	XYLT	protein xylosyltransferase	EC:2.4.2.26	3	ko00532 Glycosaminoglycan biosynthesis - chondroitin sulfate / dermatan sulfate;ko00534 Glycosaminoglycan biosynthesis - heparan sulfate / heparin;ko01100 Metabolic pathways;
ENST00000261383	K10408	DNAH	dynein axonemal heavy chain	--	3	ko05014 Amyotrophic lateral sclerosis;ko05016 Huntington disease;ko05022 Pathways of neurodegeneration - multiple diseases;
ENST00000261388	K12581	CNOT7_8, CAF1, POP2	CCR4-NOT transcription complex subunit 7/8	--	1	ko03018 RNA degradation;
ENST00000261396	K14300	NUP133	nuclear pore complex protein Nup133	--	2	ko03013 Nucleocytoplasmic transport;ko05014 Amyotrophic lateral sclerosis;
ENST00000261405	K03900	VWF	von Willebrand factor	--	8	ko04151 PI3K-Akt signaling pathway;ko04510 Focal adhesion;ko04512 ECM-receptor interaction;ko04610 Complement and coagulation cascades;ko04611 Platelet activation;ko04613 Neutrophil extracellular trap formation;ko05165 Human papillomavirus infection;ko05171 Coronavirus disease - COVID-19;
ENST00000261406	K14568	EMG1, NEP1	rRNA small subunit pseudouridine methyltransferase Nep1	EC:2.1.1.260	1	ko03008 Ribosome biogenesis in eukaryotes;
ENST00000261407	K13515	LPCAT3, MBOAT5	lysophospholipid acyltransferase 5	EC:2.3.1.23 2.3.1.-	2	ko00564 Glycerophospholipid metabolism;ko04216 Ferroptosis;
ENST00000261416	K12373	HEXA_B	hexosaminidase	EC:3.2.1.52	9	ko00511 Other glycan degradation;ko00513 Various types of N-glycan biosynthesis;ko00520 Amino sugar and nucleotide sugar metabolism;ko00531 Glycosaminoglycan degradation;ko00600 Sphingolipid metabolism;ko00603 Glycosphingolipid biosynthesis - globo and isoglobo series;ko00604 Glycosphingolipid biosynthesis - ganglio series;ko01100 Metabolic pathways;ko04142 Lysosome;
ENST00000261427	K04649	HIP2, UBC1	ubiquitin-conjugating enzyme (huntingtin interacting protein 2)	EC:2.3.2.23	1	ko04120 Ubiquitin mediated proteolysis;
ENST00000261434	K03644	lipA, LIAS, LIP1, LIP5	lipoyl synthase	EC:2.8.1.8	3	ko00785 Lipoic acid metabolism;ko01100 Metabolic pathways;ko01240 Biosynthesis of cofactors;
ENST00000261438	K15605	KLF3	krueppel-like factor 3	--	1	ko05202 Transcriptional misregulation in cancer;
ENST00000261439	K18341	TBC1D1	TBC1 domain family member 1	--	1	ko04152 AMPK signaling pathway;
ENST00000261461	K11584	PPP2R5	serine/threonine-protein phosphatase 2A regulatory subunit B'	--	8	ko03015 mRNA surveillance pathway;ko04071 Sphingolipid signaling pathway;ko04114 Oocyte meiosis;ko04151 PI3K-Akt signaling pathway;ko04152 AMPK signaling pathway;ko04261 Adrenergic signaling in cardiomyocytes;ko04728 Dopaminergic synapse;ko05165 Human papillomavirus infection;
ENST00000261464	K09849	TRAF5	TNF receptor-associated factor 5	--	13	ko04064 NF-kappa B signaling pathway;ko04217 Necroptosis;ko04621 NOD-like receptor signaling pathway;ko04657 IL-17 signaling pathway;ko04668 TNF signaling pathway;ko05131 Shigellosis;ko05163 Human cytomegalovirus infection;ko05168 Herpes simplex virus 1 infection;ko05169 Epstein-Barr virus infection;ko05170 Human immunodeficiency virus 1 infection;ko05200 Pathways in cancer;ko05203 Viral carcinog…
ENST00000261465	K15680	HSD11B1	corticosteroid 11-beta-dehydrogenase isozyme 1	EC:1.1.1.146	4	ko00140 Steroid hormone biosynthesis;ko00980 Metabolism of xenobiotics by cytochrome P450;ko01100 Metabolic pathways;ko05204 Chemical carcinogenesis - DNA adducts;
ENST00000261475	K11583	PPP2R3	serine/threonine-protein phosphatase 2A regulatory subunit B''	--	7	ko03015 mRNA surveillance pathway;ko04071 Sphingolipid signaling pathway;ko04151 PI3K-Akt signaling pathway;ko04152 AMPK signaling pathway;ko04261 Adrenergic signaling in cardiomyocytes;ko04728 Dopaminergic synapse;ko05165 Human papillomavirus infection;
ENST00000261479	K02730	PSMA6	20S proteasome subunit alpha 1	EC:3.4.25.1	8	ko03050 Proteasome;ko05010 Alzheimer disease;ko05012 Parkinson disease;ko05014 Amyotrophic lateral sclerosis;ko05016 Huntington disease;ko05017 Spinocerebellar ataxia;ko05020 Prion disease;ko05022 Pathways of neurodegeneration - multiple diseases;
ENST00000261483	K01231	MAN2	alpha-mannosidase II	EC:3.2.1.114	3	ko00510 N-Glycan biosynthesis;ko00513 Various types of N-glycan biosynthesis;ko01100 Metabolic pathways;
ENST00000261486	K11447	UTX, KDM6A	lysine-specific demethylase 6A	EC:1.14.11.68	1	ko05202 Transcriptional misregulation in cancer;
ENST00000261491	K00901	dgkA, DGK	diacylglycerol kinase (ATP)	EC:2.7.1.107	7	ko00561 Glycerolipid metabolism;ko00564 Glycerophospholipid metabolism;ko01100 Metabolic pathways;ko04070 Phosphatidylinositol signaling system;ko04072 Phospholipase D signaling pathway;ko04361 Axon regeneration;ko05231 Choline metabolism in cancer;
ENST00000261507	K07750	MESO1, ERG25	methylsterol monooxygenase	EC:1.14.18.9	2	ko00100 Steroid biosynthesis;ko01100 Metabolic pathways;
ENST00000261520	K09228	KRAB	KRAB domain-containing zinc finger protein	--	1	ko05168 Herpes simplex virus 1 infection;
ENST00000261523	K08532	NR1F1, RORA	RAR-related orphan receptor alpha	--	4	ko04659 Th17 cell differentiation;ko04710 Circadian rhythm;ko05017 Spinocerebellar ataxia;ko05321 Inflammatory bowel disease;
ENST00000261531	K06063	SNW1, SKIIP, SKIP	SNW domain-containing protein 1	--	4	ko03040 Spliceosome;ko04330 Notch signaling pathway;ko05169 Epstein-Barr virus infection;ko05203 Viral carcinogenesis;
ENST00000261534	K00728	POMT, pmt	dolichyl-phosphate-mannose-protein mannosyltransferase	EC:2.4.1.109	3	ko00514 Other types of O-glycan biosynthesis;ko00515 Mannose type O-glycan biosynthesis;ko01100 Metabolic pathways;
ENST00000261535	K17388	ROCK2	Rho-associated protein kinase 2	EC:2.7.11.1	21	ko04022 cGMP-PKG signaling pathway;ko04024 cAMP signaling pathway;ko04062 Chemokine signaling pathway;ko04071 Sphingolipid signaling pathway;ko04270 Vascular smooth muscle contraction;ko04310 Wnt signaling pathway;ko04360 Axon guidance;ko04510 Focal adhesion;ko04530 Tight junction;ko04611 Platelet activation;ko04670 Leukocyte transendothelial migration;ko04810 Regulation of actin cytoskeleton;ko0…
ENST00000261537	K10645	MIB	E3 ubiquitin-protein ligase mind-bomb	EC:2.3.2.27	1	ko05417 Lipid and atherosclerosis;
ENST00000261560	K09228	KRAB	KRAB domain-containing zinc finger protein	--	1	ko05168 Herpes simplex virus 1 infection;
ENST00000261584	K10897	PALB2, FANCN	partner and localizer of BRCA2	--	2	ko03440 Homologous recombination;ko03460 Fanconi anemia pathway;
ENST00000261590	K07597	DSG2	desmoglein 2	--	1	ko05412 Arrhythmogenic right ventricular cardiomyopathy;
ENST00000261596	K15728	LPIN	phosphatidate phosphatase LPIN	EC:3.1.3.4	5	ko00561 Glycerolipid metabolism;ko00564 Glycerophospholipid metabolism;ko01100 Metabolic pathways;ko04150 mTOR signaling pathway;ko04936 Alcoholic liver disease;
ENST00000261600	K12878	THOC1	THO complex subunit 1	--	2	ko03013 Nucleocytoplasmic transport;ko03040 Spliceosome;
ENST00000261609	K10595	HERC2	E3 ubiquitin-protein ligase HERC2	EC:2.3.2.26	1	ko04120 Ubiquitin mediated proteolysis;
ENST00000261622	K13780	SLC7A5, LAT1	solute carrier family 7 (L-type amino acid transporter), member 5	--	2	ko04150 mTOR signaling pathway;ko05230 Central carbon metabolism in cancer;
ENST00000261623	K08009	CYBA, P22PHOX	cytochrome b-245, alpha polypeptide	--	11	ko04145 Phagosome;ko04380 Osteoclast differentiation;ko04613 Neutrophil extracellular trap formation;ko04621 NOD-like receptor signaling pathway;ko04670 Leukocyte transendothelial migration;ko05020 Prion disease;ko05140 Leishmaniasis;ko05208 Chemical carcinogenesis - reactive oxygen species;ko05415 Diabetic cardiomyopathy;ko05417 Lipid and atherosclerosis;ko05418 Fluid shear stress and atheroscle…
ENST00000261643	K02257	COX10, ctaB, cyoE	heme o synthase	EC:2.5.1.141	5	ko00190 Oxidative phosphorylation;ko00860 Porphyrin metabolism;ko01100 Metabolic pathways;ko01240 Biosynthesis of cofactors;ko04714 Thermogenesis;
ENST00000261646	K07197	SREBP1, SREBF1	sterol regulatory element-binding transcription factor 1	--	5	ko04152 AMPK signaling pathway;ko04910 Insulin signaling pathway;ko04931 Insulin resistance;ko04932 Non-alcoholic fatty liver disease;ko04936 Alcoholic liver disease;
ENST00000261651	K12581	CNOT7_8, CAF1, POP2	CCR4-NOT transcription complex subunit 7/8	--	1	ko03018 RNA degradation;
ENST00000261652	K05150	TNFRSF13B, TACI, CD267	tumor necrosis factor receptor superfamily member 13B	--	3	ko04060 Cytokine-cytokine receptor interaction;ko04672 Intestinal immune network for IgA production;ko05340 Primary immunodeficiency;
ENST00000261653	K08486	STX1B_2_3	syntaxin 1B/2/3	--	2	ko04130 SNARE interactions in vesicular transport;ko04721 Synaptic vesicle cycle;
ENST00000261681	K06091	MPP5, PALS1	MAGUK p55 subfamily member 5	--	4	ko04390 Hippo signaling pathway;ko04391 Hippo signaling pathway - fly;ko04530 Tight junction;ko05165 Human papillomavirus infection;
ENST00000261693	K13885	SCARB1	scavenger receptor class B, member 1	--	10	ko04145 Phagosome;ko04913 Ovarian steroidogenesis;ko04925 Aldosterone synthesis and secretion;ko04927 Cortisol synthesis and secretion;ko04934 Cushing syndrome;ko04975 Fat digestion and absorption;ko04976 Bile secretion;ko04977 Vitamin digestion and absorption;ko04979 Cholesterol metabolism;ko05160 Hepatitis C;
ENST00000261699	K00109	L2HGDH	2-hydroxyglutarate dehydrogenase	EC:1.1.99.2	2	ko00650 Butanoate metabolism;ko01100 Metabolic pathways;
ENST00000261707	K05037	SLC6A4, SERT	solute carrier family 6 (neurotransmitter transporter, serotonin) member 4	--	2	ko04721 Synaptic vesicle cycle;ko04726 Serotonergic synapse;
ENST00000261708	K14557	UTP6	U3 small nucleolar RNA-associated protein 6	--	1	ko03008 Ribosome biogenesis in eukaryotes;
ENST00000261712	K03036	PSMD11, RPN6	26S proteasome regulatory subunit N6	--	9	ko03050 Proteasome;ko05010 Alzheimer disease;ko05012 Parkinson disease;ko05014 Amyotrophic lateral sclerosis;ko05016 Huntington disease;ko05017 Spinocerebellar ataxia;ko05020 Prion disease;ko05022 Pathways of neurodegeneration - multiple diseases;ko05169 Epstein-Barr virus infection;
ENST00000261716	K04429	TAO	thousand and one amino acid protein kinase	EC:2.7.11.1	1	ko04010 koK signaling pathway;
ENST00000261722	K12397	AP3B	AP-3 complex subunit beta	--	1	ko04142 Lysosome;
ENST00000261729	K17632	RASAL1	RAS protein activator-like 1	--	1	ko04014 Ras signaling pathway;
ENST00000261731	K18493	LHX5	LIM homeobox protein 5	--	1	ko04550 Signaling pathways regulating pluripotency of stem cells;
ENST00000261733	K00128	ALDH	aldehyde dehydrogenase (NAD+)	EC:1.2.1.3	16	ko00010 Glycolysis / Gluconeogenesis;ko00053 Ascorbate and aldarate metabolism;ko00071 Fatty acid degradation;ko00280 Valine, leucine and isoleucine degradation;ko00310 Lysine degradation;ko00330 Arginine and proline metabolism;ko00340 Histidine metabolism;ko00380 Tryptophan metabolism;ko00410 beta-Alanine metabolism;ko00561 Glycerolipid metabolism;ko00620 Pyruvate metabolism;ko00770 Pantothenate…
ENST00000261735	K09586	ERP29	endoplasmic reticulum protein 29	--	1	ko04141 Protein processing in endoplasmic reticulum;
ENST00000261740	K04973	TRPV4	transient receptor potential cation channel subfamily V member 4	--	3	ko04218 Cellular senescence;ko04750 Inflammatory mediator regulation of TRP channels;ko05418 Fluid shear stress and atherosclerosis;
ENST00000261749	K01555	FAH, fahA	fumarylacetoacetase	EC:3.7.1.2	2	ko00350 Tyrosine metabolism;ko01100 Metabolic pathways;
ENST00000261751	K04815	CHRNB4	nicotinic acetylcholine receptor beta-4	--	3	ko04080 Neuroactive ligand-receptor interaction;ko04725 Cholinergic synapse;ko05207 Chemical carcinogenesis - receptor activation;
ENST00000261755	K01555	FAH, fahA	fumarylacetoacetase	EC:3.7.1.2	2	ko00350 Tyrosine metabolism;ko01100 Metabolic pathways;
ENST00000261758	K12581	CNOT7_8, CAF1, POP2	CCR4-NOT transcription complex subunit 7/8	--	1	ko03018 RNA degradation;
ENST00000261769	K05689	CDH1, CDHE, CD324	cadherin 1, type 1, E-cadherin	--	12	ko04015 Rap1 signaling pathway;ko04371 Apelin signaling pathway;ko04390 Hippo signaling pathway;ko04514 Cell adhesion molecules;ko04520 Adherens junction;ko05100 Bacterial invasion of epithelial cells;ko05200 Pathways in cancer;ko05213 Endometrial cancer;ko05216 Thyroid cancer;ko05218 Melanoma;ko05219 Bladder cancer;ko05226 Gastric cancer;
ENST00000261772	K01872	AARS, alaS	alanyl-tRNA synthetase	EC:6.1.1.7	1	ko00970 Aminoacyl-tRNA biosynthesis;
ENST00000261776	K15305	VAC14, TAX1BP2	vacuole morphology and inheritance protein 14	--	2	ko05166 Human T-cell leukemia virus 1 infection;ko05203 Viral carcinogenesis;
ENST00000261783	K01476	E3.5.3.1, rocF, arg	arginase	EC:3.5.3.1	5	ko00220 Arginine biosynthesis;ko00330 Arginine and proline metabolism;ko01100 Metabolic pathways;ko01230 Biosynthesis of amino acids;ko05146 Amoebiasis;
ENST00000261796	K05490	IL17B, CX1	interleukin 17B	--	2	ko04060 Cytokine-cytokine receptor interaction;ko04657 IL-17 signaling pathway;
ENST00000261797	K02576	NDST1	heparan sulfate N-deacetylase/N-sulfotransferase NDST1	EC:3.1.1.- 2.8.2.-	2	ko00534 Glycosaminoglycan biosynthesis - heparan sulfate / heparin;ko01100 Metabolic pathways;
ENST00000261798	K08957	CSNK1A	casein kinase 1, alpha	EC:2.7.11.1	9	ko04310 Wnt signaling pathway;ko04340 Hedgehog signaling pathway;ko04341 Hedgehog signaling pathway - fly;ko05010 Alzheimer disease;ko05022 Pathways of neurodegeneration - multiple diseases;ko05165 Human papillomavirus infection;ko05224 Breast cancer;ko05225 Hepatocellular carcinoma;ko05226 Gastric cancer;
ENST00000261799	K05089	PDGFRB, CD140B	platelet-derived growth factor receptor beta	EC:2.7.10.1	19	ko01521 EGFR tyrosine kinase inhibitor resistance;ko04010 koK signaling pathway;ko04014 Ras signaling pathway;ko04015 Rap1 signaling pathway;ko04020 Calcium signaling pathway;ko04072 Phospholipase D signaling pathway;ko04151 PI3K-Akt signaling pathway;ko04510 Focal adhesion;ko04540 Gap junction;ko04630 JAK-STAT signaling pathway;ko04810 Regulation of actin cytoskeleton;ko05165 Human papillomaviru…
ENST00000261817	K06693	PSMD9, RPN4	26S proteasome regulatory subunit N4	--	8	ko03050 Proteasome;ko05010 Alzheimer disease;ko05012 Parkinson disease;ko05014 Amyotrophic lateral sclerosis;ko05016 Huntington disease;ko05017 Spinocerebellar ataxia;ko05020 Prion disease;ko05022 Pathways of neurodegeneration - multiple diseases;
ENST00000261819	K03352	APC5, ANAPC5	anaphase-promoting complex subunit 5	--	6	ko04110 Cell cycle;ko04114 Oocyte meiosis;ko04120 Ubiquitin mediated proteolysis;ko04657 IL-17 signaling pathway;ko04914 Progesterone-mediated oocyte maturation;ko05166 Human T-cell leukemia virus 1 infection;
ENST00000261826	K05220	P2RX7	P2X purinoceptor 7	--	3	ko04020 Calcium signaling pathway;ko04080 Neuroactive ligand-receptor interaction;ko04621 NOD-like receptor signaling pathway;
ENST00000261834	K17906	ATG2	autophagy-related protein 2	--	7	ko04136 Autophagy - other;ko04140 Autophagy - animal;ko05010 Alzheimer disease;ko05014 Amyotrophic lateral sclerosis;ko05016 Huntington disease;ko05017 Spinocerebellar ataxia;ko05022 Pathways of neurodegeneration - multiple diseases;
ENST00000261835	K07440	CYP46A1	cholesterol 24-hydroxylase	EC:1.14.14.25	1	ko00120 Primary bile acid biosynthesis;
ENST00000261837	K04539	GNB5	guanine nucleotide-binding protein subunit beta-5	--	18	ko04014 Ras signaling pathway;ko04062 Chemokine signaling pathway;ko04151 PI3K-Akt signaling pathway;ko04371 Apelin signaling pathway;ko04713 Circadian entrainment;ko04723 Retrograde endocannabinoid signaling;ko04724 Glutamatergic synapse;ko04725 Cholinergic synapse;ko04726 Serotonergic synapse;ko04727 GABAergic synapse;ko04728 Dopaminergic synapse;ko04926 Relaxin signaling pathway;ko05032 Morphi…
ENST00000261839	K10357	MYO5	myosin V	--	1	ko05130 Pathogenic Escherichia coli infection;
ENST00000261842	K12400	AP4E1	AP-4 complex subunit epsilon-1	--	1	ko04142 Lysosome;
ENST00000261845	K06855	koK4_6	mitogen-activated protein kinase 4/6	EC:2.7.11.24	1	ko04657 IL-17 signaling pathway;
ENST00000261847	K11429	SUV420H	[histone H4]-N-methyl-L-lysine20 N-methyltransferase	EC:2.1.1.362	2	ko00310 Lysine degradation;ko01100 Metabolic pathways;
ENST00000261858	K01793	GLCE	heparosan-N-sulfate-glucuronate 5-epimerase	EC:5.1.3.17	2	ko00534 Glycosaminoglycan biosynthesis - heparan sulfate / heparin;ko01100 Metabolic pathways;
ENST00000261866	K19026	SPG11	spatacsin	--	2	ko05014 Amyotrophic lateral sclerosis;ko05022 Pathways of neurodegeneration - multiple diseases;
ENST00000261875	K10703	HACD, PHS1, PAS2	very-long-chain (3R)-3-hydroxyacyl-CoA dehydratase	EC:4.2.1.134	4	ko00062 Fatty acid elongation;ko01040 Biosynthesis of unsaturated fatty acids;ko01100 Metabolic pathways;ko01212 Fatty acid metabolism;
ENST00000261879	K06172	APH1	gamma-secretase subunit APH-1	--	2	ko04330 Notch signaling pathway;ko05010 Alzheimer disease;
ENST00000261889	K17917	SNX1_2	sorting nexin-1/2	--	1	ko04144 Endocytosis;
ENST00000261890	K07904	RAB11A	Ras-related protein Rab-11A	--	5	ko04144 Endocytosis;ko04961 Endocrine and other factor-regulated calcium reabsorption;ko04962 Vasopressin-regulated water reabsorption;ko04972 Pancreatic secretion;ko05164 Influenza A;
ENST00000261891	K08803	DAPK	death-associated protein kinase	EC:2.7.11.1	3	ko04140 Autophagy - animal;ko05200 Pathways in cancer;ko05219 Bladder cancer;
ENST00000261892	K13749	SLC24A1, NCKX1	solute carrier family 24 (sodium/potassium/calcium exchanger), member 1	--	1	ko04744 Phototransduction;
ENST00000261897	K12821	PRPF40, PRP40	pre-mRNA-processing factor 40	--	1	ko03040 Spliceosome;
ENST00000261900	K15188	CCNT	cyclin T	--	2	ko03250 Viral life cycle - HIV-1;ko05202 Transcriptional misregulation in cancer;
ENST00000261908	K06766	NEO1	neogenin	--	3	ko04350 TGF-beta signaling pathway;ko04360 Axon guidance;ko04514 Cell adhesion molecules;
ENST00000261917	K04957	HCN4	hyperpolarization activated cyclic nucleotide-gated potassium channel 4	--	2	ko04024 cAMP signaling pathway;ko04742 Taste transduction;
ENST00000261918	K06529	SEMA7, CD108	sekohorin 7	--	1	ko04360 Axon guidance;
ENST00000261937	K05097	FLT4, VEGFR3	FMS-like tyrosine kinase 4	EC:2.7.10.1	8	ko04010 koK signaling pathway;ko04014 Ras signaling pathway;ko04015 Rap1 signaling pathway;ko04020 Calcium signaling pathway;ko04151 PI3K-Akt signaling pathway;ko04510 Focal adhesion;ko05200 Pathways in cancer;ko05224 Breast cancer;
ENST00000261951	K12603	CNOT6, CCR4	CCR4-NOT transcription complex subunit 6	EC:3.1.13.4	1	ko03018 RNA degradation;
ENST00000261973	K12822	RBM25, S164	RNA-binding protein 25	--	1	ko03040 Spliceosome;
ENST00000262013	K04436	koK8IP3, JIP3	mitogen-activated protein kinase 8 interacting protein 3	--	1	ko04010 koK signaling pathway;
ENST00000262018	K12565	SGCA	alpha-sarcoglycan	--	4	ko05410 Hypertrophic cardiomyopathy;ko05412 Arrhythmogenic right ventricular cardiomyopathy;ko05414 Dilated cardiomyopathy;ko05416 Viral myocarditis;
ENST00000262027	K01874	MARS, metG	methionyl-tRNA synthetase	EC:6.1.1.10	3	ko00450 Selenocompound metabolism;ko00970 Aminoacyl-tRNA biosynthesis;ko01100 Metabolic pathways;
ENST00000262030	K02133	ATPeF1B, ATP5B, ATP2	F-type H+-transporting ATPase subunit beta	EC:7.1.2.2	11	ko00190 Oxidative phosphorylation;ko01100 Metabolic pathways;ko04714 Thermogenesis;ko05010 Alzheimer disease;ko05012 Parkinson disease;ko05014 Amyotrophic lateral sclerosis;ko05016 Huntington disease;ko05020 Prion disease;ko05022 Pathways of neurodegeneration - multiple diseases;ko05208 Chemical carcinogenesis - reactive oxygen species;ko05415 Diabetic cardiomyopathy;
ENST00000262031	K17985	AMBRA1	activating molecule in BECN1-regulated autophagy protein 1	--	7	ko04137 Mitophagy - animal;ko04140 Autophagy - animal;ko05010 Alzheimer disease;ko05014 Amyotrophic lateral sclerosis;ko05016 Huntington disease;ko05017 Spinocerebellar ataxia;ko05022 Pathways of neurodegeneration - multiple diseases;
ENST00000262033	K15730	PTGES3	cytosolic prostaglandin-E synthase	EC:5.3.99.3	3	ko00590 Arachidonic acid metabolism;ko01100 Metabolic pathways;ko05207 Chemical carcinogenesis - receptor activation;
ENST00000262039	K00914	PIK3C3, VPS34	phosphatidylinositol 3-kinase	EC:2.7.1.137	16	ko00562 Inositol phosphate metabolism;ko01100 Metabolic pathways;ko04070 Phosphatidylinositol signaling system;ko04136 Autophagy - other;ko04140 Autophagy - animal;ko04145 Phagosome;ko04371 Apelin signaling pathway;ko05010 Alzheimer disease;ko05014 Amyotrophic lateral sclerosis;ko05016 Huntington disease;ko05017 Spinocerebellar ataxia;ko05022 Pathways of neurodegeneration - multiple diseases;ko05…
ENST00000262052	K12347	SLC11A1, NRAMP1	natural resistance-associated macrophage protein 1	--	1	ko04142 Lysosome;
ENST00000262053	K09053	ATF1	activating transcription factor 1	--	2	ko04925 Aldosterone synthesis and secretion;ko05202 Transcriptional misregulation in cancer;
ENST00000262056	K03258	EIF4B	translation initiation factor 4B	--	3	ko04150 mTOR signaling pathway;ko04151 PI3K-Akt signaling pathway;ko05205 Proteoglycans in cancer;
ENST00000262061	K05867	CDC25C	M-phase inducer phosphatase 3	EC:3.1.3.48	5	ko04110 Cell cycle;ko04114 Oocyte meiosis;ko04914 Progesterone-mediated oocyte maturation;ko05170 Human immunodeficiency virus 1 infection;ko05206 MicroRNAs in cancer;
ENST00000262077	K14296	NUP153	nuclear pore complex protein Nup153	--	3	ko03013 Nucleocytoplasmic transport;ko03250 Viral life cycle - HIV-1;ko05014 Amyotrophic lateral sclerosis;
ENST00000262093	K01772	hemH, FECH	protoporphyrin/coproporphyrin ferrochelatase	EC:4.98.1.1 4.99.1.9	3	ko00860 Porphyrin metabolism;ko01100 Metabolic pathways;ko01240 Biosynthesis of cofactors;
ENST00000262094	K07886	RAB27B	Ras-related protein Rab-27B	--	1	ko04972 Pancreatic secretion;
ENST00000262101	K06558	MSR1, CD204	macrophage scavenger receptor 1	--	1	ko04145 Phagosome;
ENST00000262105	K02212	MCM4, CDC54	DNA replication licensing factor MCM4	EC:5.6.2.3	2	ko03030 DNA replication;ko04110 Cell cycle;
ENST00000262124	K14299	SEH1	nucleoporin SEH1	--	3	ko03013 Nucleocytoplasmic transport;ko04150 mTOR signaling pathway;ko05014 Amyotrophic lateral sclerosis;
ENST00000262126	K17985	AMBRA1	activating molecule in BECN1-regulated autophagy protein 1	--	7	ko04137 Mitophagy - animal;ko04140 Autophagy - animal;ko05010 Alzheimer disease;ko05014 Amyotrophic lateral sclerosis;ko05016 Huntington disease;ko05017 Spinocerebellar ataxia;ko05022 Pathways of neurodegeneration - multiple diseases;
ENST00000262133	K16332	RBL2	retinoblastoma-like protein 2	--	6	ko04068 FoxO signaling pathway;ko04110 Cell cycle;ko04151 PI3K-Akt signaling pathway;ko04218 Cellular senescence;ko05165 Human papillomavirus infection;ko05203 Viral carcinogenesis;
ENST00000262134	K13510	LPCAT1_2	lysophosphatidylcholine acyltransferase / lyso-PAF acetyltransferase	EC:2.3.1.23 2.3.1.67	3	ko00564 Glycerophospholipid metabolism;ko00565 Ether lipid metabolism;ko01100 Metabolic pathways;
ENST00000262138	K04869	CACNG4	voltage-dependent calcium channel gamma-4	--	7	ko04010 koK signaling pathway;ko04260 Cardiac muscle contraction;ko04261 Adrenergic signaling in cardiomyocytes;ko04921 Oxytocin signaling pathway;ko05410 Hypertrophic cardiomyopathy;ko05412 Arrhythmogenic right ventricular cardiomyopathy;ko05414 Dilated cardiomyopathy;
ENST00000262139	K17908	WIPI1_2, ATG18	autophagy-related protein 18	--	8	ko04136 Autophagy - other;ko04140 Autophagy - animal;ko05010 Alzheimer disease;ko05014 Amyotrophic lateral sclerosis;ko05016 Huntington disease;ko05017 Spinocerebellar ataxia;ko05022 Pathways of neurodegeneration - multiple diseases;ko05131 Shigellosis;
ENST00000262144	K11447	UTX, KDM6A	lysine-specific demethylase 6A	EC:1.14.11.68	1	ko05202 Transcriptional misregulation in cancer;
ENST00000262158	K19631	SMAD7	mothers against decapentaplegic homolog 7	--	2	ko04350 TGF-beta signaling pathway;ko04390 Hippo signaling pathway;
ENST00000262160	K04500	SMAD2	mothers against decapentaplegic homolog 2	--	20	ko04110 Cell cycle;ko04144 Endocytosis;ko04218 Cellular senescence;ko04350 TGF-beta signaling pathway;ko04371 Apelin signaling pathway;ko04390 Hippo signaling pathway;ko04550 Signaling pathways regulating pluripotency of stem cells;ko04659 Th17 cell differentiation;ko04926 Relaxin signaling pathway;ko04933 AGE-RAGE signaling pathway in diabetic complications;ko05142 Chagas disease;ko05166 Human T…
ENST00000262173	K00565	RNMT	mRNA (guanine-N7-)-methyltransferase	EC:2.1.1.56	1	ko03015 mRNA surveillance pathway;
ENST00000262178	K04590	VIPR2	vasoactive intestinal peptide receptor 2	--	2	ko04024 cAMP signaling pathway;ko04080 Neuroactive ligand-receptor interaction;
ENST00000262187	K07208	RHEB	Ras homolog enriched in brain	--	14	ko04072 Phospholipase D signaling pathway;ko04140 Autophagy - animal;ko04150 mTOR signaling pathway;ko04151 PI3K-Akt signaling pathway;ko04152 AMPK signaling pathway;ko04211 Longevity regulating pathway;ko04218 Cellular senescence;ko04714 Thermogenesis;ko04910 Insulin signaling pathway;ko04919 Thyroid hormone signaling pathway;ko05163 Human cytomegalovirus infection;ko05165 Human papillomavirus i…
ENST00000262188	K11650	SMARCD	SWI/SNF-related matrix-associated actin-dependent regulator of chromatin subfamily D	--	2	ko04714 Thermogenesis;ko05225 Hepatocellular carcinoma;
ENST00000262189	K09188	MLL3	[histone H3]-lysine4 N-trimethyltransferase MLL3	EC:2.1.1.354	2	ko00310 Lysine degradation;ko01100 Metabolic pathways;
ENST00000262193	K02732	PSMB1	20S proteasome subunit beta 6	EC:3.4.25.1	8	ko03050 Proteasome;ko05010 Alzheimer disease;ko05012 Parkinson disease;ko05014 Amyotrophic lateral sclerosis;ko05016 Huntington disease;ko05017 Spinocerebellar ataxia;ko05020 Prion disease;ko05022 Pathways of neurodegeneration - multiple diseases;
ENST00000262209	K04984	TRPA1, ANKTM1	transient receptor potential cation channel subfamily A member 1	--	1	ko04750 Inflammatory mediator regulation of TRP channels;
ENST00000262213	K14010	TRAM1	translocating chain-associated membrane protein 1	--	1	ko04141 Protein processing in endoplasmic reticulum;
ENST00000262215	K18442	ARFGEF, BIG	brefeldin A-inhibited guanine nucleotide-exchange protein	--	1	ko04144 Endocytosis;
ENST00000262231	K15297	RIMS2, RIM2	regulating synaptic membrane exocytosis protein 2	--	1	ko04911 Insulin secretion;
ENST00000262241	K11829	RCOR1, COREST	REST corepressor 1	--	1	ko05016 Huntington disease;
ENST00000262259	K09228	KRAB	KRAB domain-containing zinc finger protein	--	1	ko05168 Herpes simplex virus 1 infection;
ENST00000262262	K06473	CD33, SIGLEC3	CD33 antigen	--	1	ko04640 Hematopoietic cell lineage;
ENST00000262290	K12550	LPO	lactoperoxidase	EC:1.11.1.7	2	ko04970 Salivary secretion;ko05208 Chemical carcinogenesis - reactive oxygen species;
ENST00000262293	K12581	CNOT7_8, CAF1, POP2	CCR4-NOT transcription complex subunit 7/8	--	1	ko03018 RNA degradation;
ENST00000262294	K10608	TRIM37, MUL	tripartite motif-containing protein 37	EC:2.3.2.27	1	ko04120 Ubiquitin mediated proteolysis;
ENST00000262300	K06633	PKMYT	membrane-associated tyrosine- and threonine-specific cdc2-inhibitory kinase	EC:2.7.11.1	3	ko04110 Cell cycle;ko04114 Oocyte meiosis;ko04914 Progesterone-mediated oocyte maturation;
ENST00000262305	K12485	RAB11FIP3_4	Rab11 family-interacting protein 3/4	--	1	ko04144 Endocytosis;
ENST00000262306	K03873	ELOB, TCEB2	elongin-B	--	5	ko04066 HIF-1 signaling pathway;ko04120 Ubiquitin mediated proteolysis;ko05170 Human immunodeficiency virus 1 infection;ko05200 Pathways in cancer;ko05211 Renal cell carcinoma;
ENST00000262319	K11137	TELO2, TEL2	telomere length regulation protein	--	2	ko03460 Fanconi anemia pathway;ko04150 mTOR signaling pathway;
ENST00000262320	K02157	AXIN1	axin 1	--	14	ko04310 Wnt signaling pathway;ko04390 Hippo signaling pathway;ko04550 Signaling pathways regulating pluripotency of stem cells;ko04934 Cushing syndrome;ko05010 Alzheimer disease;ko05022 Pathways of neurodegeneration - multiple diseases;ko05165 Human papillomavirus infection;ko05200 Pathways in cancer;ko05210 Colorectal cancer;ko05213 Endometrial cancer;ko05217 Basal cell carcinoma;ko05224 Breast …
ENST00000262327	K10776	LIG3	DNA ligase 3	EC:6.5.1.1	1	ko03410 Base excision repair;
ENST00000262340	K11158	RPE65	retinoid isomerohydrolase / lutein isomerase	EC:3.1.1.64 5.3.3.22	2	ko00830 Retinol metabolism;ko01100 Metabolic pathways;
ENST00000262345	K05064	IL12RB2	interleukin 12 receptor beta-2	--	5	ko04060 Cytokine-cytokine receptor interaction;ko04630 JAK-STAT signaling pathway;ko04658 Th1 and Th2 cell differentiation;ko05200 Pathways in cancer;ko05321 Inflammatory bowel disease;
ENST00000262352	K05612	SLC1A1, EAAT3	solute carrier family 1 (neuronal/epithelial high affinity glutamate transporter), member 1	--	3	ko04721 Synaptic vesicle cycle;ko04724 Glutamatergic synapse;ko04974 Protein digestion and absorption;
ENST00000262365	K12354	ENPP7	ectonucleotide pyrophosphatase/phosphodiesterase family member 7	EC:3.1.4.12	2	ko00600 Sphingolipid metabolism;ko01100 Metabolic pathways;
ENST00000262367	K04498	EP300, CREBBP, KAT3	E1A/CREB-binding protein	EC:2.3.1.48	27	ko03250 Viral life cycle - HIV-1;ko04024 cAMP signaling pathway;ko04066 HIF-1 signaling pathway;ko04068 FoxO signaling pathway;ko04110 Cell cycle;ko04310 Wnt signaling pathway;ko04330 Notch signaling pathway;ko04350 TGF-beta signaling pathway;ko04520 Adherens junction;ko04630 JAK-STAT signaling pathway;ko04720 Long-term potentiation;ko04916 Melanogenesis;ko04919 Thyroid hormone signaling pathway;…
ENST00000262370	K10604	MGRN1	E3 ubiquitin-protein ligase MGRN1	EC:2.3.2.27	2	ko04120 Ubiquitin mediated proteolysis;ko04340 Hedgehog signaling pathway;
ENST00000262374	K03842	ALG1	beta-1,4-mannosyltransferase	EC:2.4.1.142	3	ko00510 N-Glycan biosynthesis;ko00513 Various types of N-glycan biosynthesis;ko01100 Metabolic pathways;
ENST00000262375	K09504	DNAJA3	DnaJ homolog subfamily A member 3	--	1	ko05203 Viral carcinogenesis;
ENST00000262395	K09848	TRAF4	TNF receptor-associated factor 4	--	4	ko04214 Apoptosis - fly;ko04657 IL-17 signaling pathway;ko05200 Pathways in cancer;ko05222 Small cell lung cancer;
ENST00000262396	K09848	TRAF4	TNF receptor-associated factor 4	--	4	ko04214 Apoptosis - fly;ko04657 IL-17 signaling pathway;ko05200 Pathways in cancer;ko05222 Small cell lung cancer;
ENST00000262406	K13765	RGS9	regulator of G-protein signaling 9	--	2	ko04744 Phototransduction;ko05030 Cocaine addiction;
ENST00000262407	K06476	ITGA2B, CD41	integrin alpha 2B	--	15	ko04015 Rap1 signaling pathway;ko04151 PI3K-Akt signaling pathway;ko04510 Focal adhesion;ko04512 ECM-receptor interaction;ko04611 Platelet activation;ko04613 Neutrophil extracellular trap formation;ko04640 Hematopoietic cell lineage;ko04810 Regulation of actin cytoskeleton;ko05165 Human papillomavirus infection;ko05200 Pathways in cancer;ko05222 Small cell lung cancer;ko05410 Hypertrophic cardiom…
ENST00000262410	K04380	koT, TAU	microtubule-associated protein tau	--	4	ko04010 koK signaling pathway;ko05010 Alzheimer disease;ko05012 Parkinson disease;ko05022 Pathways of neurodegeneration - multiple diseases;
ENST00000262415	K12818	DHX8, PRP22	ATP-dependent RNA helicase DHX8/PRP22	EC:3.6.4.13	1	ko03040 Spliceosome;
ENST00000262418	K06573	SLC4A1, AE1, CD233	solute carrier family 4 (anion exchanger), member 1	--	1	ko04966 Collecting duct acid secretion;
ENST00000262424	K09228	KRAB	KRAB domain-containing zinc finger protein	--	1	ko05168 Herpes simplex virus 1 infection;
ENST00000262430	K01578	MLYCD	malonyl-CoA decarboxylase	EC:4.1.1.9	6	ko00410 beta-Alanine metabolism;ko00640 Propanoate metabolism;ko01100 Metabolic pathways;ko04146 Peroxisome;ko04152 AMPK signaling pathway;ko04936 Alcoholic liver disease;
ENST00000262435	K04678	SMURF	E3 ubiquitin ligase SMURF1/2	EC:2.3.2.26	5	ko04120 Ubiquitin mediated proteolysis;ko04144 Endocytosis;ko04340 Hedgehog signaling pathway;ko04341 Hedgehog signaling pathway - fly;ko04350 TGF-beta signaling pathway;
ENST00000262441	K04582	GLP2R	glucagon-like peptide 2 receptor	--	1	ko04080 Neuroactive ligand-receptor interaction;
ENST00000262442	K10408	DNAH	dynein axonemal heavy chain	--	3	ko05014 Amyotrophic lateral sclerosis;ko05016 Huntington disease;ko05022 Pathways of neurodegeneration - multiple diseases;
ENST00000262456	K19626	INVS	inversin	--	1	ko04310 Wnt signaling pathway;
ENST00000262457	K19626	INVS	inversin	--	1	ko04310 Wnt signaling pathway;
ENST00000262461	K10951	SLC12A2, NKCC1	solute carrier family 12 (sodium/potassium/chloride transporter), member 2	--	3	ko04970 Salivary secretion;ko04972 Pancreatic secretion;ko05110 Vibrio cholerae infection;
ENST00000262462	K08749	SLC27A6, FATP6	solute carrier family 27 (fatty acid transporter), member 6	--	2	ko03320 PPAR signaling pathway;ko04931 Insulin resistance;
ENST00000262464	K06825	FBN1	fibrillin 1	--	1	ko04350 TGF-beta signaling pathway;
ENST00000262467	K12798	NLRP1, CARD7	NACHT, LRR and PYD domains-containing protein 1	--	1	ko04621 NOD-like receptor signaling pathway;
ENST00000262493	K04534	GNAO, G-ALPHA-O	guanine nucleotide-binding protein G(o) subunit alpha	--	20	ko04015 Rap1 signaling pathway;ko04361 Axon regeneration;ko04713 Circadian entrainment;ko04723 Retrograde endocannabinoid signaling;ko04724 Glutamatergic synapse;ko04725 Cholinergic synapse;ko04726 Serotonergic synapse;ko04727 GABAergic synapse;ko04728 Dopaminergic synapse;ko04730 Long-term depression;ko04915 Estrogen signaling pathway;ko04916 Melanogenesis;ko04921 Oxytocin signaling pathway;ko04…
ENST00000262494	K04534	GNAO, G-ALPHA-O	guanine nucleotide-binding protein G(o) subunit alpha	--	20	ko04015 Rap1 signaling pathway;ko04361 Axon regeneration;ko04713 Circadian entrainment;ko04723 Retrograde endocannabinoid signaling;ko04724 Glutamatergic synapse;ko04725 Cholinergic synapse;ko04726 Serotonergic synapse;ko04727 GABAergic synapse;ko04728 Dopaminergic synapse;ko04730 Long-term depression;ko04915 Estrogen signaling pathway;ko04916 Melanogenesis;ko04921 Oxytocin signaling pathway;ko04…
ENST00000262499	K14739	MT1_2	metallothionein 1/2	--	2	ko04212 Longevity regulating pathway - worm;ko04978 Mineral absorption;
ENST00000262506	K03097	CSNK2A	casein kinase II subunit alpha	EC:2.7.11.1	10	ko03008 Ribosome biogenesis in eukaryotes;ko04064 NF-kappa B signaling pathway;ko04137 Mitophagy - animal;ko04310 Wnt signaling pathway;ko04520 Adherens junction;ko05010 Alzheimer disease;ko05020 Prion disease;ko05022 Pathways of neurodegeneration - multiple diseases;ko05162 Measles;ko05235 PD-L1 expression and PD-1 checkpoint pathway in cancer;
ENST00000262519	K11422	SETD1, SET1	[histone H3]-lysine4 N-trimethyltransferase SETD1	EC:2.1.1.354	2	ko00310 Lysine degradation;ko01100 Metabolic pathways;
ENST00000262520	K12408	HSD3B7	cholest-5-ene-3beta,7alpha-diol 3beta-dehydrogenase	EC:1.1.1.181	2	ko00120 Primary bile acid biosynthesis;ko01100 Metabolic pathways;
ENST00000262525	K09228	KRAB	KRAB domain-containing zinc finger protein	--	1	ko05168 Herpes simplex virus 1 infection;
ENST00000262544	K14006	SEC23	protein transport protein SEC23	--	1	ko04141 Protein processing in endoplasmic reticulum;
ENST00000262547	K17985	AMBRA1	activating molecule in BECN1-regulated autophagy protein 1	--	7	ko04137 Mitophagy - animal;ko04140 Autophagy - animal;ko05010 Alzheimer disease;ko05014 Amyotrophic lateral sclerosis;ko05016 Huntington disease;ko05017 Spinocerebellar ataxia;ko05022 Pathways of neurodegeneration - multiple diseases;
ENST00000262554	K00654	SPT	serine palmitoyltransferase	EC:2.3.1.50	3	ko00600 Sphingolipid metabolism;ko01100 Metabolic pathways;ko04071 Sphingolipid signaling pathway;
ENST00000262584	K02938	RP-L8e, RPL8	large subunit ribosomal protein L8e	--	2	ko03010 Ribosome;ko05171 Coronavirus disease - COVID-19;
ENST00000262605	K17985	AMBRA1	activating molecule in BECN1-regulated autophagy protein 1	--	7	ko04137 Mitophagy - animal;ko04140 Autophagy - animal;ko05010 Alzheimer disease;ko05014 Amyotrophic lateral sclerosis;ko05016 Huntington disease;ko05017 Spinocerebellar ataxia;ko05022 Pathways of neurodegeneration - multiple diseases;
ENST00000262607	K19572	CECR1, ADA2	adenosine deaminase CECR1	EC:3.5.4.4	3	ko00230 Purine metabolism;ko01100 Metabolic pathways;ko01232 Nucleotide metabolism;
ENST00000262608	K02927	RP-L40e, RPL40, UBA52	ubiquitin-large subunit ribosomal protein L40e	--	8	ko03010 Ribosome;ko04120 Ubiquitin mediated proteolysis;ko04137 Mitophagy - animal;ko05012 Parkinson disease;ko05022 Pathways of neurodegeneration - multiple diseases;ko05131 Shigellosis;ko05167 Kaposi sarcoma-associated herpesvirus infection;ko05171 Coronavirus disease - COVID-19;
ENST00000262613	K13365	SLC9A3R1, NHERF1	sodium/hydrogen exchange regulatory cofactor NHE-RF1	--	4	ko04530 Tight junction;ko04928 Parathyroid hormone synthesis, secretion and action;ko05130 Pathogenic Escherichia coli infection;ko05165 Human papillomavirus infection;
ENST00000262622	K09672	CHST8	carbohydrate 4-sulfotransferase 8	EC:2.8.2.-	2	ko00513 Various types of N-glycan biosynthesis;ko01100 Metabolic pathways;
ENST00000262623	K01542	ATP4A	H+/K+-exchanging ATPase subunit alpha	EC:7.2.2.19	4	ko00190 Oxidative phosphorylation;ko01100 Metabolic pathways;ko04966 Collecting duct acid secretion;ko04971 Gastric acid secretion;
ENST00000262626	K08665	HPN	hepsin	EC:3.4.21.106	1	ko05203 Viral carcinogenesis;
ENST00000262629	K07992	TYROBP, DAP12	TYRO protein tyrosine kinase binding protein	--	2	ko04380 Osteoclast differentiation;ko04650 Natural killer cell mediated cytotoxicity;
ENST00000262631	K04845	SCN1B	voltage-gated sodium channel type I beta	--	1	ko04261 Adrenergic signaling in cardiomyocytes;
ENST00000262640	K08515	VAMP7	vesicle-associated membrane protein 7	--	1	ko04130 SNARE interactions in vesicular transport;
ENST00000262643	K06626	CCNE	G1/S-specific cyclin-E1	--	18	ko04110 Cell cycle;ko04114 Oocyte meiosis;ko04115 p53 signaling pathway;ko04151 PI3K-Akt signaling pathway;ko04218 Cellular senescence;ko04391 Hippo signaling pathway - fly;ko04934 Cushing syndrome;ko05161 Hepatitis B;ko05162 Measles;ko05165 Human papillomavirus infection;ko05166 Human T-cell leukemia virus 1 infection;ko05169 Epstein-Barr virus infection;ko05200 Pathways in cancer;ko05203 Viral …
ENST00000262644	K15759	IMPAD1, IMPA3	Golgi-resident PAP phosphatase	EC:3.1.3.7	3	ko00920 Sulfur metabolism;ko01100 Metabolic pathways;ko04070 Phosphatidylinositol signaling system;
ENST00000262646	K07877	RAB2A	Ras-related protein Rab-2A	--	1	ko04152 AMPK signaling pathway;
ENST00000262650	K05632	ITCH, AIP4	E3 ubiquitin-protein ligase Itchy	EC:2.3.2.26	4	ko04120 Ubiquitin mediated proteolysis;ko04144 Endocytosis;ko04668 TNF signaling pathway;ko04932 Non-alcoholic fatty liver disease;
ENST00000262651	K08893	HCK	hemopoietic cell kinase	EC:2.7.10.2	3	ko04062 Chemokine signaling pathway;ko04666 Fc gamma R-mediated phagocytosis;ko05167 Kaposi sarcoma-associated herpesvirus infection;
ENST00000262659	K08893	HCK	hemopoietic cell kinase	EC:2.7.10.2	3	ko04062 Chemokine signaling pathway;ko04666 Fc gamma R-mediated phagocytosis;ko05167 Kaposi sarcoma-associated herpesvirus infection;
ENST00000262662	K06622	CDKN2C, P18, INK4C	cyclin-dependent kinase inhibitor 2C	--	5	ko01522 Endocrine resistance;ko04110 Cell cycle;ko04934 Cushing syndrome;ko05166 Human T-cell leukemia virus 1 infection;ko05202 Transcriptional misregulation in cancer;
ENST00000262710	K12875	ACIN1, ACINUS	apoptotic chromatin condensation inducer in the nucleus	--	3	ko03013 Nucleocytoplasmic transport;ko03015 mRNA surveillance pathway;ko03040 Spliceosome;
ENST00000262713	K16682	AJUBA, LIMD1, WTIP	LIM domain-containing protein	--	3	ko04390 Hippo signaling pathway;ko04391 Hippo signaling pathway - fly;ko04392 Hippo signaling pathway - multiple species;
ENST00000262719	K16340	PHLPP	PH domain and leucine-rich repeat-containing protein phosphatase	EC:3.1.3.16	1	ko04151 PI3K-Akt signaling pathway;
ENST00000262741	K02649	PIK3R1_2_3	phosphoinositide-3-kinase regulatory subunit alpha/beta/delta	--	103	ko01521 EGFR tyrosine kinase inhibitor resistance;ko01522 Endocrine resistance;ko01524 Platinum drug resistance;ko04012 ErbB signaling pathway;ko04014 Ras signaling pathway;ko04015 Rap1 signaling pathway;ko04024 cAMP signaling pathway;ko04062 Chemokine signaling pathway;ko04066 HIF-1 signaling pathway;ko04068 FoxO signaling pathway;ko04070 Phosphatidylinositol signaling system;ko04071 Sphingolipi…
ENST00000262746	K13279	PRDX1	peroxiredoxin 1	EC:1.11.1.24	2	ko04146 Peroxisome;ko05146 Amoebiasis;
ENST00000262752	K04373	RPS6KA	ribosomal protein S6 kinase alpha-1/2/3/6	EC:2.7.11.1	10	ko04010 koK signaling pathway;ko04114 Oocyte meiosis;ko04150 mTOR signaling pathway;ko04714 Thermogenesis;ko04720 Long-term potentiation;ko04722 Neurotrophin signaling pathway;ko04914 Progesterone-mediated oocyte maturation;ko04931 Insulin resistance;ko05135 Yersinia infection;ko05207 Chemical carcinogenesis - receptor activation;
ENST00000262764	K00995	pgsA, PGS1	CDP-diacylglycerol---glycerol-3-phosphate 3-phosphatidyltransferase	EC:2.7.8.5	2	ko00564 Glycerophospholipid metabolism;ko01100 Metabolic pathways;
ENST00000262795	K15009	SHANK	SH3 and multiple ankyrin repeat domains protein	--	1	ko04724 Glutamatergic synapse;
ENST00000262803	K14326	UPF1, RENT1	regulator of nonsense transcripts 1	EC:3.6.4.13 5.6.2.3	2	ko03013 Nucleocytoplasmic transport;ko03015 mRNA surveillance pathway;
ENST00000262805	K13293	PDE4	cAMP-specific phosphodiesterase 4	EC:3.1.4.53	5	ko00230 Purine metabolism;ko01100 Metabolic pathways;ko04024 cAMP signaling pathway;ko04928 Parathyroid hormone synthesis, secretion and action;ko05032 Morphine addiction;
ENST00000262809	K15183	ELL	RNA polymerase II elongation factor ELL	--	1	ko03250 Viral life cycle - HIV-1;
ENST00000262820	K10447	KLHL9_13	kelch-like protein 9/13	--	1	ko04120 Ubiquitin mediated proteolysis;
ENST00000262836	K05733	PAK3, MRX30	p21-activated kinase 3	EC:2.7.11.1	10	ko04012 ErbB signaling pathway;ko04014 Ras signaling pathway;ko04360 Axon guidance;ko04510 Focal adhesion;ko04660 T cell receptor signaling pathway;ko04810 Regulation of actin cytoskeleton;ko05130 Pathogenic Escherichia coli infection;ko05132 Salmonella infection;ko05170 Human immunodeficiency virus 1 infection;ko05211 Renal cell carcinoma;
ENST00000262839	K04968	TRPC5	transient receptor potential cation channel subfamily C member 5	--	2	ko04360 Axon guidance;ko04929 GnRH secretion;
ENST00000262850	K16185	RRAGA_B	Ras-related GTP-binding protein A/B	--	3	ko04140 Autophagy - animal;ko04150 mTOR signaling pathway;ko05131 Shigellosis;
ENST00000262854	K10592	HUWE1, MULE, ARF-BP1	E3 ubiquitin-protein ligase HUWE1	EC:2.3.2.26	1	ko04120 Ubiquitin mediated proteolysis;
ENST00000262866	K11447	UTX, KDM6A	lysine-specific demethylase 6A	EC:1.14.11.68	1	ko05202 Transcriptional misregulation in cancer;
ENST00000262873	K10352	MYH9s	myosin heavy chain 9/10/11/14	--	4	ko04270 Vascular smooth muscle contraction;ko04530 Tight junction;ko04810 Regulation of actin cytoskeleton;ko05130 Pathogenic Escherichia coli infection;
ENST00000262878	K17985	AMBRA1	activating molecule in BECN1-regulated autophagy protein 1	--	7	ko04137 Mitophagy - animal;ko04140 Autophagy - animal;ko05010 Alzheimer disease;ko05014 Amyotrophic lateral sclerosis;ko05016 Huntington disease;ko05017 Spinocerebellar ataxia;ko05022 Pathways of neurodegeneration - multiple diseases;
ENST00000262887	K10803	XRCC1	DNA-repair protein XRCC1	--	1	ko03410 Base excision repair;
ENST00000262890	K16795	PAFAH1B2_3	platelet-activating factor acetylhydrolase IB subunit beta/gamma	EC:3.1.1.47	2	ko00565 Ether lipid metabolism;ko01100 Metabolic pathways;
ENST00000262894	K09228	KRAB	KRAB domain-containing zinc finger protein	--	1	ko05168 Herpes simplex virus 1 infection;
ENST00000262895	K05205	GRIK5	glutamate receptor, ionotropic kainate 5	--	2	ko04080 Neuroactive ligand-receptor interaction;ko04724 Glutamatergic synapse;
ENST00000262915	K00781	ST3GAL3	N-acetyllactosaminide alpha-2,3-sialyltransferase (sialyltransferase 6)	EC:2.4.3.6	6	ko00513 Various types of N-glycan biosynthesis;ko00514 Other types of O-glycan biosynthesis;ko00515 Mannose type O-glycan biosynthesis;ko00533 Glycosaminoglycan biosynthesis - keratan sulfate;ko00601 Glycosphingolipid biosynthesis - lacto and neolacto series;ko01100 Metabolic pathways;
ENST00000262929	K06551	SIRPA_B1_G, CD172	signal-regulatory protein alpha/beta1/gamma	--	1	ko04380 Osteoclast differentiation;
ENST00000262932	K03131	TAF6	transcription initiation factor TFIID subunit 6	--	1	ko03022 Basal transcription factors;
ENST00000262940	K17630	RASA4, CAPRI	Ras GTPase-activating protein 4	--	1	ko04014 Ras signaling pathway;
ENST00000262942	K05757	ARPC1A_B	actin related protein 2/3 complex, subunit 1A/1B	--	9	ko04144 Endocytosis;ko04530 Tight junction;ko04666 Fc gamma R-mediated phagocytosis;ko04810 Regulation of actin cytoskeleton;ko05100 Bacterial invasion of epithelial cells;ko05130 Pathogenic Escherichia coli infection;ko05131 Shigellosis;ko05132 Salmonella infection;ko05135 Yersinia infection;
ENST00000262948	K04369	ko2K2, MEK2	mitogen-activated protein kinase kinase 2	EC:2.7.12.2	77	ko01521 EGFR tyrosine kinase inhibitor resistance;ko01522 Endocrine resistance;ko04010 koK signaling pathway;ko04012 ErbB signaling pathway;ko04014 Ras signaling pathway;ko04015 Rap1 signaling pathway;ko04022 cGMP-PKG signaling pathway;ko04024 cAMP signaling pathway;ko04066 HIF-1 signaling pathway;ko04068 FoxO signaling pathway;ko04071 Sphingolipid signaling pathway;ko04072 Phospholipase D signal…
ENST00000262958	K04637	GNA15	guanine nucleotide-binding protein subunit alpha-15	--	4	ko04020 Calcium signaling pathway;ko04926 Relaxin signaling pathway;ko05142 Chagas disease;ko05146 Amoebiasis;
ENST00000262963	K06778	PTPRS	receptor-type tyrosine-protein phosphatase S	EC:3.1.3.48	1	ko04514 Cell adhesion molecules;
ENST00000262965	K09063	TCF3, E2A	transcription factor E2-alpha	--	3	ko04550 Signaling pathways regulating pluripotency of stem cells;ko05166 Human T-cell leukemia virus 1 infection;ko05202 Transcriptional misregulation in cancer;
ENST00000262971	K16065	PIAS4	E3 SUMO-protein ligase PIAS4	EC:2.3.2.27	4	ko04064 NF-kappa B signaling pathway;ko04120 Ubiquitin mediated proteolysis;ko04630 JAK-STAT signaling pathway;ko05418 Fluid shear stress and atherosclerosis;
ENST00000262982	K18423	CSE1, CAS, XPO2	exportin-2 (importin alpha re-exporter)	--	2	ko03013 Nucleocytoplasmic transport;ko05132 Salmonella infection;
ENST00000262992	K01109	INPP4	inositol polyphosphate-4-phosphatase	EC:3.1.3.66	3	ko00562 Inositol phosphate metabolism;ko01100 Metabolic pathways;ko04070 Phosphatidylinositol signaling system;
ENST00000262994	K09593	GAB1	GRB2-associated-binding protein 1	--	10	ko01521 EGFR tyrosine kinase inhibitor resistance;ko04012 ErbB signaling pathway;ko04014 Ras signaling pathway;ko04072 Phospholipase D signaling pathway;ko04722 Neurotrophin signaling pathway;ko05100 Bacterial invasion of epithelial cells;ko05205 Proteoglycans in cancer;ko05211 Renal cell carcinoma;ko05225 Hepatocellular carcinoma;ko05226 Gastric cancer;
ENST00000262995	K09593	GAB1	GRB2-associated-binding protein 1	--	10	ko01521 EGFR tyrosine kinase inhibitor resistance;ko04012 ErbB signaling pathway;ko04014 Ras signaling pathway;ko04072 Phospholipase D signaling pathway;ko04722 Neurotrophin signaling pathway;ko05100 Bacterial invasion of epithelial cells;ko05205 Proteoglycans in cancer;ko05211 Renal cell carcinoma;ko05225 Hepatocellular carcinoma;ko05226 Gastric cancer;
ENST00000262999	K08769	UCP1, SLC25A7	solute carrier family 25 (mitochondrial uncoupling protein), member 7	--	4	ko03320 PPAR signaling pathway;ko04371 Apelin signaling pathway;ko04714 Thermogenesis;ko05016 Huntington disease;
ENST00000263025	K04371	ERK, koK1_3	mitogen-activated protein kinase 1/3	EC:2.7.11.24	120	ko01521 EGFR tyrosine kinase inhibitor resistance;ko01522 Endocrine resistance;ko01524 Platinum drug resistance;ko04010 koK signaling pathway;ko04012 ErbB signaling pathway;ko04013 koK signaling pathway - fly;ko04014 Ras signaling pathway;ko04015 Rap1 signaling pathway;ko04022 cGMP-PKG signaling pathway;ko04024 cAMP signaling pathway;ko04062 Chemokine signaling pathway;ko04066 HIF-1 signaling pat…
ENST00000263026	K08292	EEF2K	elongation factor 2 kinase	EC:2.7.11.20	2	ko04152 AMPK signaling pathway;ko04921 Oxytocin signaling pathway;
ENST00000263032	K14284	NXF, TAP, MEX67	nuclear RNA export factor	--	6	ko03008 Ribosome biogenesis in eukaryotes;ko03013 Nucleocytoplasmic transport;ko03015 mRNA surveillance pathway;ko05014 Amyotrophic lateral sclerosis;ko05164 Influenza A;ko05168 Herpes simplex virus 1 infection;
ENST00000263035	K15791	DHKTD1	probable 2-oxoglutarate dehydrogenase E1 component DHKTD1	EC:1.2.4.2	3	ko00310 Lysine degradation;ko00380 Tryptophan metabolism;ko01100 Metabolic pathways;
ENST00000263038	K00477	PHYH	phytanoyl-CoA hydroxylase	EC:1.14.11.18	1	ko04146 Peroxisome;
ENST00000263056	K04415	ko3K8, COT	mitogen-activated protein kinase kinase kinase 8	EC:2.7.11.25	4	ko04010 koK signaling pathway;ko04620 Toll-like receptor signaling pathway;ko04660 T cell receptor signaling pathway;ko04668 TNF signaling pathway;
ENST00000263071	K12581	CNOT7_8, CAF1, POP2	CCR4-NOT transcription complex subunit 7/8	--	1	ko03018 RNA degradation;
ENST00000263073	K11124	SMG6, EST1A	protein SMG6	EC:3.1.-	1	ko03015 mRNA surveillance pathway;
ENST00000263080	K01437	ASPA, aspA	aspartoacylase	EC:3.5.1.15	3	ko00250 Alanine, aspartate and glutamate metabolism;ko00340 Histidine metabolism;ko01100 Metabolic pathways;
ENST00000263087	K06524	ITGAE, CD103	integrin alpha E	--	1	ko04810 Regulation of actin cytoskeleton;
ENST00000263088	K01115	PLD1_2	phospholipase D1/2	EC:3.1.4.4	16	ko00564 Glycerophospholipid metabolism;ko00565 Ether lipid metabolism;ko01100 Metabolic pathways;ko04014 Ras signaling pathway;ko04024 cAMP signaling pathway;ko04071 Sphingolipid signaling pathway;ko04072 Phospholipase D signaling pathway;ko04144 Endocytosis;ko04666 Fc gamma R-mediated phagocytosis;ko04724 Glutamatergic synapse;ko04912 GnRH signaling pathway;ko04928 Parathyroid hormone synthesis,…
ENST00000263093	K08748	SLC27A5, FATP5	solute carrier family 27 (fatty acid transporter), member 5	EC:6.2.1.7	5	ko00120 Primary bile acid biosynthesis;ko01100 Metabolic pathways;ko03320 PPAR signaling pathway;ko04931 Insulin resistance;ko04976 Bile secretion;
ENST00000263094	K05645	ABCA7	ATP-binding cassette, subfamily A (ABC1), member 7	--	1	ko02010 ABC transporters;
ENST00000263095	K09228	KRAB	KRAB domain-containing zinc finger protein	--	1	ko05168 Herpes simplex virus 1 infection;
ENST00000263097	K15411	PILR	paired immunoglobulin-like type 2 receptor	--	1	ko05168 Herpes simplex virus 1 infection;
ENST00000263100	K11447	UTX, KDM6A	lysine-specific demethylase 6A	EC:1.14.11.68	1	ko05202 Transcriptional misregulation in cancer;
ENST00000263102	K09288	CCDC6, PTC	coiled-coil domain-containing protein 6	--	2	ko05200 Pathways in cancer;ko05216 Thyroid cancer;
ENST00000263112	K18592	GGT1_5, CD224	gamma-glutamyltranspeptidase / glutathione hydrolase / leukotriene-C4 hydrolase	EC:2.3.2.2 3.4.19.13 3.4.19.14	4	ko00430 Taurine and hypotaurine metabolism;ko00480 Glutathione metabolism;ko00590 Arachidonic acid metabolism;ko01100 Metabolic pathways;
ENST00000263121	K11648	SMARCB1, SNF5, INI1	SWI/SNF-related matrix-associated actin-dependent regulator of chromatin subfamily B member 1	--	3	ko03250 Viral life cycle - HIV-1;ko04714 Thermogenesis;ko05225 Hepatocellular carcinoma;
ENST00000263125	K18052	PRKCQ	novel protein kinase C theta type	EC:2.7.11.13	11	ko04064 NF-kappa B signaling pathway;ko04140 Autophagy - animal;ko04270 Vascular smooth muscle contraction;ko04658 Th1 and Th2 cell differentiation;ko04659 Th17 cell differentiation;ko04660 T cell receptor signaling pathway;ko04750 Inflammatory mediator regulation of TRP channels;ko04920 Adipocytokine signaling pathway;ko04931 Insulin resistance;ko05131 Shigellosis;ko05235 PD-L1 expression and PD…
ENST00000263126	K00037	AKR1C4	3alpha-hydroxysteroid 3-dehydrogenase / chlordecone reductase	EC:1.1.1.50 1.1.1.357 1.1.1.225	4	ko00120 Primary bile acid biosynthesis;ko00140 Steroid hormone biosynthesis;ko01100 Metabolic pathways;ko05208 Chemical carcinogenesis - reactive oxygen species;
ENST00000263160	K12302	SLC17A6_7_8	MFS transporter, ACS family, solute carrier family 17 (sodium-dependent inorganic phosphate cotransporter), member 6/7/8	--	4	ko04721 Synaptic vesicle cycle;ko04723 Retrograde endocannabinoid signaling;ko04724 Glutamatergic synapse;ko05033 Nicotine addiction;
ENST00000263168	K10364	CAPZA	capping protein (actin filament) muscle Z-line, alpha	--	1	ko04144 Endocytosis;
ENST00000263182	K00471	BBOX1	gamma-butyrobetaine dioxygenase	EC:1.14.11.1	2	ko00310 Lysine degradation;ko01100 Metabolic pathways;
ENST00000263201	K06628	CDC45	cell division control protein 45	--	1	ko04110 Cell cycle;
ENST00000263202	K14016	UFD1	ubiquitin fusion degradation protein 1	--	1	ko04141 Protein processing in endoplasmic reticulum;
ENST00000263228	K02207	UBE2R, UBC3, CDC34	ubiquitin-conjugating enzyme E2 R	EC:2.3.2.23	1	ko04120 Ubiquitin mediated proteolysis;
ENST00000263238	K18584	ACTR3, ARP3	actin-related protein 3	--	9	ko04144 Endocytosis;ko04530 Tight junction;ko04666 Fc gamma R-mediated phagocytosis;ko04810 Regulation of actin cytoskeleton;ko05100 Bacterial invasion of epithelial cells;ko05130 Pathogenic Escherichia coli infection;ko05131 Shigellosis;ko05132 Salmonella infection;ko05135 Yersinia infection;
ENST00000263245	K12493	ARFGAP2_3	ADP-ribosylation factor GTPase-activating protein 2/3	--	1	ko04144 Endocytosis;
ENST00000263253	K04498	EP300, CREBBP, KAT3	E1A/CREB-binding protein	EC:2.3.1.48	27	ko03250 Viral life cycle - HIV-1;ko04024 cAMP signaling pathway;ko04066 HIF-1 signaling pathway;ko04068 FoxO signaling pathway;ko04110 Cell cycle;ko04310 Wnt signaling pathway;ko04330 Notch signaling pathway;ko04350 TGF-beta signaling pathway;ko04520 Adherens junction;ko04630 JAK-STAT signaling pathway;ko04720 Long-term potentiation;ko04916 Melanogenesis;ko04919 Thyroid hormone signaling pathway;…
ENST00000263255	K13354	SLC25A17, PMP34	solute carrier family 25 (peroxisomal adenine nucleotide transporter), member 17	--	1	ko04146 Peroxisome;
ENST00000263256	K12581	CNOT7_8, CAF1, POP2	CCR4-NOT transcription complex subunit 7/8	--	1	ko03018 RNA degradation;
ENST00000263266	K12581	CNOT7_8, CAF1, POP2	CCR4-NOT transcription complex subunit 7/8	--	1	ko03018 RNA degradation;
ENST00000263268	K12581	CNOT7_8, CAF1, POP2	CCR4-NOT transcription complex subunit 7/8	--	1	ko03018 RNA degradation;
ENST00000263269	K05212	GRIN2D	glutamate receptor ionotropic, NMDA 2D	--	15	ko04020 Calcium signaling pathway;ko04024 cAMP signaling pathway;ko04080 Neuroactive ligand-receptor interaction;ko04713 Circadian entrainment;ko04720 Long-term potentiation;ko04724 Glutamatergic synapse;ko05010 Alzheimer disease;ko05014 Amyotrophic lateral sclerosis;ko05017 Spinocerebellar ataxia;ko05020 Prion disease;ko05022 Pathways of neurodegeneration - multiple diseases;ko05030 Cocaine addi…
ENST00000263270	K11827	AP2S1	AP-2 complex subunit sigma-1	--	4	ko04144 Endocytosis;ko04721 Synaptic vesicle cycle;ko04961 Endocrine and other factor-regulated calcium reabsorption;ko05016 Huntington disease;
ENST00000263274	K10747	LIG1	DNA ligase 1	EC:6.5.1.1 6.5.1.6 6.5.1.7	4	ko03030 DNA replication;ko03410 Base excision repair;ko03420 Nucleotide excision repair;ko03430 Mismatch repair;
ENST00000263275	K12581	CNOT7_8, CAF1, POP2	CCR4-NOT transcription complex subunit 7/8	--	1	ko03018 RNA degradation;
ENST00000263276	K00693	GYS	glycogen synthase	EC:2.4.1.11	8	ko00500 Starch and sucrose metabolism;ko01100 Metabolic pathways;ko04151 PI3K-Akt signaling pathway;ko04152 AMPK signaling pathway;ko04910 Insulin signaling pathway;ko04922 Glucagon signaling pathway;ko04931 Insulin resistance;ko05415 Diabetic cardiomyopathy;
ENST00000263277	K12469	EHD2	EH domain-containing protein 2	--	1	ko04144 Endocytosis;
ENST00000263278	K00826	E2.6.1.42, ilvE	branched-chain amino acid aminotransferase	EC:2.6.1.42	8	ko00270 Cysteine and methionine metabolism;ko00280 Valine, leucine and isoleucine degradation;ko00290 Valine, leucine and isoleucine biosynthesis;ko00770 Pantothenate and CoA biosynthesis;ko01100 Metabolic pathways;ko01210 2-Oxocarboxylic acid metabolism;ko01230 Biosynthesis of amino acids;ko01240 Biosynthesis of cofactors;
ENST00000263280	K17608	STRN1_3_4	striatin 1/3/4	--	1	ko04013 koK signaling pathway - fly;
ENST00000263281	K04580	GIPR	gastric inhibitory polypeptide receptor	--	2	ko04024 cAMP signaling pathway;ko04080 Neuroactive ligand-receptor interaction;
ENST00000263314	K05217	P2RX3	P2X purinoceptor 3	--	3	ko04020 Calcium signaling pathway;ko04080 Neuroactive ligand-receptor interaction;ko04742 Taste transduction;
ENST00000263317	K12581	CNOT7_8, CAF1, POP2	CCR4-NOT transcription complex subunit 7/8	--	1	ko03018 RNA degradation;
ENST00000263321	K00505	TYR	tyrosinase	EC:1.14.18.1	3	ko00350 Tyrosine metabolism;ko01100 Metabolic pathways;ko04916 Melanogenesis;
ENST00000263326	K05485	IL37, IL1F7	interleukin 37	--	2	ko04060 Cytokine-cytokine receptor interaction;ko04061 Viral protein interaction with cytokine and cytokine receptor;
ENST00000263331	K03002	RPA2, POLR1B	DNA-directed RNA polymerase I subunit RPA2	EC:2.7.7.6	1	ko03020 RNA polymerase;
ENST00000263334	K09293	PAX8	paired box protein 8	--	4	ko04918 Thyroid hormone synthesis;ko05200 Pathways in cancer;ko05202 Transcriptional misregulation in cancer;ko05216 Thyroid cancer;
ENST00000263335	K09293	PAX8	paired box protein 8	--	4	ko04918 Thyroid hormone synthesis;ko05200 Pathways in cancer;ko05202 Transcriptional misregulation in cancer;ko05216 Thyroid cancer;
ENST00000263339	K04383	IL1A	interleukin 1 alpha	--	21	ko04010 koK signaling pathway;ko04060 Cytokine-cytokine receptor interaction;ko04217 Necroptosis;ko04218 Cellular senescence;ko04380 Osteoclast differentiation;ko04640 Hematopoietic cell lineage;ko04932 Non-alcoholic fatty liver disease;ko04933 AGE-RAGE signaling pathway in diabetic complications;ko04940 Type I diabetes mellitus;ko05010 Alzheimer disease;ko05020 Prion disease;ko05022 Pathways of …
ENST00000263341	K04519	IL1B	interleukin 1 beta	--	44	ko01523 Antifolate resistance;ko04010 koK signaling pathway;ko04060 Cytokine-cytokine receptor interaction;ko04064 NF-kappa B signaling pathway;ko04217 Necroptosis;ko04380 Osteoclast differentiation;ko04620 Toll-like receptor signaling pathway;ko04621 NOD-like receptor signaling pathway;ko04623 Cytosolic DNA-sensing pathway;ko04625 C-type lectin receptor signaling pathway;ko04640 Hematopoietic ce…
ENST00000263354	K15296	NAPA, SNAPA, SEC17	alpha-soluble NSF attachment protein	--	1	ko04721 Synaptic vesicle cycle;
ENST00000263367	K15047	HNRNPUL1, E1BAP5	heterogeneous nuclear ribonucleoprotein U-like protein 1	--	1	ko05164 Influenza A;
ENST00000263368	K05901	BLVRB	biliverdin reductase / flavin reductase	EC:1.3.1.24 1.5.1.30	3	ko00740 Riboflavin metabolism;ko00860 Porphyrin metabolism;ko01100 Metabolic pathways;
ENST00000263370	K00911	ITPK	1D-myo-inositol-triphosphate 3-kinase	EC:2.7.1.127	4	ko00562 Inositol phosphate metabolism;ko01100 Metabolic pathways;ko04020 Calcium signaling pathway;ko04070 Phosphatidylinositol signaling system;
ENST00000263379	K19598	IL27RA	interleukin 27 receptor alpha	--	3	ko04060 Cytokine-cytokine receptor interaction;ko04630 JAK-STAT signaling pathway;ko04659 Th17 cell differentiation;
ENST00000263381	K11447	UTX, KDM6A	lysine-specific demethylase 6A	EC:1.14.11.68	1	ko05202 Transcriptional misregulation in cancer;
ENST00000263388	K02599	NOTCH1	Notch 1	--	11	ko01522 Endocrine resistance;ko04320 Dorso-ventral axis formation;ko04330 Notch signaling pathway;ko04361 Axon regeneration;ko04658 Th1 and Th2 cell differentiation;ko04919 Thyroid hormone signaling pathway;ko05020 Prion disease;ko05165 Human papillomavirus infection;ko05200 Pathways in cancer;ko05206 MicroRNAs in cancer;ko05224 Breast cancer;
ENST00000263398	K06256	CD44	CD44 antigen	--	6	ko04512 ECM-receptor interaction;ko04640 Hematopoietic cell lineage;ko05131 Shigellosis;ko05169 Epstein-Barr virus infection;ko05205 Proteoglycans in cancer;ko05206 MicroRNAs in cancer;
ENST00000263401	K17985	AMBRA1	activating molecule in BECN1-regulated autophagy protein 1	--	7	ko04137 Mitophagy - animal;ko04140 Autophagy - animal;ko05010 Alzheimer disease;ko05014 Amyotrophic lateral sclerosis;ko05016 Huntington disease;ko05017 Spinocerebellar ataxia;ko05022 Pathways of neurodegeneration - multiple diseases;
ENST00000263408	K04000	C9	complement component 9	--	5	ko04610 Complement and coagulation cascades;ko05020 Prion disease;ko05146 Amoebiasis;ko05171 Coronavirus disease - COVID-19;ko05322 Systemic lupus erythematosus;
ENST00000263409	K05058	LIFR, CD118	leukemia inhibitory factor receptor	--	3	ko04060 Cytokine-cytokine receptor interaction;ko04550 Signaling pathways regulating pluripotency of stem cells;ko04630 JAK-STAT signaling pathway;
ENST00000263413	K03995	C6	complement component 6	--	4	ko04610 Complement and coagulation cascades;ko05020 Prion disease;ko05171 Coronavirus disease - COVID-19;ko05322 Systemic lupus erythematosus;
ENST00000263431	K19663	PRKCG	classical protein kinase C gamma type	EC:2.7.11.13	62	ko01521 EGFR tyrosine kinase inhibitor resistance;ko04010 koK signaling pathway;ko04012 ErbB signaling pathway;ko04014 Ras signaling pathway;ko04015 Rap1 signaling pathway;ko04020 Calcium signaling pathway;ko04066 HIF-1 signaling pathway;ko04070 Phosphatidylinositol signaling system;ko04071 Sphingolipid signaling pathway;ko04150 mTOR signaling pathway;ko04270 Vascular smooth muscle contraction;ko…
ENST00000263433	K17457	PPP1R12C, MBS85	protein phosphatase 1 regulatory subunit 12C	--	5	ko04270 Vascular smooth muscle contraction;ko04510 Focal adhesion;ko04810 Regulation of actin cytoskeleton;ko04921 Oxytocin signaling pathway;ko05205 Proteoglycans in cancer;
ENST00000263440	K03848	ALG6	alpha-1,3-glucosyltransferase	EC:2.4.1.267	2	ko00510 N-Glycan biosynthesis;ko01100 Metabolic pathways;
ENST00000263441	K09526	DNAJC6	DnaJ homolog subfamily C member 6	--	1	ko04144 Endocytosis;
ENST00000263463	K08556	PGR, NR3C3	progesterone receptor	--	5	ko04114 Oocyte meiosis;ko04914 Progesterone-mediated oocyte maturation;ko04915 Estrogen signaling pathway;ko05207 Chemical carcinogenesis - receptor activation;ko05224 Breast cancer;
ENST00000263464	K16060	BIRC2_3	baculoviral IAP repeat-containing protein 2/3	--	17	ko01524 Platinum drug resistance;ko04064 NF-kappa B signaling pathway;ko04120 Ubiquitin mediated proteolysis;ko04210 Apoptosis;ko04215 Apoptosis - multiple species;ko04217 Necroptosis;ko04390 Hippo signaling pathway;ko04510 Focal adhesion;ko04621 NOD-like receptor signaling pathway;ko04624 Toll and Imd signaling pathway;ko04668 TNF signaling pathway;ko05132 Salmonella infection;ko05145 Toxoplasmo…
ENST00000263468	K12581	CNOT7_8, CAF1, POP2	CCR4-NOT transcription complex subunit 7/8	--	1	ko03018 RNA degradation;
ENST00000263519	K05850	ATP2B	P-type Ca2+ transporter type 2B	EC:7.2.2.10	9	ko04020 Calcium signaling pathway;ko04022 cGMP-PKG signaling pathway;ko04024 cAMP signaling pathway;ko04261 Adrenergic signaling in cardiomyocytes;ko04925 Aldosterone synthesis and secretion;ko04961 Endocrine and other factor-regulated calcium reabsorption;ko04970 Salivary secretion;ko04972 Pancreatic secretion;ko04978 Mineral absorption;
ENST00000263525	K06252	TN	tenascin	--	5	ko04151 PI3K-Akt signaling pathway;ko04510 Focal adhesion;ko04512 ECM-receptor interaction;ko05165 Human papillomavirus infection;ko05206 MicroRNAs in cancer;
ENST00000263556	K00472	P4HA	prolyl 4-hydroxylase	EC:1.14.11.2	2	ko00330 Arginine and proline metabolism;ko01100 Metabolic pathways;
ENST00000263559	K18466	VPS26A_B	vacuolar protein sorting-associated protein 26A/B	--	1	ko04144 Endocytosis;
ENST00000263579	K12584	DCPS, DCS	m7GpppX diphosphatase	EC:3.6.1.59	1	ko03018 RNA degradation;
ENST00000263611	K00503	DBH	dopamine beta-monooxygenase	EC:1.14.17.1	2	ko00350 Tyrosine metabolism;ko01100 Metabolic pathways;
ENST00000263620	K17985	AMBRA1	activating molecule in BECN1-regulated autophagy protein 1	--	7	ko04137 Mitophagy - animal;ko04140 Autophagy - animal;ko05010 Alzheimer disease;ko05014 Amyotrophic lateral sclerosis;ko05016 Huntington disease;ko05017 Spinocerebellar ataxia;ko05022 Pathways of neurodegeneration - multiple diseases;
ENST00000263621	K01327	ELANE	leukocyte elastase	EC:3.4.21.37	3	ko04613 Neutrophil extracellular trap formation;ko05202 Transcriptional misregulation in cancer;ko05322 Systemic lupus erythematosus;
ENST00000263640	K04675	ACVR1, ALK2	activin receptor type-1	EC:2.7.11.30	4	ko04060 Cytokine-cytokine receptor interaction;ko04350 TGF-beta signaling pathway;ko04550 Signaling pathways regulating pluripotency of stem cells;ko05418 Fluid shear stress and atherosclerosis;
[truncated: 98,357 more rows]
